# Supplementary material for: Genome-wide association study of coleoptile length with Shanxi wheat
Source: Front Plant Sci. 2022 Sep 21;13:1016551. doi: 10.3389/fpls.2022.1016551 (PMC9532578; doi:10.3389/fpls.2022.1016551)
Supplement: Supplementary file 1 [file Table_1.XLSX]

## Sheet: A
Table A is the phenotypic data of coleoptile length.
Number	Cultivar(lines)	Cultivated ecotype	Year	Environment
				CK1	CK2	CK3	AV-CK	I1	I2	AV-I	D1	D2	AV-D
1	Jinmai 1	Dryland	1973	5.28	3.32	5.08	4.56	3.76	3.7	3.73	4.08	3.72	3.9
2	Jinmai 5	Dryland	1973	4.31	5.22	3.52	4.35	3.02	3.2	3.11	3.54	3.76	3.65
3	Jinmai 11	Irrigated	1980	4.38	4.46	3.5	4.11333	3.62	3.6	3.61	4.24	4.76667	4.50333
4	Jinmai 12	Irrigated	1980	5.28	5.18	3.12	4.52667	3.72	3.4	3.56	4.36	3.82	4.09
5	Jinmai 16	Dryland	1982	5.64	5.8	5.12	5.52	3.1	3.2	3.15	5.24	5.36667	5.30333
6	Jinmai 17	Dryland	1982	6.15	4.68	5.74	5.52333	3.7	3.6	3.65	5.94	5	5.47
7	Jinmai 18	Irrigated	1983	4.454	4.3	4.04	4.26467	3.48	3.2	3.34	4.04	3.9	3.97
8	Jinmai 19	Irrigated	1983	4.09	4.9	3.76	4.25	3.16	3.4	3.28	4	3.44	3.72
9	Jinmai 20	Irrigated	1984	4.23	5.04	4.62	4.63	3.1	2.8	2.95	4.36	4.24	4.3
10	Jinmai 21	Dryland	1985	4.46	5.22	3.94	4.54	3.14	3.4	3.27	4.06	3.62	3.84
11	Jinmai 22	Dryland	1985	4.43	4.76	4.2	4.46333	3.16	3.1	3.13	3.86	4.08	3.97
12	Jinmai 23	Dryland	1985	5.116	4.92	4.28	4.772	2.86	3.1	2.98	3.88	4.08	3.98
13	Jinmai 24	Dryland	1987	4.794	4.8	3.78	4.458	3.18	2.8	2.99	4.12	4.34	4.23
14	Jinmai 25	Irrigated	1988	5.04	5.18	4.3	4.84	3.42	3.5	3.46	4.06	4.02	4.04
15	Jinmai 27	Dryland	1989	5.894	5.42	6.36	5.89133	3.64	3.7	3.67	4.7	4.36	4.53
16	Jinmai 28	Dryland	1989	5.146	4.6	4.46	4.73533	2.96	3.2	3.08	3.92	3.98	3.95
17	Jinmai 29	Dryland	1989	4.51	4.84	4.1	4.48333	3.3	3.2	3.25	3.54	3.78	3.66
18	Jinmai 31	Dryland	1990	5.32	5.26	4.46	5.01333	3.32	3.2	3.26	4.98	4.16	4.57
19	Jinmai 32	Irrigated	1990	4.79	4.4	3.82	4.33667	3.5	3.9	3.7	4.24	4.16	4.2
20	Jinmai 30	Irrigated	1990	4.92	5.04	4.84	4.93333	2.98	2.6	2.79	3.82	4.04	3.93
21	Jinmai 33	Dryland	1990	5.24	5.42	5.46	5.37333	3.56	3.8	3.68	3.56	3.32	3.44
22	Jinmai 35	Irrigated	1990	4.24	4.98	3.68	4.3	2.84	3.4	3.12	4	3.52	3.76
23	Jinmai 36	Dryland	1991	5.276	5.98	4.78	5.34533	2.32	2.3	2.31	4.3	4.1	4.2
24	Jinmai 37	Dryland	1991	5.53	5.26	5.78	5.52333	3.5	3.6	3.55	4.84	4.26	4.55
25	Jinmai 38	Dryland	1991	4.71	5	3.74	4.48333	2.86	2.6	2.73	4.48	4.08	4.28
26	Jinmai 39	Dryland	1991	4.49	4.4	4.24	4.37667	2.94	3.1	3.02	3.7	4.14	3.92
27	Jinmai 40	Dryland	1991	4.42	4	3.98	4.13333	3.12	3.6	3.36	3.72	4.82	4.27
28	Jinmai 41	Irrigated	1992	3.7	3.82	3.52	3.68	2.76	2.4	2.58	3.38	2.94	3.16
29	Jinmai 42	Dryland	1992	4.19	3.64	3.82	3.88333	2.68	2.9	2.79	4.08	4	4.04
30	Jinmai 44	Dryland	1992	5.746	6.52	4.96	5.742	3.06	3.4	3.23	4.16	4.03333	4.09667
31	Jinmai 43	Dryland	1992	4.884	5.16	4.5	4.848	3.08	3.1	3.09	4.66	4.05	4.355
32	Jinmai 45	Irrigated	1993	4.85	6.16	5.24	5.41667	4.2	3.9	4.05	4.08	4.02	4.05
33	Jinmai 46	Dryland	1994	4.42	4.02	3.54	3.99333	3.3	3.4	3.35	4.22	4.06	4.14
34	Jinmai 47	Dryland	1995	4.85	4.32	3.9	4.35667	4.1	4.2	4.15	4.76	4.48	4.62
35	Jinmai 48	Irrigated	1995	4.59	4.42	4.12	4.37667	3.78	3.9	3.84	4.64	4.575	4.6075
36	Jinmai 49	Irrigated	1996	3.7	3.52	3.14	3.45333	2.44	2.1	2.27	2.94	2.9	2.92
37	Jinmai 50	Dryland	1996	4.1	3.86	3.86	3.94	2.3	2.4	2.35	3.24	3.6	3.42
38	Jinmai 51	Dryland	1996	3.84	3.52	2.62	3.32667	3.02	3.1	3.06	2.98	3.06	3.02
39	Jinmai 52	Irrigated	1996	5.56	5.68	5.14	5.46	3.5	3.4	3.45	4.16	4	4.08
40	Jinmai 53	Dryland	1996	4.81	5.06	5.02	4.96333	3.04	3.6	3.32	4.3	4.22	4.26
41	Jinmai 54	Dryland	1997	4.44	3.92	3.24	3.86667	2.32	2.6	2.46	3.06	2.75	2.905
42	Jinmai 56	Irrigated	1998	3.62	3.42	3.7	3.58	2.28	2.3	2.29	3.28	3.325	3.3025
43	Jinmai 57	Irrigated	1998	6	3.02	5.38	4.8	2.9	2.6	2.75	4.86	4.53333	4.69667
44	Jinmai 58	Irrigated	1998	5.22	4.96	4.96	5.04667	2.84	2.9	2.87	4.08	4.675	4.3775
45	Jinmai 59	Dryland	1998	5.79	6.02	5.4	5.73667	4.28	4.2	4.24	2.95	3.83333	3.39167
46	Jinmai 60	Dryland	1999	3.76	2.9	3.32	3.32667	2.66	2.5	2.58	2.88	2.5	2.69
47	Jinmai 61	Irrigated	1999	3.82	3.4	3.12	3.44667	2.94	2.7	2.82	2.96	2.23333	2.59667
48	Jinmai 62	Irrigated	1999	3.45	3.72	4	3.72333	2.32	2.6	2.46	2.52	2.73333	2.62667
49	Jinmai 63	Dryland	1999	3.71	4.56	4	4.09	3.5	4.2	3.85	3.02	3.23333	3.12667
50	Jinmai 65	Irrigated	2000	4.03	4.12	3.48	3.87667	3.68	3.7	3.69	3.18	2.5	2.84
51	Jinmai 66	Irrigated	2000	4.56	4.58	4.56	4.56667	3.32	2.8	3.06	4.52	3.6	4.06
52	Jinmai 67	Irrigated	2000	5.07	4.82	4.92	4.93667	4.02	4.3	4.16	4.84	5.1	4.97
53	Jinmai 68	Dryland	2000	6.52	5.4	6.24	6.05333	3.98	4.1	4.04	5.7	6.1	5.9
54	Jinmai 70	Dryland	2001	5.02	4.34	4.3	4.55333	3.4	3.6	3.5	3.66	2.8	3.23
55	Jinmai 71	Irrigated	2001	4.04	3.78	3.28	3.7	3.48	3.6	3.54	2.34	3.7	3.02
56	Jinmai 72	Irrigated	2002	3.94	4.8	4.02	4.25333	3.52	3.7	3.61	2.625	2.06667	2.34583
57	Jinmai 73	Dryland	2002	3.98	3.74	3.22	3.64667	3.28	3.3	3.29	3.85	3.85	3.85
58	Jinmai 74	Irrigated	2002	3.89	3.06	3.28	3.41	2.76	2.3	2.53	3.64	2.5	3.07
59	Jinmai 75	Irrigated	2002	3.83	3.42	3.5	3.58333	2.64	2.9	2.77	2.9	2.43333	2.66667
60	Linfen 615	Dryland	2002	4.08	3.9	3.2	3.72667	2.98	2.9	2.94	3	2.8	2.9
61	Yunyin 1	Irrigated	2002	4.24	4.28	4.42	4.31333	3.6	3.3	3.45	3.1	4.325	3.7125
62	Jinnong 207	Irrigated	2002	3.28	2.84	3.14	3.08667	2.84	3.2	3.02	2.3	3.4	2.85
63	Chang 6878	Dryland	2002	3.99	4.96	4.62	4.52333	3.3	3.4	3.35	2.92	3.2	3.06
64	Jintai 170	Dryland	2002	4.55	5.2	5.34	5.03	3.7	3.8	3.75	3.82	3.02	3.42
65	Linyou 145	Irrigated	2003	4.124	3.42	3.38	3.64133	2.76	2.7	2.73	1.66	2.2	1.93
66	Linfen 138	Irrigated	2003	3.74	4.26	3.36	3.78667	3.24	3.6	3.42	3.875	3.875	3.875
67	Chang 6154	Dryland	2003	3.776	3.94	3.18	3.632	3.62	3.8	3.71	4.16	3.45	3.805
68	Hedong TX-006	Dryland	2003	3.304	3.92	3.34	3.52133	2.3	1.7	2	3.12	2.13333	2.62667
69	Linfeng 3	Dryland	2004	4.22	4.98	4.42	4.54	3.54	3.6	3.57	1.36	0.7	1.03
70	Jintai 65	Irrigated	2003	4.234	4.88	4.16	4.42467	2.64	2.7	2.67	2.42	4	3.21
71	Linyuan 3158	Irrigated	2004	4.298	5	4.26	4.51933	3.08	3.7	3.39	4.02	3.35	3.685
72	Linkang11	Dryland	2004	4.976	4.82	4.1	4.632	2.96	2.9	2.93	3.28	5.38	4.33
73	Zeyou 2	Dryland	2004	3.47333	3.16	3	3.21111	2.94	3.1	3.02	3.12	3.25	3.185
74	Donghei 1	Irrigated	2004	3.274	3.34	2.92	3.178	2.66	2.8	2.73	2.54	3.3	2.92
75	Yunhei 28	Irrigated	2004	4.434	4.84	3.14	4.138	3.3	3.2	3.25	4.86	4.56	4.71
76	Donghei 10	Dryland	2004	4.46	3.86	4.7	4.34	3.54	3.7	3.62	4.4	4.33333	4.36667
77	Linyou 2018	Irrigated	2005	4.16	4.36	4.26	4.26	3.4	3.6	3.5	3.94	4.525	4.2325
78	Linyou 2069	Irrigated	2005	3.7	3.26	3.28	3.41333	2.9	2.8	2.85	4.08	2.9	3.49
79	Jinchun 3	Dryland	1974	3.88	3.92	3.52	3.77333	3.22	3.1	3.16	3.06	3.33333	3.19667
80	Jinchun 13	Irrigated	1996	3.18	4.06	3.32	3.52	3.34	3.2	3.27	3.76	2.66	3.21
81	Jinchun 15	Irrigated	2004	4.09	4.72	4.52	4.44333	4	4.1	4.05	5.72	1.66	3.69
82	Yunhan 2335	Dryland	2005	4.82	3.74	4.64	4.4	3.5	3.2	3.35	5	4.775	4.8875
83	Chang 6359	Dryland	2005	3.646	4.06	3.76	3.822	3.34	3.2	3.27	2.82	1.3	2.06
84	Changmai 5079	Irrigated	2005	4.68	4.78	4.66	4.70667	4.06	4.2	4.13	5.56	3.625	4.5925
85	Chang 6452	Irrigated	2005	4.65	5.18	5.36	5.06333	3.52	3.6	3.56	3.375	3.3	3.3375
86	Chang 4640	Dryland	2005	4.3	4.46	3.54	4.1	3.32	3.1	3.21	3.76	1.9	2.83
87	Fenheimai 1831	Irrigated	2005	4.68	5.28	4.96	4.97333	3.74	3.7	3.72	4.7	3	3.85
88	Jinmai 78	Dryland	2006	3.52	3.28	4.48	3.76	2.28	2.6	2.44	2.825	1.6	2.2125
89	Jinmai 79	Dryland	2006	4.464	5.1	4.72	4.76133	4.08	4.3	4.19	5.83333	4.6	5.21667
90	Jinmai 80	Dryland	2006	4.61	5.02	4.88	4.83667	3.38	3.2	3.29	3.06	3.06	3.06
91	Jinmai 81	Irrigated	2006	4.474	4.84	4.28	4.53133	3.48	3.6	3.54	5.56667	4.56667	5.06667
92	Fen 4846	Irrigated	2006	4.94	5.02	4.5	4.82	3.48	3.7	3.59	3.26	2.23333	2.74667
93	Fen 4439	Irrigated	2006	4.226	4.44	4.24	4.302	3.66	3.7	3.68	4.5	2.93333	3.71667
94	Jinmai 82	Irrigated	2007	4.2	3.18	3.42	3.6	3.72	3.9	3.81	4.94	4.76667	4.85333
95	Linfen 8050	Irrigated	2007	2.99	3.32	3.32	3.21	2.62	2.7	2.66	2.66	3.2	2.93
96	Jinmai 83	Irrigated	2007	3.27	3.26	3.26	3.26333	3.22	3.3	3.26	2.78	2.55	2.665
97	Linfen 6510	Irrigated	2007	4.21	3.84	3.66	3.90333	2.76	2.7	2.73	3.98	2.36667	3.17333
98	Yunhan20410	Dryland	2007	4.41	3.96	3.48	3.95	3.34	3.2	3.27	3.28	2.75	3.015
99	Changmai6686	Irrigated	2007	3.96	3.38	3.44	3.59333	3.26	3.3	3.28	3.56	3.56	3.56
100	Chang 7016	Dryland	2007	4.9	4.72	4.06	4.56	3.46	3.4	3.43	3.44	4.8	4.12
101	Jinmai 84	Irrigated	2008	4.95	4.04	3.76	4.25	3.3	3.4	3.35	3.3	3.3	3.3
102	Jinmai 85	Dryland	2008	4.16	3.34	2.78	3.42667	3.14	2.9	3.02	3.3	2.7	3
103	Jintai 9923	Irrigated	2008	4.69	3.08	3.56	3.77667	3.48	3.7	3.59	3.7	3.7	3.7
104	Jinmai 86	Irrigated	2008	4.56	3.56	3.84	3.98667	3	3	3	3.1	3.1	3.1
105	Tai 5902	Irrigated	2008	4.43	4.38	4.14	4.31667	3.36	3.2	3.28	3.68	3.68	3.68
106	Changmai6135	Irrigated	2008	5.46	4.78	5.82	5.35333	4.36	4.4	4.38	3.26667	3.26667	3.26667
107	Jinmai 87	Dryland	2009	4.19	4.52	2.86	3.85667	2.64	2.9	2.77	2.9	2.9	2.9
108	Yunhan 719	Dryland	2009	5.71	4.62	4.52	4.95	3.02	3.1	3.06	3.62	2.7	3.16
109	Jinmai 88	Dryland	2009	3.91	3.98	3.28	3.72333	3.04	2.8	2.92	3.28	3.15	3.215
110	Shannong 129	Irrigated	2009	5.02	4.66	4.76	4.81333	3.44	3.2	3.32	4.42	5	4.71
111	Tai13606	Irrigated	2009	4.77	5.14	4.16	4.69	3.56	3.6	3.58	3.2	2.76667	2.98333
112	Changmai 5973	Irrigated	2009	4.19	5.68	5.14	5.00333	3.62	3.8	3.71	2.03333	2.03333	2.03333
113	Chang 5222	Irrigated	2009	4.13	4.14	3.72	3.99667	3.2	3.4	3.3	0.78	1.825	1.3025
114	Linyuan 8	Irrigated	2010	5.84	3.98	3.56	4.46	3.22	3.3	3.26	2.1	2.1	2.1
115	Changmai 251	Irrigated	2011	4.39	3.7	3.74	3.94333	2.84	3.2	3.02	2.24	2.16	2.2
116	Chang 6197	Dryland	2017	6.21	5.88	5.98	6.02333	3.82	3.6	3.71	3.6	3.7	3.65
117	Chang 8744	Dryland	2011	5.98	5.28	3.9	5.05333	3.64	3.8	3.72	3.06667	2.66667	2.86667
118	Jinmai 90	Dryland	2011	4.43	3.68	3.66	3.92333	3.12	3.4	3.26	2.84	2.46667	2.65333
119	Jinmai 91	Dryland	2011	5.12	4.6	3.4	4.37333	3.3	3.3	3.3	3.08	3.45	3.265
120	Yunhan 805	Dryland	2011	4.02	3.98	3.32	3.77333	3	2.8	2.9	3.28	3.35	3.315
121	Jinmai 92	Dryland	2013	5.47	4.88	5.36	5.23667	3.14	3.2	3.17	3.36	6.9	5.13
122	Jintai 182	Irrigated	2013	5.69	5.64	4.62	5.31667	3.82	3.8	3.81	6.34	6.4	6.37
123	Chang 4853	Dryland	2013	5.76	6.38	5.76	5.96667	3.22	3.2	3.21	4.12	2.4	3.26
124	Jinmai 94	Irrigated	2014	3.86	3.24	2.92	3.34	3.06	3.3	3.18	2.3	3.075	2.6875
125	Jinmai 95	Irrigated	2014	4.88	4.74	3.98	4.53333	3.42	3.6	3.51	3.52	4.4	3.96
126	Jinmai 96	Irrigated	2014	3.65	3.22	3.1	3.32333	3.02	3.1	3.06	3.3	1.7	2.5
127	Jintai 102	Irrigated	2014	3.94	3.94	3.76	3.88	3.44	3.8	3.62	2.86	3.88	3.37
128	Jinmai 97	Dryland	2014	3.32	5.14	5.18	4.54667	3.42	3.1	3.26	4.83333	4.83333	4.83333
129	Jinmai 98	Dryland	2014	4.33	4.12	4.48	4.31	3.26	3.1	3.18	4.75	5.86667	5.30833
130	Taichun 3473	Irrigated	2014	4.66	4.8	5.32	4.92667	3.58	3.7	3.64	7.4	4.01667	5.70833
131	Jinmai 99	Dryland	2015	3.49	3.86	3.3	3.55	3.56	3.7	3.63	3.66	2.43333	3.04667
132	Yunhan 21-30	Dryland	2003	5.03	4.56	4.28	4.62333	3.44	3.6	3.52	2.7	2.7	2.7
133	Liangxing67	Irrigated	2016	4.98	3.9	4.48	4.45333	3.4	3.4	3.4	2	2	2
134	Yunhan137	Dryland	2016	4.28	4.1	3.38	3.92	3.24	3.1	3.17	2.075	2.075	2.075
135	Tai 113	Irrigated	2016	6.09	4.54	5.08	5.23667	4.48	4.3	4.39	4.34	2.6	3.47
136	Jinzuo 80	Irrigated	2016	5.63	4.8	3.88	4.77	3.6	3.6	3.6	3.2	3.2	3.2
137	Jintai 114	Irrigated	2016	6.47	4.36	4.84	5.22333	3.84	3.9	3.87	4.65	4.65	4.65
138	Chang 6794	Irrigated	2016	6.23	4.48	5.06	5.25667	3.82	3.6	3.71	1.83333	1.83333	1.83333
139	Chang 7080	Dryland	2017	4.12	3.54	3.56	3.74	3.12	3.1	3.11	3.33333	2.7	3.01667
140	Jintai 1310	Dryland	2016	4.05	3.36	3.46	3.62333	2.78	2.7	2.74	0.6	2.3	1.45
141	Chang 6990	Dryland	2016	5.14	3.32	4.42	4.29333	2.66	2.2	2.43	2.53333	3.8	3.16667
142	Zhongmai 247	Irrigated	2016	3.73	3.42	3.72	3.62333	2.54	2.2	2.37	3	3	3
143	Linhan No. 6	Dryland	2006	4.07	3.34	3.42	3.61	3.04	3.2	3.12	3.14	3.4	3.27
144	Lin Y8161	Dryland	2017	4.32	4.02	4.06	4.13333	3.12	2.9	3.01	2.08	3.26	2.67
145	Zhonghan 110	Dryland	2002	4.98	4.82	3.72	4.50667	3.72	4.1	3.91	1.48	4	2.74
146	lvhan 1608	Dryland	2004	5.55	3.96	4.7	4.73667	3.76	3.9	3.83	3.4	4	3.7
147	Xiaoheimai 76	Irrigated	1997	5.77	4.9	4.76	5.14333	3.88	3.9	3.89	5.5	5.53333	5.51667
148	Luke 298	Irrigated	2018	5.85	4.4	4.94	5.06333	4.14	4.5	4.32	3.38	3.275	3.3275
149	Jintai 141	Dryland	2017	4.1	3.32	3.1	3.50667	2.66	2.4	2.53	3.46	3.3	3.38
150	Jintai 146	Irrigated	2017	5.23	4.5	3.88	4.53667	3.14	2.7	2.92	3.94	3.775	3.8575
151	Tai 1305	Dryland	2018	6	4.06	5.06	5.04	3.76	4.1	3.93	3.85	4.72	4.285
152	Tai 412	Irrigated	2017	5.48	4.2	5.1	4.92667	3.58	3.4	3.49	1.96	3.56667	2.76333
153	Yun 14 guan74	Irrigated	2018	5.19	3.94	4.12	4.41667	3.38	3.4	3.39	2.06	3.2	2.63
154	Yaomai 16	Dryland	2011	4.41	4.18	5.14	4.57667	3.86	3.9	3.88	1.98	1.9	1.94
155	Shinong 086	Irrigated	2017	3.61	2.98	3.12	3.23667	2.54	2.9	2.72	2.9	3.14	3.02
156	Xiangmai 23	Irrigated	2017	4.26	3.56	3.56	3.79333	3.1	3.1	3.1	3.06	1.1	2.08
157	Linfen 6410	Dryland	2019	3.71	3.3	3.5	3.50333	3.1	3.2	3.15	2.46	3.2	2.83
158	Jinmai 101	Dryland	2018	4.02	3.7	3.86	3.86	3.26	3.1	3.18	3.48	3.6	3.54
159	Jinmai 102	Dryland	2018	4.66	5.08	5.08	4.94	4.62	4.6	4.61	3.28	5.11429	4.19714
160	NC206	Irrigated	2009	3.66	3.02	3.3	3.32667	4.14	4.7	4.42	2.78	3.95	3.365
161	Zhongmai 175	Dryland	2007	4.47	3.86	4.78	4.37	4.14	4.2	4.17	4.8	4.8	4.8
162	Shunmai 1718	Irrigated	2011	4.14	3.18	3.92	3.74667	3.44	3.2	3.32	3.35	3.37143	3.36071
163	Yunhan 1512	Dryland	2018	3.92	3.9	3.48	3.76667	3.02	3.1	3.06	4.02	3.66667	3.84333
164	Yunhan139-2	Dryland	2017	4.564	4.1	4.32	4.328	3.82	4.1	3.96	2.78	4.03333	3.40667
165	Runmai 2	Dryland	2016	3.67	3.04	2.54	3.08333	3.32	3.6	3.46	3.28	3.16	3.22
166	Xiangmai 8156	Dryland	2017	5.05	3.5	5.04	4.53	4.28	4.2	4.24	5.26	4.65714	4.95857
167	Linhan 9	Dryland	2018	4.27	3.7	4.32	4.09667	4.02	4.2	4.11	4.32	4.66667	4.49333
168	Womai 323	Dryland	2018	4.02	3.16	4.4	3.86	3.34	3.8	3.57	4.7	4.46667	4.58333
169	Jinmai 919	Dryland	2018	4.34	3.3	4.12	3.92	3.66	3.6	3.63	4.48	1.55	3.015
170	Jinmai 104	Dryland	2017	4.25	3.94	4.2	4.13	3.8	4.1	3.95	4.42	4.7	4.56
171	Chang 6789	Irrigated	2018	3.42	3.14	3.72	3.42667	3.04	3.1	3.07	8.12	4.28	6.2
172	Lin Y7287	Irrigated	2018	4.84	4.18	3.5	4.17333	3.98	4.1	4.04	4.84	4.26667	4.55333
173	Yunhan 1411-2	Dryland	2018	4.52	4.02	5.1	4.54667	4.06	4.1	4.08	3.16	3.76667	3.46333
174	Jinmai 9	Irrigated	1974	2.6	3.54	3.62	3.25333	3.32	3.6	3.46	2.16	2.78	2.47
175	Jinchun 14	Irrigated	1999	3.75	4.08	4.62	4.15	3.82	3.8	3.81	4.6	4.6	4.6
176	Jinchun 16	Irrigated	2009	3.04	4.08	4.28	3.8	3.44	3.7	3.57	3.35	3.35	3.35
177	Jinchun 17	Irrigated	2017	3.89	4.48	3.64	4.00333	3.62	3.8	3.71	1.72	2.2	1.96
178	Yunmai 218	Irrigated	2006	4.17	3.78	3.94	3.96333	3.26	3.1	3.18	2.25	2.25	2.25
179	Lin Y8012	Irrigated	2018	3.97	4.04	4.06	4.02333	3.48	3.7	3.59	2.5	2.5	2.5
180	Womai 608	Irrigated	2018	3.6	3.68	3.62	3.63333	3.22	3.1	3.16	2.16667	2.16667	2.16667
181	Yunhei 14207	Irrigated	2018	3.84	3.6	3.36	3.6	2.96	3	2.98	3	3	3
182	Yunhei 161	Irrigated	2018	3.94	3.26	3.44	3.54667	2.84	2.8	2.82	3.2	3.2	3.2
183	Yunnuo 32	Dryland	2018	4.18	4.96	4.58	4.57333	3.66	4.1	3.88	1.93333	1.93333	1.93333
184	Dabaimai	Landrace	1970	4.29	4.34	4.02	4.21667	2.934	2.87	2.902	1.46667	1.46667	1.46667
185	Xiaohongpi	Landrace	1948	3.9	3.54	4.14	3.86	3.22	3.4	3.31	1.7	1.7	1.7
186	Niuzhijia	Landrace	1945	4.63	3.5	4.68	4.27	3.88	3.7	3.79	2.4	2.4	2.4
187	Honglimai	Landrace	1947	4.14	3.34	3.2	3.56	2.76	3.3	3.03	2.15	2.15	2.15
188	Jiangzhouhong	Landrace	1958	4.57	4	4.36	4.31	3.28	3.2	3.24	2.15	2.15	2.15
189	Jiahongmai	Landrace	1945	3.66	3.42	3.42	3.5	2.4	2.3	2.35	2	2	2
190	Niuzhijia	Landrace	1946	6	3.48	4.62	4.7	3.62	3.9	3.76	3.06667	3.06667	3.06667
191	Siyuehong	Landrace	1964	3.61	2.48	3.08	3.05667	3.18	3	3.09	2.43333	2.43333	2.43333
192	Sanyuehong	Landrace	1965	6.63	4.76	4.76	5.38333	4.18	4.3	4.24	4.02	4.225	4.1225
193	Baimangcao	Landrace	1966	4.15	3.44	3.6	3.73	2.78	2.6	2.69	3.86	4.4	4.13
194	Youmangdahongjing	Landrace	1967	5.26	4.34	4.38	4.66	3.9	3.8	3.85	3.55	3.55	3.55
195	Zhuchengqing	Landrace	1968	5.19	2.98	5.06	4.41	3.36	3.1	3.23	6.72	6.35	6.535
196	Hongtumai	Landrace	1969	5.3	4.74	4.14	4.72667	3.82	3.9	3.86	4.06	3.2	3.63
197	Baitumai	Landrace	1970	4.9	3.92	4.38	4.4	3.8	3.8	3.8	3.28	3.56667	3.42333
198	Baitumai	Landrace	1944	4.32	3.68	4.6	4.2	3.3	3.3	3.3	5.1	5.1	5.1
199	Hongtoumai	Landrace	1945	3.46	3.46	3.72	3.54667	3.32	3.4	3.36	1.9	1.9	1.9
200	Yequmai	Landrace	1946	3.46	3.22	3.34	3.34	2.88	2.9	2.89	4.225	4.225	4.225
201	Hongpidongmai	Landrace	1947	5.5	4.42	5.44	5.12	3.7	3.8	3.75	6.275	6.275	6.275
202	Baishangeda	Landrace	1958	4.99	2.98	2.98	3.65	2.98	2.9	2.94	2.15	2.15	2.15
203	Hongyequ	Landrace	1959	4.3	3.02	3.34	3.55333	3.1	3	3.05	2.1	2.1	2.1
204	Qisifeng	Landrace	1960	3.99	4.14	3.44	3.85667	3.8	3.7	3.75	4	4	4
205	Hongheshang	Landrace	1961	4.29	3.38	3.46	3.71	2.64	2.6	2.62	2.35	2.35	2.35
206	Xianmai	Landrace	1962	3.77	3.46	3.26	3.49667	2.66	2.9	2.78	1.7	2.25	1.975
207	Benmai	Landrace	1963	5.17	4.1	4.4	4.55667	2.86	2.7	2.78	5.52	5.52	5.52
208	Baikehong	Landrace	1964	5.09	3.86	3.82	4.25667	2.42	2.8	2.61	3.825	3.825	3.825
209	Hongxiaomai	Landrace	1965	3.32	3.32	3.2	3.28	3.38	3.6	3.49	1.98	2.2	2.09
210	Jinguoyin	Landrace	1966	4.27	4.08	3.82	4.05667	2.76	2.6	2.68	2	1.6	1.8
211	Youbailan	Landrace	1967	4.3	4.3	3.98	4.19333	3.28	2.7	2.99	3.26	4.66	3.96
212	Baixianmai	Landrace	1968	3.87	2.84	3.42	3.37667	3.18	3.2	3.19	3.4	4.8	4.1
213	Baigengmai	Landrace	1969	3.44	3.42	3.82	3.56	3.1	3.1	3.1	4.9	5.5	5.2
214	Xinchengxuexingmei	Landrace	1970	3.13	2.82	3.04	2.99667	2.6	2.8	2.7	3.1	3.1	3.1
215	Baihuomai	Landrace	1944	3.54	3.14	2.98	3.22	2.66	2.7	2.68	1.46667	1.46667	1.46667
216	Baisanyuehong	Landrace	1945	4.33	4.22	4.4	4.31667	4.22	4.2	4.21	4.1	4.1	4.1
217	Yvlanmai	Landrace	1946	3.625	2.9	3.42	3.315	3.62	3.7	3.66	2.34	2.34	2.34
218	Zimai	Landrace	1947	3.1	4.54	4.88	4.17333	3.64	3.6	3.62	4.375	4.375	4.375
219	Datongxiaomai	Landrace	1948	3.15	3	3.46	3.20333	2.84	2.9	2.87	2.66	2.66	2.66
220	Qisuimai	Landrace	1963	3.81	2.64	3.14	3.19667	2.92	2.8	2.86	1.74	1.74	1.74
221	Dahongmai	Landrace	1964	2.91667	3.12	3.3	3.11222	2	2.4	2.2	2.2	1.94	2.07
222	Huoshaotou	Landrace	1965	3.02	3.02	3.12	3.05333	2.26	1.8	2.03	2.38	2.38	2.38
223	Dingxingzhaixiaomai	Landrace	1966	3.28	3.28	3.38	3.31333	2.86	2.8	2.83	1.35	1.35	1.35
224	Baishanmai	Landrace	1967	2.48	2.48	3.44	2.8	3.02	3.2	3.11	1.625	1.625	1.625
225	Yunhan 102	Dryland	2014	4.36	3.68	4.14	4.06	2.9	2.7	2.8	3.14	3.9	3.52
226	Yunhan 22-33	Dryland	2005	3.79	4.46	3.48	3.91	2.78	2.3	2.54	4.56	4.62	4.59
228	Hanyou 6	Dryland	2020	4.35	3.94	4	4.09667	3.5	3.7	3.6	3.32	4.9	4.11
229	Linhan 5325	Dryland	2019	3.04	3.26	3.08	3.12667	2.86	2.7	2.78	4.18	2.1	3.14
230	Chang 5804	Dryland	2020	3.44	3.34	3.64	3.47333	3	3.1	3.05	4.25	3.8	4.025
231	Yunhan 1818	Dryland	2020	4.99	3.46	2.8	3.75	4	3.9	3.95	5.48	3.3	4.39
232	Longmai 1	Irrigated	2019	5.38	4.58	5.28	5.08	4.46	4.9	4.68	5.66	7.6	6.63
233	ZM148	Dryland	2017	4.93	4.46	4.62	4.67	3.22	3.4	3.31	3.8	5.1	4.45
234	Yunhan 618	Dryland	2010	6.46	4.2	5.42	5.36	5.34	5.4	5.37	4.72	4.72	4.72
235	Zhongyou 9507	Irrigated	2001	5.03	4.52	5.36	4.97	2.646	3.4	3.023	4.875	4.875	4.875
236	Yunhan 115	Dryland	2011	5	6.28	5.18	5.48667	4.04	4.4	4.22	4.38	4.38	4.38
237	Jintai 1510	Dryland	2018	5.2	4.74	4	4.64667	3.48	4.1	3.79	6.44	6.44	6.44
238	Lumai 14	Irrigated	1993	5.96	6.14	5.02	5.70667	5.02	4.8	4.91	5.54	3.6	4.57
239	Taimai 101	Irrigated	2018	6.16667	4.62	5.18	5.32222	4.56	4.4	4.48	6.675	6.675	6.675
240	Xinmai 296	Irrigated	2014	5.58	5.58	5.58	5.58	4.86	5.1	4.98	4.26667	4.26667	4.26667
241	Xin 6160	Irrigated	2009	5.58	5.58	5.82	5.66	4.54	4.4	4.47	4.775	4.775	4.775
242	Changmai 3987	Dryland	2018	4.99	4.5	3.7	4.39667	3.56	3.6	3.58	3.525	3.525	3.525
243	Zeyou 1	Dryland	2002	6.04	5.04	5.4	5.49333	3.9	3.7	3.8	4.12	4.12	4.12
244	Shunmai 612	Dryland	2008	6.15	5.22	5.6	5.65667	5.22	4.3	4.76	6.3	6.3	6.3
245	Zhongyou 206	Irrigated	2008	5.86	3.9	3.48	4.41333	4.82	4.5	4.66	5.575	5.575	5.575
246	Jinfeng 3	Irrigated	2005	6.33	4.23333	4.1	4.88778	4.1	3.9	4	4.175	4.175	4.175
247	Changzhi 5608	Dryland	2002	5.96	5.12	5.04	5.37333	3.38	3.3	3.34	4.92	5.3	5.11
248	Lunxuan 167	Irrigated	2014	4.83	4.4	4.18	4.47	3.44	3	3.22	2.3	3.15	2.725
249	Zhongmai 349	Irrigated	2009	5.84	2.93333	3.63333	4.13556	3.24	3.9	3.57	1.725	1.725	1.725
250	Chang 6388	Dryland	2019	5.89	5.08	5.28	5.41667	4.82	4.2	4.51	1.92	2.075	1.9975
251	Taimai 103	Irrigated	2019	5.36	5.1	4.7	5.05333	4.08	4	4.04	2.775	2.75	2.7625
252	Jintai 1515	Dryland	2019	4.95	4.7	4.72	4.79	3.32	3.2	3.26	1.44	1.9	1.67
253	Jinmai 106	Irrigated	2019	6.39	4.86	5.3	5.51667	3.34	5.7	4.52	3.14	1.6	2.37
254	Jintai 1508	Irrigated	2019	6.22	5.35	5.18	5.58333	3.38	4.5	3.94	2.73333	2.73333	2.73333
255	Chang 5638	Irrigated	2019	6.15	5.6	5.84	5.86333	4.1	3.2	3.65	3.88	3.88	3.88
256	Jinmai 8	Irrigated	1973	6.03	5.26	5.14	5.47667	3.88	4.3	4.09	3.75	3.75	3.75
257	Changmai 6789	Irrigated	2017	5.35	4.84	4.56	4.91667	3.36	3.1	3.23	2.1	2.1	2.1
258	Yung 9805	Irrigated	2002	5.3	5.3	5.04	5.21333	3.72	3.1	3.41	2.575	2.575	2.575
259	Zhongmai 110	Irrigated	2019	5.7	5.7	6.06	5.82	4.08	4.1	4.09	2.16667	2.16667	2.16667
260	Linfen 139	Dryland	2006	5.12	5.12	5.475	5.23833	3.6	4.7	4.15	3.08	3.35	3.215
261	Yongmai 3	Irrigated	2008	5.36	5.36	5.28	5.33333	3.96	4.3	4.13	2.52	3.25	2.885
262	Yunmai 766	Irrigated	2019	3.27	4	2.66667	3.31222	2.36667	3.6	2.98333	1.56667	1.56667	1.56667
263	Linxuan 2035	Irrigated	2005	6.27	5.5	5.42	5.73	4.36	4.5	4.43	2.48	2.56667	2.52333
264	Linyan 151	Irrigated	2019	6.46	5.3	5.7	5.82	3.46	4.5	3.98	3.5	5.25	4.375
265	Yunmai 2064	Irrigated	2004	7.1	6.92	7.06	7.02667	7.04	6.1	6.57	2.14	3.1	2.62
266	Shengmai 20	Irrigated	2019	6.81	5.8	5.18	5.93	4.88	4.3	4.59	3.8	4.9	4.35
267	Shengmai 104	Irrigated	2019	4.94	4.94	6.03333	5.30444	4.06	5.2	4.63	1.875	1.875	1.875
268	Jinmai 107	Dryland	2019	6.72	6.6	6.22	6.51333	5.5	4.5	5	2.54	2.54	2.54
269	Pinyu 8155	Dryland	2019	5.1	4.66	4.86	4.87333	4.36	3.2	3.78	2.18	2.18	2.18
270	Donghei 1206	Dryland	2019	6.47	5.9	5.84	6.07	5.7	5.3	5.5	6.08	6.08	6.08
271	Taizi 6336	Irrigated	2019	5.51	5.3	5.18	5.33	4.58	4.3	4.44	6.58	6.58	6.58
272	Yun 85-24	Dryland	2018	5.81	4.98	5.1	5.29667	4.02	3.2	3.61	2.88	2.88	2.88
273	Jinmai 10	Irrigated	1974	5.18	5.18	5.12	5.16	5.28	4.6	4.94	3.2	3.2	3.2
274	Jinmai 89	Irrigated	2011	4.08	4.08	3.9	4.02	3.64	3.2	3.42	4.12	4.12	4.12
275	Jinmai 6	Dryland	1973	6.04	6.04	5.58	5.88667	4.64	4.6	4.62	4	4	4
276	Ziyou 5	Irrigated	2020	4.12	4.12	3.4	3.88	3.68	3.1	3.39	3.74	3.74	3.74
277	Zimai 8555	Dryland	2020	3.24	3.24	3.08	3.18667	2.82	2.3	2.56	3.92	3.92	3.92
278	Linmai 5311	Irrigated	2020	3.4	3.4	3.18	3.32667	2.72	2.7	2.71	2.15	2.15	2.15
279	Tai 615	Irrigated	2020	4.8	4.8	4.36	4.65333	3.86	3.3	3.58	6.24	6.24	6.24
280	Changmai 3809	Irrigated	2020	5.08	5.08	4.5	4.88667	3.4	4.4	3.9	2.98	2.98	2.98
281	Chang 7170	Dryland	2020	4.48	4.48	4.38	4.44667	4.4	4.3	4.35	2.76	2.76	2.76
282	Linnong 4357	Irrigated	2020	5.14	5.14	4.94	5.07333	3.38	2.9	3.14	1.78	1.78	1.78
283	Womai 611	Irrigated	2020	3.1	3.1	3.2	3.13333	2.32	2.1	2.21	1.93333	1.93333	1.93333

## Sheet: B
Table B is SNP data of materials.
CHROM	POS	ID	Jinmai 1	Jinmai 5	Jinmai 11	Jinmai 12	Jinmai 16	Jinmai 17	Jinmai 18	Jinmai 19	Jinmai 20	Jinmai 21	Jinmai 22	Jinmai 23	Jinmai 24	Jinmai 25	Jinmai 27	Jinmai 28	Jinmai 29	Jinmai 31	Jinmai 32	Jinmai 30	Jinmai 33	Jinmai 35	Jinmai 36	Jinmai 37	Jinmai 38	Jinmai 39	Jinmai 40	Jinmai 41	Jinmai 42	Jinmai 44	Jinmai 43	Jinmai 45	Jinmai 46	Jinmai 47	Jinmai 48	Jinmai 49	Jinmai 50	Jinmai 51	Jinmai 52	Jinmai 53	Jinmai 54	Jinmai 56	Jinmai 57	Jinmai 58	Jinmai 59	Jinmai 60	Jinmai 61
1A	1208114	1A_1208114	CC	CC	CC	CC	CC	CC	CC	TT	CC	CC	CC	CC	CC	CC	CC	CC	CC	CC	CC	CC	CC	CC	CC	CC	CC	CC	CC	CC	CC	CC	CC	CC	TT	CT	CC	CT	CC	CT	CC	TT	TT	CC	CC	CC	CC	CC	CC
1A	3383082	1A_3383082	CC	GG	GG	GG	CC	CC	GG	CC	CC	GG	GG	GG	GC	GG	GG	GG	GG	GG	GG	GG	GG	GG	GG	GG	GG	GG	GG	GG	CC	GG	GG	GG	CC	GC	CC	CC	GG	GC	GG	CC	CC	GG	GG	GG	CC	GG	GG
1A	3845903	1A_3845903	GG	CC	CC	CC	CC	GG	CC	CC	GG	CG	CC	CC	CG	CC	CC	CC	CC	CC	CC	CC	CC	CC	CC	CC	CC	CC	CC	CC	GG	CC	CC	CC	GG	CG	GG	GG	CC	CC	CC	GG	GG	CC	CC	CC	CG	CC	CC
1A	3911208	1A_3911208	GG	AA	AA	AA	AA	GG	AA	GG	GG	GG	AA	AA	AA	AA	AA	AA	AA	AA	AA	GG	AA	AA	AA	AA	AA	AA	AA	AA	GG	AA	AA	AA	GG	AG	GG	GG	AA	AG	GG	GG	GG	AA	AA	AA	GG	AA	AA
1A	4055933	1A_4055933	CC	GG	GG	GG	GG	CC	GG	GG	CC	CC	GG	GG	GC	GG	GG	GG	GG	GG	GG	GG	GG	GG	GG	GG	GG	GG	GG	GG	CC	GG	GG	GG	CC	GC	CC	CC	GG	GG	GG	CC	CC	GG	GG	GG	CC	GG	GG
1A	6791455	1A_6791455	CC	TT	TT	TT	CC	CC	TT	CC	CC	CC	CC	TT	TC	TT	TT	TT	TT	TT	TT	TT	TT	TT	TT	TT	TT	TT	TT	CC	CC	TT	TT	TT	CC	TC	CC	CC	CC	TC	TT	CC	CC	TT	TT	TT	CC	TT	TT
1A	9579783	1A_9579783	GG	GG	GG	GG	GG	GG	GG	GG	GG	GG	GG	GG	GG	GG	GG	GG	GG	GG	GG	GG	GG	GG	GG	GG	GG	GG	GG	GG	GG	GG	GG	GG	AA	GA	GG	GG	GG	GG	GG	AA	AA	GG	GG	GG	GG	GG	GG
1A	10060535	1A_10060535	GG	GG	GG	GG	GG	GG	GG	GG	GG	GG	GG	GG	GG	GG	GG	GG	GG	GG	GG	GG	GG	GG	GG	GG	GG	GG	GG	GG	GG	GG	GG	GG	AA	GA	GG	GA	GG	GA	GG	AA	AA	GG	GG	GG	GG	GG	GG
1A	10607681	1A_10607681	GG	GG	GG	GG	GG	GG	GG	GG	GG	GG	GG	GG	GG	GG	GG	GG	GG	GG	GG	GG	GG	GG	GG	GG	GG	GG	GG	GG	GG	GG	GG	GG	AA	GA	GG	GA	GG	GG	GG	AA	AA	GG	GG	GG	GG	GG	GG
1A	14467852	1A_14467852	TT	TT	TT	TT	TT	TT	TT	TT	TT	TT	TT	TT	TT	TT	TT	TT	TT	TT	TT	TT	TT	TT	TT	TT	TT	TT	TT	TT	TT	TT	TT	TT	CC	TC	TT	TC	TT	TT	TT	CC	CC	TT	TT	TT	TT	TT	TT
1A	14475390	1A_14475390	CC	CC	CC	CC	CC	CC	TT	TT	TT	CC	CC	TT	TT	CC	TC	TT	TT	TT	TT	TT	CC	CC	CC	CC	CC	CC	CC	CC	CC	CC	CC	CC	TT	TT	TT	TT	CC	TT	TT	TT	TT	TT	TT	CC	TT	TT	CC
1A	15373617	1A_15373617	TT	TT	TT	TT	CC	TT	CC	TT	TT	TT	CC	TT	CT	CT	TT	TT	TT	TT	TT	TT	TT	CT	TT	CT	TT	TT	TT	CC	TT	TT	TT	TT	--	TT	CC	CC	TT	TT	TT	--	--	TT	TT	CT	CC	TT	CC
1A	15432092	1A_15432092	TT	TT	AA	TT	TT	TT	TT	TT	TT	TT	TT	TT	TT	TT	TT	TT	TT	TT	TT	TT	AA	TT	TT	TT	TT	TT	TT	TT	TT	TT	TT	TT	TT	TT	TT	TT	TT	TT	TT	TT	TT	TT	TT	TT	TT	TT	TT
1A	17258634	1A_17258634	GG	GG	GG	GG	GG	GG	GG	GA	GG	GG	GG	GA	GG	GG	GG	GG	GG	GG	GG	GG	GG	GG	GG	GG	GG	GG	GG	GG	GG	GG	GG	GG	AA	GA	GG	GA	GG	GA	GG	AA	AA	GG	GG	GG	GG	GG	GG
1A	18436340	1A_18436340	CC	CC	CC	CC	CC	CC	CC	CC	CC	CC	CC	CC	CC	CC	CC	CC	CC	CC	CC	CC	CC	CC	CC	CC	CC	CC	CC	CC	CC	CC	CC	CC	TT	CT	CC	CT	CC	CC	CC	TT	TT	CC	CC	CC	CC	CC	CC
1A	20171893	1A_20171893	TT	TT	TT	TT	CC	TT	TT	CC	CC	TT	TC	TT	TT	TT	TT	TT	TT	TT	TT	TT	TT	TT	TT	TT	TT	TT	TT	TC	TT	TT	TT	TT	TT	TT	TT	TT	TT	TC	TT	TT	TT	TT	TT	TT	TT	TT	CC
1A	20368649	1A_20368649	CC	CC	CC	CC	CC	CC	AA	CC	CC	CC	CC	CA	AA	AA	AA	CA	CC	AA	AA	AA	CC	CC	CC	CC	CC	CC	CC	CC	CC	CC	CC	CC	CC	CA	AA	CA	CC	CA	AA	CC	CC	AA	AA	AA	AA	CC	CC
1A	22061079	1A_22061079	CC	CC	CC	CC	CC	CC	TT	CC	CC	CC	CC	CC	TC	CC	CC	CC	CC	CC	CC	CC	CC	CC	CC	CC	CC	CC	CC	CC	CC	CC	CC	CC	TT	TC	CC	TC	CC	TC	CC	TT	TT	CC	CC	CC	CC	CC	CC
1A	23131762	1A_23131762	GG	GG	GG	GG	GG	GG	CC	GG	GG	GG	GG	GG	CG	GG	GG	GG	CC	GG	GG	GG	GG	GG	GG	GG	GG	GG	GG	GG	GG	GG	GG	GG	CC	CG	CC	CC	CC	CG	GG	CC	CC	GG	GG	GG	GG	CG	GG
1A	23817620	1A_23817620	AA	AA	GG	AA	GG	AA	GG	GG	GG	GG	GA	GG	GG	AA	AA	AA	GG	AA	AA	GG	GG	GG	GG	AA	AA	AA	AA	GG	GG	--	AA	AA	AA	GG	GG	GG	GG	GG	GG	GG	GG	AA	AA	AA	GG	GA	GG
1A	24884383	1A_24884383	TT	TT	CC	TT	TT	TT	CC	CC	CC	TT	CT	CC	CT	TT	TT	TT	CC	TT	TT	CC	CC	CC	TT	TT	TT	TT	TT	CC	TT	TT	TT	TT	TT	CT	CC	CC	CC	CC	CC	CC	CC	TT	TT	TT	CC	CT	CC
1A	24884679	1A_24884679	TT	TT	CC	TT	TT	TT	CC	CC	CC	TT	TT	CC	CC	TT	TT	TT	CC	--	TT	CC	CC	CC	TT	TT	TT	TT	TT	CC	TT	TT	TT	TT	TT	--	CC	CC	CC	CC	CC	CC	CC	TT	TT	TT	CC	CT	CC
1A	25542673	1A_25542673	AA	AA	CC	AA	AA	AA	CC	CC	CC	AA	AA	CC	CA	AA	AA	AA	CC	AA	AA	CC	CC	CC	AA	AA	AA	AA	AA	CC	AA	AA	AA	AA	AA	CA	CC	CC	CC	CC	CC	CC	CC	AA	AA	AA	CC	CA	CC
1A	26533734	1A_26533734	GG	GG	AA	GG	GG	GG	AA	AA	AA	GG	GG	AA	AG	GG	GG	GG	AA	GG	GG	AA	AA	AA	GG	GG	GG	GG	GG	AA	GG	GG	GG	GG	GG	AG	AA	AA	AA	AA	AA	AA	AA	GG	GG	GG	AA	AG	AA
1A	26604704	1A_26604704	AA	AA	TT	AA	AA	AA	TT	TT	TT	AA	AA	TT	TA	AA	AA	AA	TT	AA	AA	TT	TT	TT	AA	AA	AA	AA	AA	TT	AA	AA	AA	AA	AA	TA	TT	TT	TT	TT	TT	TT	TT	AA	AA	AA	TT	TA	TT
1A	27050074	1A_27050074	GG	GG	GG	GG	GG	GG	GG	AA	AA	GG	GG	AA	GG	GG	GG	GG	GG	GG	GG	AA	AA	AA	GG	GG	GG	GG	GG	GG	GG	GG	GG	GG	GG	AG	GG	AG	GG	AG	AA	GG	GG	GG	GG	GG	GG	AG	GG
1A	27050263	1A_27050263	GG	GG	GG	GG	GG	GG	GG	AA	AA	GG	GG	AA	GG	GG	GG	GG	GG	GG	GG	AA	AA	AA	GG	GG	GG	GG	GG	GG	GG	GG	GG	GG	GG	AG	GG	AG	GG	AG	AA	GG	GG	GG	GG	GG	GG	GG	GG
1A	27199242	1A_27199242	TT	TT	TT	TT	TT	TT	TT	CC	CC	TT	TT	CC	TT	TT	TT	TT	TT	TT	TT	CC	CC	CC	TT	TT	TT	TT	TT	TT	TT	TT	TT	TT	TT	CT	TT	CT	TT	CT	CC	TT	TT	TT	TT	TT	TT	CT	TT
1A	27199468	1A_27199468	AA	AA	AA	AA	AA	AA	AA	GG	GG	AA	AA	GG	AA	AA	AA	AA	AA	AA	AA	GG	GG	GG	AA	AA	AA	AA	AA	AA	AA	AA	AA	AA	AA	GA	AA	GA	AA	GA	GG	AA	AA	AA	AA	AA	AA	GA	AA
1A	28608137	1A_28608137	TT	TT	TT	TT	CT	TT	CC	CT	CT	TT	TT	CC	CT	TT	TT	TT	CC	TT	TT	TT	CC	CC	CT	TT	TT	TT	TT	TT	CT	TT	TT	TT	CT	CT	CC	CC	CC	CT	CC	CC	CC	TT	TT	TT	TT	CT	CC
1A	28663916	1A_28663916	GG	GG	GG	GG	GG	GG	GG	AA	AA	GG	GG	AA	GG	GG	GG	GG	GG	GG	GG	GG	AA	AA	GG	GG	GG	GG	GG	GG	GG	GG	GG	GG	GG	AG	GG	AG	GG	AG	AA	GG	GG	GG	GG	GG	GG	AG	GG
1A	29978517	1A_29978517	AA	AA	AA	AA	AA	AA	GG	AA	AA	AA	AA	GG	AA	AA	AA	AA	GG	AA	AA	AA	GG	GG	GG	AA	AA	AA	AA	AA	AA	AA	AA	AA	AA	GA	GG	GG	GG	AA	GG	GG	GG	AA	AA	AA	AA	GA	GG
1A	29978751	1A_29978751	TT	TT	TT	TT	TT	TT	CC	TT	TT	TT	TT	CC	--	TT	TT	TT	CC	--	TT	TT	CC	CC	CC	TT	TT	TT	TT	TT	TT	TT	TT	TT	TT	CT	CC	CC	CC	TT	CC	CC	CC	TT	TT	TT	TT	CT	CC
1A	30119233	1A_30119233	GG	GG	GG	GG	GG	GG	AA	GG	GG	GG	GG	AA	GG	GG	GG	GG	AA	GG	GG	GG	AA	AA	AA	GG	GG	GG	GG	GG	GG	GG	GG	GG	GG	AG	AA	AA	AA	GG	AA	AA	AA	GG	GG	GG	GG	AG	AA
1A	30459537	1A_30459537	GG	GG	AA	GG	GG	GG	GG	GG	GG	GG	GG	AA	GG	GG	GG	GG	GG	GG	GG	GG	AA	AA	GG	GG	GG	GG	GG	AA	GG	GG	GG	GG	GG	AG	GG	AG	GG	GG	AA	GG	GG	GG	GG	GG	AA	AG	GG
1A	30548421	1A_30548421	AA	AA	GG	AA	AA	AA	AA	AA	AA	AA	AA	GG	AA	AA	AA	AA	AA	AA	AA	AA	GG	GG	AA	AA	AA	AA	AA	GG	AA	AA	AA	AA	AA	GA	AA	GA	AA	AA	GG	AA	AA	AA	AA	AA	GG	AA	AA
1A	30554696	1A_30554696	CC	CC	TT	CC	CC	CC	CC	CC	CC	CC	CC	TT	CC	CC	CC	CC	CC	CC	CC	CC	TT	TT	CC	CC	CC	CC	CC	TT	CC	CC	CC	CC	CC	TC	CC	TC	CC	CC	TT	CC	CC	CC	CC	CC	TT	CC	CC
1A	31132716	1A_31132716	GG	GG	GG	GG	GG	GG	AA	GG	GG	GG	AG	AA	GG	GG	GG	GG	AA	GG	GG	GG	AA	AA	AA	GG	GG	GG	GG	GG	GG	GG	GG	GG	GG	AA	AA	AA	AA	GG	AA	AA	AA	GG	GG	GG	GG	AG	AA
1A	31346726	1A_31346726	CC	CC	CC	CC	CC	CC	CC	CC	CC	CC	CC	TT	CC	CC	CC	CC	CC	CC	CC	CC	TT	TT	CC	CC	CC	CC	CC	CC	CC	CC	CC	CC	CC	TC	CC	TC	CC	CC	CC	CC	CC	CC	CC	CC	CC	CC	CC
1A	31798417	1A_31798417	AA	AA	AA	AA	AA	AA	CC	AA	AA	AA	AA	AA	AA	AA	AA	AA	CC	AA	AA	AA	AA	AA	CC	AA	AA	AA	AA	AA	AA	AA	AA	AA	AA	AC	CC	AC	CC	AA	AA	CC	CC	AA	AA	AA	AA	AA	CC
1A	31808939	1A_31808939	GG	GG	GG	GG	GG	GG	GG	GG	GG	GG	GG	TT	GG	GG	GG	GG	GG	GG	GG	GG	TT	TT	GG	GG	GG	GG	GG	GG	GG	GG	GG	GG	GG	TG	GG	TG	GG	GG	GG	GG	GG	GG	GG	GG	GG	GG	GG
1A	31818710	1A_31818710	AA	AA	GG	AA	AA	AA	GG	AA	AA	AA	AA	GG	AA	AA	AA	AA	GG	AA	AA	AA	GG	GG	GG	AA	AA	AA	AA	GG	AA	AA	AA	AA	AA	GG	GG	GG	GG	AA	GG	GG	GG	AA	AA	AA	GG	GA	GG
1A	31838958	1A_31838958	AA	AA	GG	AA	AA	AA	GG	AA	AA	AA	AA	GG	AA	AA	AA	AA	GG	AA	AA	AA	GG	GG	GG	AA	AA	AA	AA	GG	AA	AA	AA	AA	AA	GG	GG	GG	GG	AA	GG	GG	GG	AA	AA	AA	GG	GA	GG
1A	31839093	1A_31839093	GG	GG	GG	GG	GG	GG	AA	GG	GG	GG	GG	GG	GG	GG	GG	GG	AA	GG	GG	GG	GG	GG	AA	GG	GG	GG	GG	GG	GG	GG	GG	GG	GG	GA	AA	GA	AA	GG	GG	AA	AA	GG	GG	GG	GG	GG	AA
1A	31839217	1A_31839217	AA	AA	AA	AA	AA	AA	AA	AA	AA	AA	AA	AA	AA	AA	AA	AA	AA	AA	AA	AA	AA	AA	AA	AA	AA	AA	AA	AA	AA	AA	AA	AA	AA	AA	AA	AA	AA	AA	GG	AA	AA	AA	AA	AA	AA	AG	AA
1A	31850357	1A_31850357	AA	AA	AA	AA	AA	AA	CC	AA	AA	AA	AA	CC	AA	AA	AA	AA	CC	AA	AA	AA	CC	CC	CC	AA	AA	AA	AA	AA	AA	AA	AA	AA	AA	CC	CC	CC	CC	AA	CC	CC	CC	AA	AA	AA	AA	CA	CC
1A	33084970	1A_33084970	GG	GG	AA	GG	GG	GG	GG	GG	GG	GG	GG	AA	GG	GG	GG	GG	GG	GG	GG	GG	AA	AA	GG	GG	GG	GG	GG	AA	GG	GG	GG	GG	GG	AG	GG	AG	GG	AA	AA	GG	GG	GG	AG	GG	AA	AG	GG
1A	33085255	1A_33085255	TT	TT	CC	TT	CC	TT	CC	CC	CC	TT	TT	CC	TT	TT	TT	TT	CC	TT	TT	CC	CC	CC	CC	TT	TT	TT	TT	CC	CT	TT	TT	TT	TT	CC	CC	CC	CC	CC	CC	CC	CC	CC	CC	TT	CC	CT	CC
1A	34375387	1A_34375387	AA	AA	AA	AA	GG	AA	AA	GG	GG	AA	GG	AA	AA	AA	AA	AA	AA	AA	AA	GG	AA	AA	AA	AA	AA	AA	AA	AA	AG	AA	AA	AA	AA	AA	AA	AA	AA	AA	AA	AA	AA	GG	GG	AA	AA	AA	AA
1A	34564240	1A_34564240	CC	CC	CC	CC	TT	CC	CC	CT	TT	CT	TT	CC	CC	CC	CC	CC	CC	CC	CC	TT	CC	CC	CC	CC	CC	CC	CC	CC	CT	CC	CC	CC	CC	CC	CC	CC	CC	CC	CC	CC	CC	TT	TT	CC	CC	CC	CC
1A	34887296	1A_34887296	AA	AA	AA	AA	GG	AA	AA	GG	GG	GG	GG	AA	AA	AA	AA	AA	AA	AA	AA	GG	AA	AA	AA	AA	AA	AA	AA	AA	AG	AA	AA	AA	AA	AA	AA	AA	AA	AA	AA	AA	AA	GG	GG	AA	AA	AA	AA
1A	35486809	1A_35486809	CC	CC	CC	CC	TT	CC	CC	TT	TT	CC	TT	CC	CC	CC	CC	CC	CC	CC	CC	TT	CC	CC	CC	CC	CC	CC	CC	CC	CT	CC	CC	CC	CC	CC	CC	CC	CC	CC	CC	CC	CC	TT	TT	CC	CC	CC	CC
1A	35537140	1A_35537140	AA	AA	AA	AA	CC	AA	AA	CC	CC	CC	CC	AA	AA	AA	AA	AA	AA	AA	AA	CC	AA	AA	AA	AA	AA	AA	AA	AA	AC	AA	AA	AA	AA	AA	AA	AA	AA	AA	AA	AA	AA	CC	CC	AA	AA	AA	AA
1A	35577723	1A_35577723	CC	CC	CC	CC	TT	CC	CC	TT	TT	CC	TT	CC	CC	CC	CC	CC	CC	CC	CC	TT	CC	CC	CC	CC	CC	CC	CC	CC	CT	CC	CC	CC	CC	CC	CC	CC	CC	CC	CC	CC	CC	TT	TT	CC	CC	CC	CC
1A	36117225	1A_36117225	GG	GG	GG	GG	GG	GG	GG	AA	AA	AA	GG	GG	GG	GG	GG	GG	GG	GG	GG	GG	GG	GG	GG	GG	GG	GG	GG	GG	GG	GG	GG	GG	GG	GG	GG	GG	GG	GG	GG	GG	GG	AA	AA	GG	GG	GG	GG
1A	37057447	1A_37057447	CC	CC	CC	CC	TT	CC	CC	CC	CC	CC	CT	CC	CC	CC	CC	CC	CC	CC	CC	TT	TT	CC	CC	--	CC	CC	CC	CC	CC	CC	CC	CC	CC	CT	CC	CC	CC	CC	TT	CC	CC	CC	CC	CC	CC	CC	CC
1A	39885084	1A_39885084	CC	CC	CC	CC	AA	--	CC	CC	CC	CC	CC	CC	CC	CC	CC	CC	CC	CC	CC	AA	AA	CC	CC	CC	CC	CC	CC	CC	CC	CC	CC	CC	CC	CC	CC	CC	CC	CC	AA	CC	CC	CC	CC	CC	CC	AC	CC
1A	39885221	1A_39885221	CC	CC	TT	CC	TT	CC	CC	CC	CC	CC	CC	CC	CC	CC	CC	CC	CC	CC	CC	TT	TT	CC	CC	CC	CC	CC	CC	TT	CC	CC	CC	CC	CC	CC	CC	CC	CC	TT	TT	CC	CC	CC	CC	CC	TT	TC	CC
1A	40912561	1A_40912561	GG	GG	CC	GG	GG	GG	GG	GG	GG	GG	GG	GG	GG	GG	GG	GG	GG	GG	GG	GG	GG	GG	GG	GG	GG	GG	GG	CC	GG	GG	GG	GG	GG	GG	GG	GG	GG	GG	GG	GG	GG	GG	GG	GG	CC	GG	GG
1A	40912749	1A_40912749	TT	TT	CC	TT	TT	TT	TT	TT	TT	TT	TT	TT	TT	TT	TT	TT	TT	TT	TT	TT	TT	TT	TT	TT	TT	TT	TT	CC	TT	TT	TT	TT	TT	TT	TT	TT	TT	TT	TT	TT	TT	TT	TT	TT	CC	TT	TT
1A	41351613	1A_41351613	TT	TT	CC	TT	CC	TT	CC	TT	TT	TT	CC	TT	TT	TT	TT	TT	CC	TT	TT	CC	CC	TT	CC	TT	TT	TT	TT	CC	TT	TT	TT	TT	TT	CT	CC	CT	TT	CC	CC	CC	CC	TT	TT	TT	CC	CC	CC
1A	42100605	1A_42100605	CC	CC	TT	CC	CC	CC	TT	CC	CC	CC	TT	CC	CC	CC	CC	CC	TT	CC	CC	CC	CC	CC	TT	CC	CC	CC	CC	TT	CC	CC	CC	CC	CC	CT	TT	CT	TT	TT	CC	TT	TT	CC	CC	CC	TT	CT	TT
1A	43254498	1A_43254498	TT	TT	CC	TT	TT	TT	CC	CC	CC	TT	CC	TT	TT	TT	TT	TT	CC	TT	TT	CC	CC	TT	CC	TT	TT	TT	TT	CC	TT	TT	TT	TT	TT	TC	TT	TT	CC	TT	CC	CC	CC	CC	CC	TT	CC	CC	CC
1A	43388588	1A_43388588	TT	TT	CC	TT	TT	TT	CC	CC	CC	TT	CC	TT	TT	TT	TT	TT	CC	TT	TT	CC	CC	TT	CC	TT	TT	TT	TT	CC	TT	TT	TT	TT	TT	CT	TT	TT	CC	TT	CC	CC	CC	CC	CC	TT	CC	CC	CC
1A	46195749	1A_46195749	GG	GG	CC	GG	GG	GG	CC	GG	GG	GG	CC	GG	GG	GG	GG	GG	CC	GG	GG	GG	GG	GG	CC	GG	GG	GG	GG	CC	GG	GG	GG	GG	GG	CG	CC	CG	CC	GG	CC	CC	CC	GG	GG	GG	CC	CG	CC
1A	46196426	1A_46196426	AA	AA	GG	AA	AA	AA	GG	AA	AA	AA	GG	AA	AA	AA	AA	AA	GG	AA	AA	AA	AA	AA	GG	--	AA	--	AA	GG	--	AA	AA	AA	AA	GG	GG	GA	GG	AA	GG	GG	GG	AA	--	AA	GG	AA	GG
1A	46196663	1A_46196663	GG	GG	GG	GG	GG	GG	GG	CC	CC	GG	GG	GG	GG	GG	GG	GG	GG	GG	GG	CC	CC	GG	GG	GG	GG	GG	GG	GG	GG	GG	GG	GG	GG	GG	GG	GG	GG	GG	GG	GG	GG	CC	CC	GG	GG	GC	GG
1A	46197148	1A_46197148	CC	CC	TT	CC	CC	CC	TT	CC	CC	CC	TT	CC	CC	CC	CC	CC	TT	CC	CC	CC	CC	CC	TT	CC	CC	CC	CC	TT	CC	CC	CC	CC	CC	TC	TT	TC	TT	CC	TT	TT	TT	CC	CC	CC	TT	TC	TT
1A	46197363	1A_46197363	GG	GG	GG	GG	GG	--	GG	AA	AA	GG	GG	GG	GG	GG	GG	GG	GG	--	GG	AA	--	GG	GG	GG	GG	GG	GG	GG	GG	--	GG	GG	GG	GG	GG	GG	--	GG	GG	GG	GG	AA	AA	GG	GG	AA	GG
1A	46219908	1A_46219908	AA	AA	GG	AA	AA	AA	GG	AA	AA	AA	GG	AA	AA	AA	AA	AA	GG	AA	AA	AA	AA	AA	GG	AA	AA	AA	AA	GG	AA	AA	AA	AA	AA	GA	GG	GA	GG	AA	GG	GG	GG	AA	AA	AA	GG	GA	GG
1A	46263792	1A_46263792	CC	CC	TT	CC	CC	CC	TT	CC	CC	CC	TT	CC	CC	CC	CC	CC	TT	CC	CC	CC	TT	CC	TT	CC	CC	CC	CC	TT	CC	CC	CC	CC	CC	TC	TT	TC	TT	CC	TT	TT	TT	CC	CC	CC	TT	TC	TT
1A	46289460	1A_46289460	CC	CC	TT	CC	CC	CC	TT	CC	CC	CC	TT	CC	CC	CC	CC	CC	TT	CC	CC	CC	CC	CC	TT	CC	CC	CC	CC	TT	CC	CC	CC	CC	CC	CT	CC	CC	TT	CC	TT	TT	TT	CC	CC	CC	TT	CT	TT
1A	46289611	1A_46289611	CC	CC	TT	CC	CC	CC	TT	CC	CC	CC	TT	CC	CC	CC	CC	CC	TT	CC	CC	CC	CC	CC	TT	CC	CC	CC	CC	TT	CC	CC	CC	CC	CC	TC	TT	TC	TT	CC	TT	TT	TT	CC	CC	CC	TT	TC	TT
1A	46289954	1A_46289954	CC	CC	CC	CC	CC	CC	CC	CT	CT	CC	CC	CC	CC	CC	CC	CC	CC	CC	CC	TT	TT	CC	CC	CC	CC	CC	CC	CC	CC	CC	CC	CC	CC	CC	CC	CC	CC	CC	CC	CC	CC	TT	--	CC	CC	TT	CC
1A	46290140	1A_46290140	GG	GG	AA	GG	GG	GG	AA	AA	AA	GG	AA	GG	GG	GG	GG	GG	AA	GG	GG	AA	AA	GG	AA	GG	GG	GG	GG	AA	GG	GG	GG	GG	GG	AG	AA	AG	AA	GG	AA	AA	AA	AA	AA	GG	AA	AA	AA
1A	48397047	1A_48397047	GG	GG	AA	GG	GG	GG	GG	GG	GG	AA	GG	GG	GG	GG	GG	GG	GG	GG	GG	GG	GG	GG	GG	GG	GG	GG	GG	AA	GG	GG	GG	GG	GG	GG	GG	AA	AA	GG	GG	GG	GG	GG	GG	GG	AA	AA	AA
1A	51831813	1A_51831813	TT	TT	TT	TT	TT	TT	TT	TT	TT	TT	CC	TT	TT	TT	TT	TT	CC	TT	TT	CC	CC	TT	TT	TT	TT	TT	TT	TT	TT	TT	TT	TT	TT	TT	CC	TC	CC	TT	CC	CC	CC	TT	TT	TT	TT	TC	CC
1A	52248457	1A_52248457	GG	GG	AA	GG	GG	GG	GG	GG	GG	GG	GG	GG	GG	GG	GG	GG	GG	GG	GG	GG	GG	GG	GG	GG	GG	GG	GG	AA	GG	GG	GG	GG	GG	GG	GG	GG	GG	GG	GG	GG	GG	GG	GG	GG	AA	GG	GG
1A	56363629	1A_56363629	GG	GG	GG	GG	GG	GG	GG	GG	GG	GG	TT	GG	GG	GG	GG	GG	GG	GG	GG	GG	GG	GG	GG	GG	GG	GG	GG	GG	GG	GG	GG	GG	GG	GG	GG	GG	TT	GG	GG	GG	GG	GG	GG	GG	GG	GG	TT
1A	59912834	1A_59912834	AA	AA	AA	AA	AA	AA	AA	AA	AA	AA	AA	AA	AA	AA	AA	AA	AA	AA	AA	AA	AG	AA	AA	AA	AA	AA	AA	AG	AA	AA	AA	AA	AA	AA	AA	AA	AG	AA	AA	AA	AA	AA	AA	AA	AA	AG	AA
1A	59913002	1A_59913002	TT	TT	TT	TT	TT	TT	TT	TT	TT	TT	TT	TT	TT	TT	TT	TT	TT	TT	TT	TT	TC	TT	TT	TT	TT	TT	TT	TC	TT	TT	TT	TT	TT	TT	TT	TT	TT	TT	TT	TT	TT	TT	TT	TT	TT	TT	TT
1A	64567163	1A_64567163	GG	GG	AA	GG	GG	GG	GG	GG	GG	AA	GG	GG	GG	GG	GG	GG	GG	GG	GG	AA	AA	GG	GG	GG	GG	GG	GG	AA	GG	GG	GG	GG	GG	GG	AA	GA	AA	GG	GG	GG	GG	GG	GG	GG	AA	GA	GG
1A	66006274	1A_66006274	GG	GG	GG	GG	GG	GG	GG	GG	GG	GG	AA	GG	GG	GG	GG	GG	GG	GG	GG	GG	GG	AA	AA	GG	GG	GG	GG	GG	GG	GG	GG	GG	GG	GG	GG	GG	GG	GG	GG	GG	GG	GG	GG	GG	GG	GG	GG
1A	71196694	1A_71196694	GG	GG	AA	GG	GG	GG	GG	GG	GG	AA	GG	GG	GG	GG	GG	GG	GG	GG	GG	AA	AA	GG	GG	GG	GG	GG	GG	AA	GG	GG	GG	GG	GG	GG	AA	GA	AA	GG	GG	GG	GG	GG	GG	GG	AA	GA	GG
1A	75584119	1A_75584119	CC	CC	CC	CC	CC	CC	CC	CC	CC	CC	CC	CC	CC	CC	CC	CC	CC	CC	CC	CC	CC	CC	CC	CC	CC	CC	CC	CC	CC	CC	CC	CC	CC	CC	CC	CC	AA	CC	CC	CC	CC	CC	CC	CC	CC	CC	CC
1A	84365080	1A_84365080	CC	CC	CC	CC	CC	CC	CC	CC	CC	CC	CC	CC	CC	CC	CC	CC	CT	CC	CC	CC	CC	CC	CC	CC	CC	CC	CC	CC	CC	CC	CC	CC	CC	CC	CC	CC	CC	CC	TT	TT	TT	CC	CC	CC	CC	CC	TT
1A	89082510	1A_89082510	GG	GG	AA	GG	GG	GG	GG	GG	GG	GG	GG	GG	GG	GG	GG	GG	GG	GG	GG	GG	AA	GG	GG	GG	GG	GG	GG	AA	GG	GG	GG	GG	GG	GG	AA	GA	AA	GG	GG	GG	GG	GG	GG	GG	AA	GG	GG
1A	94241201	1A_94241201	CC	CC	CC	CC	CC	CC	CC	CC	CC	CC	TT	CC	CC	CC	CC	CC	TT	CC	CC	CC	CC	TT	TT	CC	CC	CC	CC	CC	CC	CC	CC	CC	CC	CC	CC	CC	CC	CC	TT	TT	TT	CC	CC	CC	CC	CC	TT
1A	95866823	1A_95866823	GG	GG	AA	GG	GG	GG	GG	GG	GG	GG	GG	GG	GG	GG	GG	GG	GG	GG	GG	GG	AA	GG	GG	GG	GG	GG	GG	AA	GG	GG	GG	GG	GG	GG	AA	GA	AA	GG	GG	GG	GG	GG	GG	GG	AA	GG	GG
1A	97545643	1A_97545643	CC	CC	CC	CC	CC	CC	CC	CC	CC	CC	CC	CC	CC	CC	CC	CC	CC	CC	CC	CC	CC	CC	CC	CC	CC	CC	CC	CC	CC	CC	CC	CC	CC	CC	CC	CC	TT	CC	CC	CC	CC	CC	CC	CC	CC	CC	CC
1A	98255518	1A_98255518	GG	GG	GG	GG	GG	GG	GG	GG	GG	GG	GG	GG	GG	GG	GG	GG	GG	GG	GG	GG	GG	GG	GG	GG	GG	GG	GG	GG	GG	GG	GG	GG	GG	GG	AA	GA	GG	GG	GG	GG	GG	GG	GG	GG	GG	GG	GG
1A	100048582	1A_100048582	CC	CC	CC	CC	CC	CC	CC	CC	CC	CC	CC	CC	CC	CC	CC	CC	CC	CC	CC	CC	CC	CC	CC	CC	CC	CC	CC	CC	CC	CC	CC	CC	CC	CC	CC	CC	AA	CC	CC	CC	CC	CC	CC	CC	CC	CC	CC
1A	100594728	1A_100594728	TT	TT	TT	TT	TT	TT	TT	TT	TT	TT	TT	TT	TT	TT	TT	TT	TT	TT	TT	TG	TT	TT	TT	TT	TT	TT	TT	TG	TT	TT	TT	TT	TT	TG	TT	TT	TT	TT	TT	TT	TT	TT	TT	TT	TG	TT	TT
1A	103961920	1A_103961920	AA	AA	AA	AA	AA	AA	AA	AA	AA	AA	AA	AA	AA	AA	AA	AA	AA	AA	AA	AA	GG	AA	AA	AA	AA	AA	AA	AA	AA	AA	AA	AA	AA	AA	GG	AG	AA	AA	AA	AA	AA	AA	AA	AA	AA	AA	AA
1A	109223633	1A_109223633	AA	AA	AA	AA	AA	AA	AA	AA	AA	AA	AA	AA	AA	AA	AA	AA	AA	AA	AA	AA	CC	AA	AA	AA	AA	AA	AA	AA	AA	AA	AA	AA	AA	AA	AA	AA	AA	AA	AA	AA	AA	AA	AA	AA	AA	AA	AA
1A	109487384	1A_109487384	GG	GG	GG	GG	GG	GG	GG	GG	GG	GG	GG	GG	GG	GG	GG	GG	GG	GG	GG	GG	CC	GG	GG	GG	GG	GG	GG	GG	GG	GG	GG	GG	GG	GG	GG	GG	GG	GG	GG	GG	GG	GG	GG	GG	GG	GG	GG
1A	115371695	1A_115371695	GG	GG	AA	GG	GG	GG	GG	GG	AA	AA	AA	GG	GG	GG	GG	GG	AA	GG	GG	AA	GG	AA	AA	GG	GG	GG	GG	AA	GG	GG	GG	GG	GG	GG	GG	GG	AA	GG	AA	AA	AA	AA	AA	GG	AA	AA	AA
1A	116675326	1A_116675326	GG	GG	GG	GG	GG	GG	GG	GG	GG	GG	GG	GG	GG	GG	GG	GG	GG	GG	GG	GG	GG	GG	GG	GG	GG	GG	GG	GG	GG	GG	GG	GG	GG	GG	GG	GG	AA	GG	GG	GG	GG	GG	GG	GG	GG	GG	GG
1A	117817763	1A_117817763	GG	GG	GG	GG	GG	GG	GG	GG	GG	GG	GG	GG	GG	GG	GG	GG	GG	GG	GG	GG	GA	GG	GG	GG	GG	GG	GG	GG	GG	GG	GG	GG	GG	GG	GG	GG	GG	GG	GG	GG	GG	GG	GG	GG	GG	GG	GG
1A	124523943	1A_124523943	AA	AA	AA	AA	AA	AA	AA	AA	AA	AA	AA	AA	AA	AA	AA	AA	AA	AA	AA	AA	GG	AA	AA	AA	AA	AA	AA	AA	AA	AA	AA	AA	AA	AA	AA	AA	AA	AA	AA	AA	AA	AA	AA	AA	AA	AA	AA
1A	129657996	1A_129657996	CC	CC	TT	CC	CC	CC	CC	CC	TT	TT	TT	CC	CC	CC	CC	CC	CC	CC	CC	CC	CC	TT	TT	CC	CC	CC	CC	TT	CC	CC	CC	CC	CC	CC	CC	CC	TT	CC	CC	CC	CC	CC	CC	CC	TT	CT	CC
1A	130888059	1A_130888059	GG	GG	AA	GG	GG	GG	GG	GG	AA	AA	AA	GG	GG	GG	GG	GG	GG	GG	GG	GG	GG	AA	AA	GG	GG	GG	GG	AA	GG	GG	GG	GG	GG	GG	GG	GG	AA	GG	GG	GG	GG	GG	GG	GG	AA	GA	GG
1A	132783043	1A_132783043	CC	CC	TT	CC	CC	CC	CC	CC	TT	TT	TT	CC	CC	CC	CC	CC	CC	CC	CC	CC	CC	TT	TT	CC	CC	CC	CC	TT	CC	CC	CC	CC	CC	CC	CC	CC	TT	CC	CC	CC	CC	CC	CC	CC	TT	CT	CC
1A	134040173	1A_134040173	TT	TT	TT	TT	TT	TT	TT	TT	TT	TT	TT	TT	TT	TT	TT	TT	TT	TT	TT	TT	TT	TT	TT	TT	TT	TT	TT	TT	TT	TT	TT	TT	TT	TT	TT	TT	CC	TT	TT	TT	TT	TT	TT	TT	TT	TT	TT
1A	135719127	1A_135719127	CC	CC	CC	CC	CC	CC	CC	CC	CC	CC	CC	CC	CC	CC	CC	CC	TT	CC	CC	TT	CC	CC	CC	CC	CC	CC	CC	CC	CC	CC	CC	CC	CC	CC	CC	CC	CC	CC	TT	TT	TT	TT	TT	CC	CC	CT	TT
1A	137920512	1A_137920512	AA	AA	AA	AA	AA	AA	AA	AA	AA	AA	AA	AA	AA	AA	AA	AA	AA	AA	AA	AA	GG	AA	AA	AA	AA	AA	AA	AA	AA	AA	AA	AA	AA	AA	AA	AA	AA	AA	AA	AA	AA	AA	AA	AA	AA	AA	AA
1A	137920989	1A_137920989	GG	GG	GG	GG	GG	GG	GG	GG	GG	GG	GG	GG	GG	GG	GG	GG	GG	GG	GG	GG	AA	GG	GG	GG	GG	GG	GG	GG	GG	GG	GG	GG	GG	GG	GG	GG	GG	GG	GG	GG	GG	GG	GG	GG	GG	GG	GG
1A	142263658	1A_142263658	AA	AA	AA	AA	AA	AA	AA	AA	AA	AA	AA	AA	AA	AA	AA	AA	AA	AA	AA	AA	CC	AA	AA	AA	AA	AA	AA	AA	AA	AA	AA	AA	AA	AA	AA	AA	AA	AA	AA	AA	AA	AA	AA	AA	AA	AA	AA
1A	142330282	1A_142330282	GG	GG	AA	GG	GG	GG	GG	GG	AA	AA	AA	GG	GG	GG	GG	GG	AA	GG	GG	AA	GG	AA	AA	GG	GG	GG	GG	AA	GG	GG	GG	GG	GG	GG	GG	GG	AA	GG	AA	AA	AA	AA	AA	GG	AA	AA	AA
1A	147673782	1A_147673782	TT	TT	TT	TT	TT	TT	TT	TT	TT	TT	TT	TT	TT	TT	TT	TT	TT	TT	TT	TT	CC	TT	TT	TT	TT	TT	TT	TT	TT	TT	TT	TT	TT	TT	TT	TT	TT	TT	TT	TT	TT	TT	TT	TT	TT	TT	TT
1A	150532874	1A_150532874	AA	AA	AA	AA	AA	AA	AA	AA	AA	AA	AA	AA	AA	AA	AA	AA	AA	AA	AA	AA	TT	AA	AA	AA	AA	AA	AA	AA	AA	AA	AA	AA	AA	AA	AA	AA	AA	AA	AA	AA	AA	AA	AA	AA	AA	AA	AA
1A	155144224	1A_155144224	AA	AA	AA	AA	AA	AA	AA	AA	AA	AA	AA	AA	AA	AA	AA	AA	AA	AA	AA	AA	AG	AA	AA	AA	AA	AA	AA	AA	AA	AA	AA	AA	AA	AA	AA	AA	AA	AA	AG	AA	AA	AA	AA	AA	AA	AA	AA
1A	158223533	1A_158223533	GG	GG	GG	GG	GG	GG	GG	GG	GG	GG	GG	GG	GG	GG	GG	GG	GG	GG	GG	GG	GG	GG	GG	GG	GG	GG	GG	GG	GG	GG	GG	GG	GG	GG	GG	GG	TT	GG	GG	GG	GG	GG	GG	GG	GG	GG	GG
1A	159860673	1A_159860673	TT	TT	TT	TT	TT	TT	TT	TT	TT	TT	TT	TT	TT	TT	TT	TT	TT	TT	TT	TT	GG	TT	TT	TT	TT	TT	TT	TT	TT	TT	TT	TT	TT	TT	TT	TT	TT	TT	TT	TT	TT	TT	TT	TT	TT	TT	TT
1A	160661460	1A_160661460	TT	TT	TT	TT	TT	TT	TT	TT	TT	TT	TT	TT	TT	TT	TT	TT	TT	TT	TT	TT	CC	TT	TT	TT	TT	TT	TT	TT	TT	TT	TT	TT	TT	TT	TT	TT	TT	TT	TT	TT	TT	TT	TT	TT	TT	TT	TT
1A	163849571	1A_163849571	TT	TT	CC	TT	TT	--	TT	TT	CC	CC	TC	TT	TT	TT	TT	TT	CC	TT	TT	CC	CC	CC	CC	TT	TT	TT	TT	CC	TT	TT	TT	TT	TT	TT	CC	CC	CC	TT	CC	CC	CC	CC	CC	TT	CC	CC	CC
1A	164124949	1A_164124949	AA	AA	AA	AA	AA	AA	AA	AA	AA	AA	AA	AA	--	AA	AA	AA	AA	AA	AA	AA	GG	AA	AA	AA	AA	AA	AA	AA	AA	AA	AA	AA	AA	AA	AA	AA	AA	AA	AA	AA	AA	AA	AA	AA	AA	AA	AA
1A	166070371	1A_166070371	GG	GG	GG	GG	GG	GG	GG	GG	GG	GG	GG	GG	GG	GG	GG	GG	GG	GG	GG	GG	TT	GG	GG	GG	GG	GG	GG	GG	GG	GG	GG	GG	GG	GG	GG	GG	GG	GG	GG	GG	GG	GG	GG	GG	GG	GG	GG
1A	169726088	1A_169726088	CC	CC	CC	CC	CC	CC	CC	CC	CC	CC	CC	CC	CC	CC	CC	CC	CC	CC	CC	CC	TT	CC	CC	CC	CC	CC	CC	CC	CC	CC	CC	CC	CC	CC	CC	CC	CC	CC	CC	CC	CC	CC	CC	CC	CC	CC	CC
1A	173786279	1A_173786279	TT	TT	TT	TT	TT	TT	TT	TT	TT	TT	TT	TT	TT	TT	TT	TT	TT	TT	TT	TT	CC	TT	TT	TT	TT	TT	TT	TT	TT	TT	TT	TT	TT	TT	TT	TT	TT	TT	TT	TT	TT	TT	TT	TT	TT	TT	TT
1A	173980526	1A_173980526	CC	CC	CC	CC	CC	CC	CC	CC	CC	CC	CC	CC	CC	CC	CC	CC	CC	CC	CC	CC	TT	CC	CC	CC	CC	CC	CC	CC	CC	CC	CC	CC	CC	CC	CC	CC	CC	CC	CC	CC	CC	CC	CC	CC	CC	CC	CC
1A	177791757	1A_177791757	TT	TT	TT	TT	TT	TT	TT	TT	TT	TT	TT	TT	TT	TT	TT	TT	TT	TT	TT	TT	AA	TT	TT	TT	TT	TT	TT	TT	TT	TT	TT	TT	TT	TT	TT	TT	TT	TT	TT	TT	TT	TT	TT	TT	TT	TT	TT
1A	178220452	1A_178220452	GG	GG	GG	GG	GG	GG	GG	GG	GG	GG	GG	GG	GG	GG	GG	GG	AA	GG	GG	AA	GG	GG	GG	GG	GG	GG	GG	GG	GG	GG	GG	GG	GG	GG	GG	GG	GG	GG	AA	AA	AA	AA	AA	GG	GG	GG	AA
1A	180377940	1A_180377940	GG	GG	GG	GG	GG	GG	GG	GG	GG	GG	GG	GG	GG	GG	GG	GG	GG	--	GG	GG	AA	GG	GG	GG	GG	GG	GG	GG	GG	GG	GG	GG	GG	GG	GG	GG	GG	GG	GG	GG	GG	GG	GG	GG	GG	GG	GG
1A	180378192	1A_180378192	GG	GG	GG	GG	GG	GG	GG	GG	GG	GG	GG	GG	GG	GG	GG	GG	GG	GG	GG	GG	AA	GG	GG	GG	GG	GG	GG	GG	GG	GG	GG	GG	GG	GG	GG	GG	GG	GG	GG	GG	GG	GG	GG	GG	GG	GG	GG
1A	182100239	1A_182100239	AA	AA	AA	AA	AA	AA	AA	AA	AA	AA	AA	AA	AA	AA	AA	AA	AA	AA	AA	AA	GG	AA	AA	AA	AA	AA	AA	AA	AA	AA	AA	AA	AA	AA	AA	AA	AA	AA	AA	AA	AA	AA	AA	AA	AA	AA	AA
1A	182806730	1A_182806730	CC	CC	CC	CC	CC	CC	CC	CC	CC	CC	CC	CC	CC	CC	CC	CC	CC	CC	CC	CC	TT	CC	CC	CC	CC	CC	CC	CC	CC	CC	CC	CC	CC	CC	CC	CC	CC	CC	CC	CC	CC	CC	CC	CC	CC	CC	CC
1A	182817834	1A_182817834	CC	CC	CC	CC	CC	CC	CC	CC	CC	CC	CC	CC	CC	CC	CC	CC	GG	CC	CC	GG	CC	CC	CC	CC	CC	CC	CC	CC	CC	CC	CC	CC	CC	CC	CC	CC	CC	CC	GG	GG	GG	GG	GG	CC	CC	CC	GG
1A	183047613	1A_183047613	GG	GG	GG	GG	GG	GG	GG	GG	GG	GG	GG	GG	GG	GG	GG	GG	GG	GG	GG	GG	GG	GG	GG	GG	GG	GG	GG	GG	GG	GG	GG	GG	GG	GG	GG	GG	AA	GG	GG	GG	GG	GG	GG	GG	GG	GG	GG
1A	184322440	1A_184322440	CC	CC	CC	CC	CC	CC	CC	CC	CC	CC	CC	CC	CC	CC	CC	CC	CC	CC	CC	CC	CC	CC	CC	CC	CC	CC	CC	CC	CC	CC	CC	CC	CC	CC	CC	CC	GG	CC	CC	CC	CC	CC	CC	CC	CC	CC	CC
1A	188195675	1A_188195675	GG	GG	GG	GG	GG	GG	GG	GG	GG	GG	GG	GG	GG	GG	GG	GG	GG	GG	GG	GG	GG	GG	GG	GG	GG	GG	GG	GG	GG	GG	GG	GG	GG	GG	GG	GG	TT	GG	GG	GG	GG	GG	GG	GG	GG	GG	GG
1A	188476931	1A_188476931	TT	TT	TT	TT	TT	TT	TT	TT	TT	TT	TT	TT	TT	TT	TT	TT	TT	TT	TT	TT	CC	TT	TT	TT	TT	TT	TT	TT	TT	TT	TT	TT	TT	TT	TT	TT	TT	TT	TT	TT	TT	TT	TT	TT	TT	TT	TT
1A	194743282	1A_194743282	CC	CC	TT	CC	CC	CC	CC	CC	TT	TT	TT	CC	CC	CC	CC	CC	TT	CC	CC	TT	CC	TT	TT	CC	CC	CC	CC	TT	CC	CC	CC	CC	CC	CC	CC	CC	TT	CC	TT	TT	TT	TT	TT	CC	TT	TT	TT
1A	195192114	1A_195192114	CC	CC	TT	CC	CC	CC	CC	CC	TT	TT	TT	CC	CC	CC	CC	CC	TT	CC	CC	TT	CC	TT	TT	CC	CC	CC	CC	TT	CC	CC	CC	CC	CC	CC	CC	CC	TT	CC	TT	TT	TT	TT	TT	CC	TT	TT	TT
1A	200809339	1A_200809339	CC	CC	TT	CC	CC	CC	CC	CC	CC	CC	CC	CC	CC	CC	CC	CC	CC	CC	CC	CC	CC	CC	CC	CC	CC	CC	CC	TT	CC	CC	CC	CC	CC	CC	CC	CC	TT	CC	CC	CC	CC	CC	CC	CC	TT	CC	CC
1A	200818086	1A_200818086	GG	GG	AA	GG	GG	GG	GG	GG	AA	AA	AA	GG	GG	GG	GG	GG	GG	GG	GG	GG	GG	AA	AA	GG	GG	GG	GG	AA	GG	GG	GG	GG	GG	GG	GG	GG	AA	GG	GG	GG	GG	GG	GG	GG	AA	GA	GG
1A	203133111	1A_203133111	AG	AA	AA	AA	AA	AG	AA	AA	AA	AA	AA	AA	AA	AG	AG	AA	AA	AA	AA	AA	AA	AA	AA	AA	AA	AA	AA	AA	AA	AA	AA	AG	AA	AG	AA	AG	AA	AA	AA	AA	AA	AA	AA	AA	AA	AA	AA
1A	203677257	1A_203677257	TT	TT	TT	TT	TT	TT	TT	TT	TT	--	TT	TT	TT	TT	TT	TT	TT	TT	TT	TT	CC	TT	TT	TT	TT	TT	TT	TT	TT	--	TT	TT	--	TC	--	TT	--	TT	TT	TT	--	TT	--	TT	TT	--	TT
1A	205667381	1A_205667381	CC	CC	CC	CC	CC	CC	CC	CC	CC	CC	CC	CC	CC	CC	CC	CC	CC	CC	CC	CC	GG	CC	CC	CC	CC	CC	CC	CC	CC	CC	CC	CC	CC	CC	CC	CC	CC	CC	CC	CC	CC	CC	CC	CC	CC	CC	CC
1A	207338826	1A_207338826	GG	GG	GG	GG	GG	GG	GG	GG	GG	GG	GG	GG	GG	GG	GG	GG	GG	GG	GG	GG	AA	GG	GG	GG	GG	GG	GG	GG	GG	GG	GG	GG	GG	GG	GG	GG	GG	GG	GG	GG	GG	GG	GG	GG	GG	GG	GG
1A	207338943	1A_207338943	TT	TT	TT	TT	TT	TT	TT	TT	TT	TT	TT	TT	TT	TT	TT	TT	TT	TT	TT	TT	CC	TT	TT	TT	TT	TT	TT	TT	TT	TT	TT	TT	TT	TT	TT	TT	TT	TT	TT	TT	TT	TT	TT	TT	TT	TT	TT
1A	207342712	1A_207342712	AA	AA	AA	AA	AA	AA	AA	AA	AA	AA	AA	AA	AA	AA	AA	AA	AA	--	AA	AA	GG	AA	AA	AA	AA	AA	AA	AA	AA	AA	AA	AA	AA	AA	AA	AA	AA	AA	AA	AA	AA	AA	AA	AA	AA	AA	AA
1A	207342873	1A_207342873	AA	AA	AA	AA	AA	AA	AA	AA	AA	AA	AA	AA	AA	AA	AA	AA	AA	AA	AA	AA	GG	AA	AA	AA	AA	AA	AA	AA	AA	AA	AA	AA	AA	AA	AA	AA	AA	AA	AA	AA	AA	AA	AA	AA	AA	AA	AA
1A	207346765	1A_207346765	TT	TT	TT	TT	TT	TT	TT	TT	TT	TT	TT	TT	TT	TT	TT	TT	TT	TT	TT	TT	CC	TT	TT	TT	TT	TT	TT	TT	TT	TT	TT	TT	TT	TT	TT	TT	TT	TT	TT	TT	TT	TT	TT	TT	TT	TT	TT
1A	209789468	1A_209789468	CC	CC	TT	CC	CC	CC	CC	CC	TT	TT	CT	CC	CC	CC	CC	CC	CC	CC	CC	CC	CC	TT	TT	CC	CC	CC	CC	TT	CC	CC	CC	CC	CC	CC	CC	CC	TT	CC	CC	CC	CC	CC	CC	CC	TT	CT	CC
1A	213888152	1A_213888152	CC	CC	CC	CC	CC	CC	CC	CC	CC	CC	CC	CC	CC	CC	CC	CC	CC	CC	CC	CC	TT	CC	CC	CC	CC	CC	CC	CC	CC	CC	CC	CC	CC	CC	CC	CC	CC	CC	CC	CC	CC	CC	CC	CC	CC	CC	CC
1A	216492829	1A_216492829	CC	CC	CC	CC	CC	CC	CC	CC	CC	CC	CC	CC	CC	CC	CC	CC	TT	CC	CC	TT	CC	CC	CC	CC	CC	CC	CC	CC	CC	CC	CC	CC	CC	CC	CC	CC	CC	CC	TT	TT	TT	TT	TT	CC	CC	CT	TT
1A	220791389	1A_220791389	CC	CC	CC	CC	CC	CC	CC	CC	CC	CC	CC	CC	CC	CC	CC	CC	CC	CC	CC	CC	TT	CC	CC	CC	CC	CC	CC	CC	CC	CC	CC	CC	CC	CC	CC	CC	CC	CC	CC	CC	CC	CC	CC	CC	CC	CC	CC
1A	220791605	1A_220791605	GG	GG	GG	GG	GG	GG	GG	GG	GG	GG	GG	GG	GG	GG	GG	GG	GG	GG	GG	GG	GG	GG	GG	GG	GG	GG	GG	GG	GG	GG	GG	GG	GG	GG	GG	GG	AA	GG	GG	GG	GG	GG	GG	GG	GG	GG	GG
1A	221512312	1A_221512312	CC	CC	TT	CC	CC	CC	CC	CC	TT	TT	TT	CC	CC	CC	CC	CC	TT	CC	CC	TT	CC	TT	TT	CC	CC	CC	CC	TT	CC	CC	CC	CC	CC	CC	CC	CC	TT	CC	TT	TT	TT	TT	TT	CC	TT	TT	TT
1A	222810367	1A_222810367	TT	TT	TT	TT	TT	TT	TT	TT	TT	TT	TT	TT	TT	TT	TT	TT	TT	TT	TT	TT	GG	TT	TT	TT	TT	TT	TT	TT	TT	TT	TT	TT	TT	TT	TT	TT	TT	TT	TT	TT	TT	TT	TT	TT	TT	TT	TT
1A	223357202	1A_223357202	TT	TT	TT	TT	TT	TT	TT	TT	TT	TT	TT	TT	TT	TT	TT	TT	TT	TT	TT	TT	CC	TT	TT	TT	TT	TT	TT	TT	TT	TT	TT	TT	TT	TT	TT	TT	TT	TT	TT	TT	TT	TT	TT	TT	TT	TT	TT
1A	223701191	1A_223701191	CC	CC	GG	CC	CC	CC	CC	CC	GG	GG	GG	CC	CC	CC	CC	CC	CC	CC	CC	CC	CC	GG	GG	CC	CC	CC	CC	GG	CC	CC	CC	CC	CC	CC	CC	CC	GG	CC	CC	CC	CC	CC	CC	CC	GG	CG	CC
1A	225085082	1A_225085082	GG	GG	GG	GG	GG	GG	GG	GG	GG	GG	GG	GG	GG	GG	GG	GG	GG	GG	GG	GG	CC	GG	GG	--	GG	GG	GG	GG	GG	--	GG	GG	GG	GG	GG	GG	GG	GG	GG	GG	GG	GG	GG	GG	GG	GG	GG
1A	225085286	1A_225085286	GG	GG	AA	GG	GG	GG	GG	GG	GG	GG	GG	GG	GG	GG	GG	GG	GG	GG	GG	GG	GG	GG	GG	GG	GG	GG	GG	AA	GG	GG	GG	GG	GG	GG	GG	GG	AA	GG	GG	GG	GG	GG	GG	GG	AA	GG	GG
1A	226807029	1A_226807029	AA	AA	AA	AA	AA	AA	AA	AA	AA	AA	AA	AA	AA	AA	AA	AA	AA	--	AA	AA	AG	AA	AA	AA	AA	AA	AA	AA	AA	AA	AA	AA	AA	AA	AA	AA	AA	AA	AA	AA	AA	AA	--	AA	AA	AA	AA
1A	226807392	1A_226807392	TT	TT	TT	TT	TT	TT	TT	TT	TT	TT	TT	TT	TT	--	TT	TT	TT	TT	TT	TT	CC	TT	TT	TT	TT	TT	TT	TT	TT	TT	TT	TT	TT	TT	TT	TT	TT	TT	TT	TT	TT	TT	TT	TT	TT	--	TT
1A	228229810	1A_228229810	AA	AA	AA	AA	AA	AA	AA	AA	AA	AA	AA	AA	AA	AA	AA	AA	AA	AA	AA	AA	CC	AA	AA	AA	AA	AA	AA	AA	AA	AA	AA	AA	AA	AA	AA	AA	AA	AA	AA	AA	AA	AA	AA	AA	AA	AA	AA
1A	233397106	1A_233397106	CC	CC	TT	CC	CC	CC	CC	CC	TT	TT	TT	CC	CC	CC	CC	CC	CC	CC	CC	CC	CC	TT	TT	CC	CC	CC	CC	TT	CC	CC	CC	CC	CC	CC	CC	CC	TT	CC	CC	CC	CC	CC	CC	CC	TT	CT	CC
1A	235556708	1A_235556708	CC	CC	CC	CC	CC	CC	CC	CC	CC	CC	CC	CC	CC	CC	CC	CC	CC	CC	CT	CC	CT	CC	CC	CC	CC	CC	CC	CT	CC	CC	CC	CC	CC	CC	CC	CC	CT	CC	CC	CC	CC	CC	CC	CC	CC	CT	CC
1A	240739980	1A_240739980	TT	TT	TT	TT	TT	TT	TT	TT	TT	TT	TT	TT	TT	TT	TT	TT	TT	--	TT	TT	CC	TT	TT	TT	TT	TT	TT	TT	TT	TT	TT	TT	TT	TT	TT	TT	TT	TT	TT	TT	TT	TT	TT	TT	TT	TT	TT
1A	241105738	1A_241105738	AA	AA	AA	AA	AA	AA	AA	AA	AA	AA	AA	AA	AA	AA	AA	AA	AA	AA	AA	AA	AA	AA	AA	AA	AA	AA	AA	AA	AA	AA	AA	AA	AA	AA	AA	AA	AA	AA	AA	AA	AA	AA	AA	AA	AA	AA	AA
1A	241378810	1A_241378810	GG	GG	GG	GG	GG	GG	GG	GG	GG	GG	GG	GG	GG	GG	GG	GG	GG	GG	GG	GG	--	GG	GG	GG	GG	GG	GG	GG	GG	GG	GG	GG	GG	GG	GG	GG	GG	GG	GG	GG	GG	GG	GG	GG	GG	GG	GG
1A	242118598	1A_242118598	CC	CC	AA	CC	CC	CC	CC	CC	AA	AA	AA	CC	CC	CC	CC	CC	AA	CC	CC	AA	--	AA	AA	CC	CC	CC	CC	AA	CC	CC	CC	CC	CC	CC	CC	CC	AA	CC	AA	AA	AA	AA	AA	CC	AA	AA	AA
1A	244031115	1A_244031115	AA	AA	GG	AA	AA	AA	AA	AA	GG	GG	GG	AA	AA	AA	AA	AA	AA	AA	AA	AA	--	GG	GG	AA	AA	AA	AA	GG	AA	AA	AA	AA	AA	AA	AA	AA	GG	AA	AA	AA	AA	AA	AA	AA	GG	AG	AA
1A	247397587	1A_247397587	TT	TT	CC	TT	TT	TT	TT	TT	CC	CC	CC	TT	TT	TT	TT	TT	CC	TT	TT	CC	TT	CC	CC	TT	TT	TT	TT	CC	TT	TT	TT	TT	TT	TT	TT	TT	CC	TT	CC	CC	CC	CC	CC	TT	CC	CC	CC
1A	249081921	1A_249081921	AA	AA	AA	AA	AA	AA	AA	AA	AA	AA	AA	AA	AA	AA	AA	AA	AA	AA	AA	AA	GG	AA	AA	AA	AA	AA	AA	AA	AA	AA	AA	AA	AA	AA	AA	AA	AA	AA	AA	AA	AA	AA	AA	AA	AA	AA	AA
1A	249082755	1A_249082755	GG	GG	GG	GG	GG	GG	GG	GG	GG	GG	GG	GG	GG	GG	GG	GG	GG	GG	GG	GG	GG	GG	GG	GG	GG	GG	GG	GG	GG	GG	GG	GG	GG	GG	GG	GG	TT	GG	GG	GG	GG	GG	GG	GG	GG	GG	GG
1A	249144590	1A_249144590	GG	GG	GG	GG	GG	GG	GG	GG	GG	GG	GG	GG	GG	GG	GG	GG	GG	GG	GG	GG	AA	GG	GG	GG	GG	GG	GG	GG	GG	GG	GG	GG	GG	GG	GG	GG	GG	GG	GG	GG	GG	GG	GG	GG	GG	GG	GG
1A	249683714	1A_249683714	TT	TT	TT	TT	TT	TT	TT	TT	TT	TT	TT	TT	TT	TT	TT	TT	TT	TT	TT	TT	CC	TT	TT	TT	TT	TT	TT	TT	TT	TT	TT	TT	TT	TT	TT	TT	TT	TT	TT	TT	TT	TT	TT	TT	TT	TT	TT
1A	249776740	1A_249776740	GG	GG	GG	GG	GG	GG	GG	GG	GG	GG	GG	GG	GG	GG	GG	GG	GG	GG	GG	GG	AA	GG	GG	GG	GG	GG	GG	GG	GG	GG	GG	GG	GG	GG	GG	GG	GG	GG	GG	GG	GG	GG	GG	GG	GG	GG	GG
1A	252356373	1A_252356373	TT	TT	TT	TT	TT	TT	TT	TT	TT	TT	TT	TT	TT	TT	TT	TT	TT	TT	TT	TT	GG	TT	TT	TT	TT	TT	TT	TT	TT	TT	TT	TT	TT	TT	TT	TT	TT	TT	TT	TT	TT	TT	TT	TT	TT	TT	TT
1A	261657969	1A_261657969	CC	CC	TT	CC	CC	CC	CC	CC	TT	TT	TT	CC	CC	CC	CC	CC	TT	CC	CC	TT	CC	TT	TT	CC	CC	CC	CC	TT	CC	CC	CC	CC	CC	CC	CC	CC	CC	CC	TT	TT	TT	TT	TT	CC	TT	TT	TT
1A	262175335	1A_262175335	GG	GG	GG	GG	GG	GG	GG	GG	GG	GG	GG	GG	GG	GG	GG	GG	GG	GG	GG	GG	GG	GG	GG	GG	GG	GG	GG	GG	GG	GG	GG	GG	GG	GG	GG	GG	AA	GG	GG	GG	GG	GG	GG	GG	GG	GG	GG
1A	269091090	1A_269091090	CC	CC	CC	CC	CC	CC	CC	CC	CC	CC	CC	CC	CC	CC	CC	CC	TT	CC	CC	TT	CC	CC	CC	CC	CC	CC	CC	CC	CC	CC	CC	CC	CC	CC	CC	CC	CC	CC	TT	TT	TT	TT	TT	CC	CC	CT	TT
1A	273023707	1A_273023707	AA	AA	GG	AA	AA	AA	AA	AA	GG	GG	GG	AA	AA	AA	AA	AA	GG	AA	AA	GG	AA	GG	GG	AA	AA	AA	AA	GG	AA	AA	AA	AA	AA	AA	AA	AA	GG	AA	GG	GG	GG	GG	GG	AA	GG	GG	GG
1A	276088269	1A_276088269	GG	GG	AA	GG	GG	GG	GG	GG	GG	GG	GG	GG	GG	GG	GG	GG	AA	GG	GG	AA	GG	GG	GG	GG	GG	GG	GG	AA	GG	GG	GG	GG	GG	GG	GG	GG	GG	GG	AA	AA	AA	AA	AA	GG	AA	AA	AA
1A	276770543	1A_276770543	CC	CC	CC	CC	CC	CC	CC	CC	CC	CC	CA	CC	CC	CC	CC	CC	CC	CC	CC	CC	CC	AA	AA	CC	CC	CC	CC	CC	CC	CC	CC	CC	CC	CC	CC	CC	CC	CC	CC	CC	CC	CC	CC	CC	CC	CC	CC
1A	277072604	1A_277072604	CC	CC	CC	CC	CC	CC	CC	CC	CC	CC	CC	CC	CC	CC	CC	CC	CC	CC	CC	CC	TT	CC	CC	CC	CC	CC	CC	CC	CC	CC	CC	CC	CC	CC	CC	CC	CC	CC	CC	CC	CC	CC	CC	CC	CC	CC	CC
1A	278237078	1A_278237078	CC	CC	TT	CC	CC	CC	CC	CC	TT	TT	TT	CC	CC	CC	CC	CC	TT	CC	CC	TT	CC	TT	TT	CC	CC	CC	CC	TT	CC	CC	CC	CC	CC	CC	CC	CC	TT	CC	TT	TT	TT	TT	TT	CC	TT	TT	TT
1A	284282486	1A_284282486	GG	GG	GG	GG	GG	GG	GG	GG	GG	GG	GG	GG	GG	GG	GG	GG	GG	GG	GG	GG	AA	GG	GG	GG	GG	GG	GG	GG	GG	GG	GG	GG	GG	GG	GG	GG	GG	GG	GG	GG	GG	GG	GG	GG	GG	GG	GG
1A	284282655	1A_284282655	TT	TT	TT	TT	TT	TT	TT	TT	TT	TT	TT	TT	TT	TT	TT	TT	TT	TT	TT	TT	AA	TT	TT	TT	TT	TT	TT	TT	TT	TT	TT	TT	TT	TT	TT	TT	TT	TT	TT	TT	TT	TT	TT	TT	TT	TT	TT
1A	284916108	1A_284916108	AA	AA	AA	AA	AA	AA	AA	AA	AA	AA	AA	AA	AA	AA	AA	AA	AA	AA	AA	AA	GG	AA	AA	AA	AA	AA	AA	AA	AA	AA	AA	AA	AA	AA	AA	AA	AA	AA	AA	AA	AA	AA	AA	AA	AA	AA	AA
1A	285509373	1A_285509373	CC	CC	CC	CC	CC	CC	CC	CC	CC	CC	CC	CC	CC	CC	CC	CC	CC	CC	CC	CC	CC	CC	CC	CC	CC	CC	CC	CC	CC	CC	CC	CC	CC	CC	CC	CC	AA	CC	CC	CC	CC	CC	CC	CC	CC	CC	CC
1A	287707698	1A_287707698	GG	GG	GG	GG	GG	GG	GG	GG	GG	GG	GG	GG	GG	GG	GG	GG	GG	GG	GG	GG	GG	GG	GG	GG	GG	GG	GG	GG	GG	GG	GG	GG	GG	GG	GG	GG	AA	GG	GG	GG	GG	GG	GG	GG	GG	GG	GG
1A	290336713	1A_290336713	GG	GG	GG	GG	GG	GG	GG	GG	GG	GG	GG	GG	GG	GG	GG	GG	GG	GG	GG	GG	AA	GG	GG	GG	GG	GG	GG	GG	GG	GG	GG	GG	GG	GG	GG	GG	GG	GG	GG	GG	GG	GG	GG	GG	GG	GG	GG
1A	294258059	1A_294258059	AA	AA	AA	AA	AA	AA	AA	GG	AA	AA	AA	AA	AA	AA	AA	AA	AA	AA	AA	AA	GG	AA	AA	AA	AA	AA	AA	AA	AA	AA	AA	AA	AA	AA	GG	GA	GG	GG	AA	AA	AA	AA	AA	AA	AA	AA	AA
1A	295534898	1A_295534898	AA	AA	AA	AA	AA	AA	AA	AA	AA	AA	AA	AA	AA	AA	AA	AA	AA	AA	AA	AA	AA	AA	AA	AA	AA	AA	AA	AA	AA	AA	AA	AA	AA	AA	CC	AC	CC	AA	AA	AA	AA	AA	AA	AA	AA	AA	AA
1A	296869161	1A_296869161	TT	TT	TT	TT	TT	TT	TT	CC	TT	TT	TT	TT	TT	TT	TT	TT	TT	TT	TT	TT	CC	TT	TT	TT	TT	TT	TT	TT	TT	TT	TT	TT	TT	TT	CC	CT	CC	CC	TT	TT	TT	TT	TT	TT	TT	TT	TT
1A	297686535	1A_297686535	CC	CC	CC	CC	CC	CC	CC	CC	CC	CC	CC	CC	CC	CC	CC	CC	CC	CC	CC	CC	CC	CC	CC	CC	CC	CC	CC	CC	CC	CC	CC	CC	CC	CC	CC	CC	CC	CC	CC	CC	CC	CC	CC	CC	CC	CC	CC
1A	298060085	1A_298060085	TT	TT	TT	TT	TT	TT	TT	TT	TT	TT	TT	TT	TT	TT	TT	TT	TT	TT	TT	TT	CC	TT	TT	TT	TT	TT	TT	TT	TT	TT	TT	TT	TT	TT	CC	TC	CC	TT	TT	TT	TT	TT	TT	TT	TT	TT	TT
1A	298114344	1A_298114344	AA	AA	AA	AA	AA	AA	AA	AA	AA	AA	AA	AA	AA	AA	AA	AA	AA	AA	AA	AA	GG	AA	AA	AA	AA	AA	AA	AA	AA	AA	AA	AA	AA	AA	GG	AG	GG	AA	AA	AA	AA	AA	AA	AA	AA	AA	AA
1A	298541397	1A_298541397	TT	TT	TT	TT	TT	TT	TT	TT	TT	TT	TT	TT	TT	TT	TT	TT	TT	TT	TT	TT	GG	TT	TT	TT	TT	TT	TT	TT	TT	TT	TT	TT	TT	TT	GG	TG	--	TT	TT	TT	TT	TT	TT	TT	TT	TT	TT
1A	299105312	1A_299105312	CC	CC	CC	CC	CC	CC	CC	CC	CC	CC	CC	CC	CC	CC	CC	CC	CC	CC	CC	CC	GG	CC	CC	CC	CC	CC	CC	CC	CC	CC	CC	CC	CC	CC	GG	CG	GG	CC	CC	CC	CC	CC	CC	CC	CC	CC	CC
1A	300391952	1A_300391952	AA	AA	AA	AA	AA	AA	AA	AA	AA	AA	AA	AA	AA	AA	AA	AA	AA	AA	AA	AA	GG	AA	AA	AA	AA	AA	AA	AA	AA	AA	AA	AA	AA	AA	GG	AG	GG	AA	AA	AA	AA	AA	AA	AA	AA	AA	AA
1A	303803211	1A_303803211	GG	GG	GG	GG	GG	GG	GG	CC	GG	GG	CC	GG	GG	GG	GG	GG	CC	GG	GG	CC	CC	CC	CC	GG	GG	GG	GG	GG	GG	GG	GG	GG	GG	GG	CC	CG	CC	CC	CC	CC	CC	CC	CC	GG	GG	CG	CC
1A	304397364	1A_304397364	GG	GG	GG	GG	GG	GG	GG	GG	GG	GG	GG	GG	GG	GG	GG	GG	AA	GG	GG	GA	GG	AA	AA	GG	GG	GG	GG	GG	GG	GG	GG	GG	GG	GG	GG	GG	GG	GG	AA	--	--	--	AA	GG	GG	GG	AA
1A	305329804	1A_305329804	AA	AA	AA	AA	AA	AA	AA	GG	AA	AA	GG	AA	AA	AA	AA	AA	GG	AA	AA	GG	AA	GG	GG	AA	AA	AA	AA	AA	AA	AA	AA	AA	AA	AA	AA	AA	AA	GG	GG	GG	GG	GG	GG	AA	AA	GA	GG
1A	305372701	1A_305372701	TT	TT	TT	TT	TT	TT	TT	CC	TT	TT	CC	TT	TT	TT	TT	TT	CC	TT	TT	CC	CC	CC	CC	TT	TT	TT	TT	TT	TT	TT	TT	TT	TT	TT	CC	CT	CC	CC	CC	CC	CC	CC	CC	TT	TT	CT	CC
1A	306137594	1A_306137594	GG	GG	GG	GG	GG	GG	GG	GG	GG	GG	AA	GG	GG	GG	GG	GG	AA	GG	GG	AA	GG	AA	AA	GG	GG	GG	GG	GG	GG	GG	GG	GG	GG	GG	GG	GG	GG	GG	AA	AA	AA	AA	AA	GG	GG	GA	AA
1A	307948780	1A_307948780	TT	TT	TT	TT	TT	TT	TT	CC	TT	TT	CC	TT	TT	TT	TT	TT	CC	TT	TT	CC	CC	CC	CC	TT	TT	TT	TT	TT	TT	TT	TT	TT	TT	TT	CC	CT	CC	--	CC	CC	CC	CC	CC	TT	TT	CT	CC
1A	308009678	1A_308009678	GG	GG	GG	GG	GG	GG	GG	GG	GG	GG	AA	GG	GG	GG	GG	GG	AA	--	GG	AA	GG	AA	AA	GG	GG	GG	GG	GG	GG	--	GG	GG	GG	GG	GG	GG	GG	GG	AA	AA	AA	AA	AA	GG	GG	GG	AA
1A	308586240	1A_308586240	AA	AA	AA	AA	AA	AA	AA	GG	AA	AA	GG	AA	AA	AA	AA	AA	GG	AA	AA	GG	GG	GG	GG	AA	AA	AA	AA	AA	AA	AA	AA	AA	AA	AA	GG	GA	GG	GG	GG	GG	GG	GG	GG	AA	AA	GA	GG
1A	308586431	1A_308586431	AA	AA	AA	AA	AA	AA	AA	GG	AA	AA	GG	AA	AA	AA	AA	AA	GG	AA	AA	GG	GG	GG	GG	AA	AA	AA	AA	AA	AA	AA	AA	AA	AA	AA	GG	GA	GG	GG	GG	GG	GG	GG	GG	AA	AA	GA	GG
1A	309968532	1A_309968532	CC	CC	CC	CC	CC	CC	CC	GG	CC	CC	CC	CC	CC	CC	CC	CC	GG	CC	CC	GG	CC	CC	CC	CC	CC	CC	CC	CC	CC	CC	CC	CC	CC	CC	CC	CC	CC	GG	GG	GG	GG	GG	GG	CC	CC	GC	GG
1A	311273373	1A_311273373	TT	TT	TT	TT	TT	TT	TT	AA	TT	TT	TT	TT	TT	TT	TT	TT	AA	TT	TT	AA	TT	TT	TT	TT	TT	TT	TT	TT	TT	TT	TT	TT	TT	TT	TT	TT	TT	AA	AA	AA	AA	AA	AA	TT	TT	AT	AA
1A	312010387	1A_312010387	TT	TT	TT	TT	TT	TT	TT	CC	TT	TT	TT	TT	TT	TT	TT	TT	CC	TT	TT	CC	TT	TT	TT	TT	TT	TT	TT	TT	TT	TT	TT	TT	TT	TT	TT	TT	TT	CC	CC	CC	CC	CC	CC	TT	TT	CT	CC
1A	314476202	1A_314476202	AA	AA	AA	AA	AA	AA	AA	GG	AA	AA	AA	AA	AA	AA	AA	AA	GG	AA	AA	GG	AA	AA	AA	AA	AA	AA	AA	AA	AA	AA	AA	AA	AA	AA	AA	AA	AA	GG	GG	GG	GG	GG	GG	AA	AA	GA	GG
1A	316961260	1A_316961260	AA	AA	AA	AA	AA	AA	AA	GG	AA	AA	AA	AA	AA	AA	AA	AA	GG	AA	AA	GG	AA	AA	AA	AA	AA	AA	AA	AA	AA	AA	AA	AA	AA	AA	AA	AA	AA	GG	GG	GG	GG	GG	GG	AA	AA	GA	GG
1A	319308799	1A_319308799	AA	AA	AA	AA	AA	AA	AA	GG	AA	AA	AA	AA	AA	AA	AA	AA	GG	AA	AA	GG	AA	AA	AA	AA	AA	AA	AA	AA	AA	AA	AA	AA	AA	AA	AA	AA	AA	GG	GG	GG	GG	GG	GG	AA	AA	GA	GG
1A	319733069	1A_319733069	AA	AA	AA	AA	AA	AA	AA	AA	AA	AA	AA	AA	AA	AA	AA	AA	GG	AA	AA	GG	AA	AA	AA	AA	AA	AA	AA	AA	AA	AA	AA	AA	AA	AA	AA	AA	AA	AA	GG	GG	GG	GG	GG	AA	AA	AG	GG
1A	319733277	1A_319733277	CC	CC	CC	CC	CC	CC	CC	CC	CC	CC	CC	CC	CC	CC	CC	CC	GG	CC	CC	GG	CC	CC	CC	CC	CC	CC	CC	CC	CC	CC	CC	CC	CC	CC	CC	CC	CC	CC	GG	GG	GG	GG	GG	CC	CC	CG	GG
1A	319890976	1A_319890976	GG	GG	GG	GG	GG	GG	GG	TT	GG	GG	GG	GG	GG	GG	GG	GG	TT	GG	GG	TT	TT	GG	GG	GG	GG	GG	GG	GG	GG	GG	GG	GG	GG	GG	GG	GG	GG	TT	TT	TT	TT	TT	TT	GG	GG	TG	TT
1A	319891215	1A_319891215	CC	CC	CC	CC	CC	CC	CC	CC	CC	CC	CC	CC	CC	CC	CC	CC	TT	CC	CC	TT	CC	CC	CC	CC	CC	CC	CC	CC	CC	CC	CC	CC	CC	CC	CC	CC	CC	CC	TT	TT	TT	TT	TT	CC	CC	CT	TT
1A	320636090	1A_320636090	--	--	CC	--	--	--	--	TT	CC	CC	CC	CC	CC	--	--	--	CC	--	--	CC	CC	CC	CC	--	--	--	--	CC	--	--	CC	CC	CC	CC	CC	CC	CC	TT	CC	CC	CC	CC	CC	--	CC	CC	CC
1A	329241579	1A_329241579	TT	TT	TT	TT	TT	TT	TT	TT	TT	TT	TT	TT	TT	TT	TT	TT	TT	TT	TT	TT	TT	TT	TT	TT	TT	TT	TT	TT	TT	TT	TT	TT	TT	TT	TT	TT	TT	TT	TT	TT	TT	TT	TT	TT	TT	TT	TT
1A	333524907	1A_333524907	GG	GG	AA	GG	GG	GG	GG	GG	AA	AA	GG	GG	GG	GG	GG	GG	GG	GG	GG	GG	GG	GG	GG	GG	GG	GG	GG	AA	GG	GG	GG	GG	GG	GG	AA	GA	AA	GG	GG	GG	GG	GG	GG	GG	AA	GA	GG
1A	333624765	1A_333624765	TT	TT	CC	TT	TT	TT	TT	TT	CC	CC	TT	TT	TT	TT	TT	TT	TT	TT	TT	TT	TT	TT	TT	TT	TT	TT	TT	CC	TT	TT	TT	TT	TT	TT	CC	TC	CC	TT	TT	TT	TT	TT	TT	TT	CC	TC	TT
1A	335017326	1A_335017326	GG	GG	GG	GG	GG	GG	GG	TT	GG	GG	GG	GG	GG	GG	GG	GG	GG	GG	GG	GG	GG	GG	GG	GG	GG	GG	GG	GG	GG	GG	GG	GG	GG	GG	GG	GG	GG	TT	GG	GG	GG	GG	GG	GG	GG	GG	GG
1A	338783286	1A_338783286	GG	GG	GG	GG	GG	GG	GG	GG	GG	GG	AA	GG	GG	GG	GG	GG	AA	GG	GG	AA	GG	AA	AA	GG	GG	GG	GG	GG	GG	GG	GG	GG	GG	GG	GG	GG	GG	GG	AA	AA	AA	AA	AA	GG	GG	GA	AA
1A	339199935	1A_339199935	AA	AA	AA	AA	AA	AA	AA	GG	AA	AA	GG	AA	AA	AA	AA	AA	GG	AA	AA	GG	GG	GG	GG	AA	AA	AA	AA	AA	AA	AA	AA	AA	AA	AA	AA	AA	AA	GG	GG	GG	GG	GG	GG	AA	AA	GA	GG
1A	339200182	1A_339200182	TT	TT	TT	TT	TT	TT	TT	CC	TT	TT	CC	TT	TT	TT	TT	TT	CC	TT	TT	CC	CC	CC	CC	TT	TT	TT	TT	TT	TT	TT	TT	TT	TT	TT	TT	TT	TT	CC	CC	CC	CC	CC	CC	TT	TT	CT	CC
1A	341389472	1A_341389472	TT	TT	TT	TT	TT	TT	TT	CC	TT	TT	CC	TT	TT	TT	TT	TT	CC	TT	TT	CC	CC	CC	CC	TT	TT	TT	TT	TT	TT	TT	TT	TT	TT	TT	TT	TT	TT	CC	CC	CC	CC	CC	CC	TT	TT	TT	CC
1A	342581315	1A_342581315	GG	GG	GG	GG	GG	GG	GG	AA	GG	GG	AA	GG	GG	GG	GG	GG	AA	GG	GG	AA	GG	AA	AA	GG	GG	GG	GG	GG	GG	GG	GG	GG	GG	GG	GG	GG	GG	AA	AA	AA	AA	AA	AA	GG	GG	AG	AA
1A	342970866	1A_342970866	GG	GG	AA	GG	GG	GG	GG	GG	AA	AA	GG	GG	GG	GG	GG	GG	GG	GG	GG	GG	GG	GG	GG	GG	GG	GG	GG	AA	GG	GG	GG	GG	GG	GG	AA	GA	AA	GG	GG	GG	GG	GG	GG	GG	AA	GA	GG
1A	342971111	1A_342971111	CC	CC	CC	CC	CC	CC	CC	CC	CC	CC	CC	CC	--	CC	CC	CC	CC	--	CC	CC	TT	CC	CC	--	CC	CC	CC	CC	CC	CC	CC	CC	CC	CC	CC	CC	CC	CC	CC	CC	CC	CC	CC	CC	CC	CC	CC
1A	343078061	1A_343078061	GG	GG	AA	GG	GG	GG	GG	GG	AA	AA	GG	GG	GG	GG	GG	GG	GG	GG	GG	GG	GG	GG	GG	GG	GG	GG	GG	AA	GG	GG	GG	GG	GG	GG	AA	GA	AA	GG	GG	GG	GG	GG	GG	GG	AA	GA	GG
1A	343425288	1A_343425288	CC	CC	CC	CC	CC	CC	CC	CC	CC	CC	CC	CC	CC	CC	CC	CC	CC	CC	CC	CC	TT	CC	CC	CC	CC	CC	CC	CC	CC	CC	CC	CC	CC	CC	CC	CC	CC	CC	CC	CC	CC	CC	CC	CC	CC	CC	CC
1A	343425470	1A_343425470	GG	GG	TT	GG	GG	GG	GG	GG	TT	TT	GG	GG	GG	GG	GG	GG	GG	GG	GG	GG	TT	GG	GG	GG	GG	GG	GG	TT	GG	GG	GG	GG	GG	GG	TT	GT	TT	GG	GG	GG	GG	GG	GG	GG	TT	TT	GG
1A	344500288	1A_344500288	GG	GG	AA	GG	GG	GG	GG	GG	AA	AA	GG	GG	GG	GG	GG	GG	GG	GG	GG	GG	AA	GG	GG	GG	GG	GG	GG	AA	GG	GG	GG	GG	GG	GG	AA	GA	AA	GG	GG	GG	GG	GG	GG	GG	AA	GA	GG
1A	345303420	1A_345303420	CC	CC	TT	CC	CC	CC	CC	CC	TT	TT	CC	CC	CC	CC	CC	CC	CC	CC	CC	CC	TT	CC	CC	CC	CC	CC	CC	TT	CC	CC	CC	CC	CC	CC	TT	CT	CT	CC	CC	CC	CC	CC	CC	CC	TT	CT	CC
1A	346684261	1A_346684261	GG	GG	AA	GG	GG	GG	GG	GG	AA	AA	GG	AA	GG	GG	GG	GG	GG	GG	GG	GG	AA	GG	GG	GG	GG	GG	GG	AA	GG	GG	GG	GG	GG	GA	AA	AA	AA	GG	GG	GG	GG	GG	GG	GG	AA	GA	GG
1A	346684491	1A_346684491	CC	CC	TT	CC	CC	CC	CC	CC	TT	TT	CC	TT	CC	CC	CC	CC	CC	CC	CC	CC	TT	CC	CC	CC	CC	CC	CC	TT	CC	CC	CC	CC	CC	CT	TT	TT	TT	CC	CC	CC	CC	CC	CC	CC	TT	CT	CC
1A	346743311	1A_346743311	GG	GG	AA	GG	GG	GG	GG	GG	AA	AA	GG	GG	GG	GG	GG	GG	GG	GG	GG	GG	GG	GG	GG	GG	GG	GG	GG	AA	GG	GG	GG	GG	GG	GG	AA	GA	AA	GG	GG	GG	GG	GG	GG	GG	AA	GA	GG
1A	351608566	1A_351608566	CC	CC	TT	CC	CC	CC	CC	CC	TT	TT	CC	CC	CC	CC	CC	CC	CC	CC	CC	CC	CC	CC	CC	CC	CC	CC	CC	TT	CC	CC	CC	CC	CC	CC	TT	CT	TT	CC	CC	CC	CC	CC	CC	CC	TT	CT	CC
1A	351794725	1A_351794725	GG	GG	AA	GG	GG	GG	GG	GG	AA	AA	GG	GG	GG	GG	GG	GG	GG	GG	GG	GG	GG	GG	GG	GG	GG	GG	GG	AA	GG	GG	GG	GG	GG	GG	AA	GA	AA	GG	GG	GG	GG	GG	GG	GG	AA	AA	GG
1A	351863823	1A_351863823	TT	TT	CC	TT	TT	TT	TT	TT	CC	CC	TT	CC	TT	TT	TT	TT	TT	TT	TT	TT	CC	TT	TT	TT	TT	TT	TT	CC	TT	TT	TT	TT	TT	TC	CC	CC	CC	TT	TT	TT	TT	TT	TT	TT	CC	TC	TT
1A	352650619	1A_352650619	GG	GG	GG	GG	GG	GG	GG	GG	GG	GG	AA	GG	GG	GG	GG	GG	AA	GG	GA	AA	AA	AA	AA	GG	GG	GG	GG	GG	GG	GG	GG	GG	GG	GG	GG	GG	--	GG	AA	AA	AA	AA	AA	GG	GT	AA	AA
1A	354820819	1A_354820819	AA	AA	AA	AA	AA	AA	AA	AA	AA	AA	GG	AA	AA	AA	AA	AA	GG	AA	AA	GG	GG	GG	GG	AA	AA	AA	AA	AA	AA	AA	AA	AA	AA	AA	AA	AA	AA	AA	GG	GG	GG	GG	GG	AA	AA	AG	GG
1A	354824757	1A_354824757	CC	CC	AA	CC	CC	CC	CC	CC	AA	AA	CC	CC	CC	CC	CC	CC	CC	CC	CC	CC	CC	CC	CC	CC	CC	CC	CC	AA	CC	CC	CC	CC	CC	CC	AA	CA	AA	CC	CC	CC	CC	CC	CC	CC	AA	CA	CC
1A	355422105	1A_355422105	GG	GG	GG	GG	GG	GG	GG	AA	GG	GG	AA	GG	GG	GG	GG	GG	AA	GG	GG	AA	AA	AA	AA	GG	GG	GG	GG	GG	GG	GG	GG	GG	GG	GG	GG	GG	GG	AA	AA	AA	AA	AA	AA	GG	GG	AG	AA
1A	355422362	1A_355422362	CC	CC	CC	CC	CC	CC	CC	TT	CC	CC	TT	CC	CC	CC	CC	CC	TT	CC	CC	TT	TT	TT	TT	CC	CC	CC	CC	CC	CC	CC	CC	CC	CC	CC	CC	CC	--	TT	TT	TT	TT	TT	TT	CC	CC	TC	TT
1A	356209036	1A_356209036	AA	AA	GG	AA	AA	AA	AA	AA	GG	GG	AA	AA	AA	AA	AA	AA	AA	AA	AA	AA	AA	AA	AA	AA	AA	AA	AA	GG	AA	AA	AA	AA	AA	AA	GG	AG	GG	AA	AA	AA	AA	AA	AA	AA	GG	AG	AA
1A	357121286	1A_357121286	AA	AA	AA	AA	AA	AA	AA	GG	AA	AA	GG	AA	AA	AA	AA	AA	GG	AA	AA	GG	GG	GG	GG	AA	AA	AA	AA	AA	AA	AA	AA	AA	AA	AA	AA	AA	AA	GG	GG	GG	GG	GG	GG	AA	AA	GA	GG
1A	357888682	1A_357888682	CC	CC	CC	CC	CC	CC	CC	CC	CC	CC	CT	CC	CC	CC	CC	CC	TT	CC	CC	TT	TT	TT	TT	CC	CC	CC	CC	CC	CC	CC	CC	CC	CC	CC	CC	CC	CC	CC	TT	TT	TT	TT	TT	CC	CC	CT	TT
1A	359228599	1A_359228599	GG	GG	GG	GG	GG	GG	GG	AA	GG	GG	AA	GG	GG	GG	GG	GG	AA	GG	GG	AA	AA	AA	AA	GG	GG	GG	GG	GG	GG	GG	GG	GG	GG	GG	GG	GG	GG	AA	AA	AA	AA	AA	AA	GG	GG	AG	AA
1A	361213444	1A_361213444	AA	AA	AA	AA	AA	AA	AA	GG	AA	AA	GG	AA	AA	AA	AA	AA	GG	AA	AA	GG	GG	GG	GG	AA	AA	AA	AA	AA	AA	AA	AA	AA	AA	AA	AA	AA	AA	GG	GG	GG	GG	GG	GG	AA	AA	GA	GG
1A	361360422	1A_361360422	GG	GG	GG	GG	GG	GG	GG	AA	GG	GG	AA	GG	GG	GG	GG	GG	AA	GG	GG	AA	AA	AA	AA	GG	GG	GG	GG	GG	GG	GG	GG	GG	GG	GG	GG	GG	GG	AA	AA	AA	AA	AA	AA	GG	GG	AG	AA
1A	364645959	1A_364645959	TT	TT	TT	TT	TT	TT	TT	CC	TT	TT	CC	TT	TT	TT	TT	TT	CC	TT	TT	CC	CC	CC	CC	TT	TT	TT	TT	TT	TT	TT	TT	TT	TT	TT	TT	TT	TT	CC	CC	CC	CC	CC	CC	TT	TT	CT	CC
1A	364997271	1A_364997271	CC	CC	CC	CC	CC	CC	CC	TT	CC	CC	TT	CC	CC	CC	CC	CC	TT	CC	CC	TT	TT	TT	TT	CC	CC	CC	CC	CC	CC	CC	CC	CC	CC	CC	CC	CC	CC	TT	TT	TT	TT	TT	TT	CC	CC	TC	TT
1A	365417734	1A_365417734	GG	GG	GG	GG	GG	GG	GG	AA	GG	GG	AA	GG	GG	GG	GG	GG	AA	GG	GG	AA	AA	AA	AA	GG	GG	GG	GG	GG	GG	GG	GG	GG	GG	GG	GG	GG	GG	AA	AA	AA	AA	AA	AA	GG	GG	AG	AA
1A	367053844	1A_367053844	AA	AA	AA	AA	AA	AA	AA	GG	AA	AA	GG	GG	GA	GG	GA	AA	GG	AA	AA	GG	GG	GG	GG	AA	AA	AA	AA	AA	AA	AA	AA	AA	AA	GA	AA	GA	AA	GG	GG	GG	GG	GG	GG	GG	AA	GA	GG
1A	367806784	1A_367806784	AA	AA	AA	AA	AA	AA	AA	GG	AA	AA	GG	GG	AA	GG	GA	AA	GG	AA	AA	GG	GG	GG	GG	AA	AA	AA	AA	AA	AA	AA	AA	AA	AA	GA	AA	GA	AA	GG	GG	GG	GG	GG	GG	GG	AA	AA	GG
1A	367903278	1A_367903278	TT	TT	TT	TT	TT	TT	TT	CC	TT	TT	CC	CC	CT	CC	CT	TT	CC	TT	TT	CC	CC	CC	CC	TT	TT	TT	TT	TT	TT	TT	TT	TT	TT	CT	TT	CT	TT	CC	CC	CC	CC	CC	CC	CC	TT	CT	CC
1A	368153163	1A_368153163	CC	CC	CC	CC	CC	CC	CC	CC	CC	CC	TT	CC	CC	CC	CC	CC	TT	CC	CC	TT	TT	TT	TT	CC	CC	CC	CC	CC	CC	CC	CC	CC	CC	CC	CC	CC	CC	CC	TT	TT	TT	TT	TT	CC	CC	CT	TT
1A	368205928	1A_368205928	TT	TT	TT	TT	TT	TT	TT	TT	TT	TT	CC	CC	TC	CC	TC	TT	CC	TT	TT	CC	CC	CC	CC	TT	TT	TT	TT	TT	TT	TT	TT	TT	TT	TC	TT	TC	TT	TT	CC	CC	CC	CC	CC	CC	TT	TT	CC
1A	369495054	1A_369495054	GG	GG	GG	GG	GG	GG	GG	GG	GG	GG	AA	GG	GG	GG	GG	GG	AA	GG	GG	AA	AA	AA	AA	GG	GG	GG	GG	GG	GG	GG	GG	GG	GG	GG	GG	GG	GG	GG	AA	AA	AA	AA	AA	GG	GG	GA	AA
1A	371156487	1A_371156487	CC	CC	CC	CC	CC	CC	CC	CC	CC	CC	TT	CC	CC	CC	CC	CC	CC	CC	CC	CC	TT	TT	TT	CC	CC	CC	CC	CC	CC	CC	CC	CC	CC	CC	CC	CC	CC	CC	CC	CC	CC	CC	CC	CC	CC	CC	CC
1A	371569236	1A_371569236	AA	AA	AA	AA	AA	AA	AA	CC	AA	AA	CC	AA	AA	AA	AA	AA	AA	AA	AA	AA	CC	CC	CC	AA	AA	AA	AA	AA	AA	AA	AA	AA	AA	AA	AA	AA	AA	CC	AA	AA	AA	AA	AA	AA	AA	AA	AA
1A	371569364	1A_371569364	AA	AA	AA	AA	AA	AA	AA	GG	AA	AA	GG	AA	AA	AA	AA	AA	AA	AA	AA	AA	GG	GG	GG	AA	AA	AA	AA	AA	AA	AA	AA	AA	AA	AA	AA	AA	AA	GG	AA	AA	AA	AA	AA	AA	AA	AA	AA
1A	371569559	1A_371569559	AA	AA	AA	AA	AA	--	AA	AA	AA	AA	GG	AA	AA	AA	AA	AA	AA	AA	AA	AA	AA	GG	GG	AA	AA	AA	AA	AA	AA	AA	AA	AA	AA	AA	AA	AA	AA	AA	AA	AA	AA	AA	AA	AA	AA	AA	AA
1A	371761986	1A_371761986	GG	GG	AA	GG	GG	GG	GG	GG	AA	AA	GG	GG	GG	GG	GG	GG	AA	GG	GG	AA	GG	GG	GG	GG	GG	GG	GG	AA	GG	GG	GG	GG	GG	GG	AA	GA	AA	GG	AA	AA	AA	AA	AA	GG	AA	AA	AA
1A	373344656	1A_373344656	AA	AA	AA	AA	AA	AA	AA	GG	AA	AA	GG	AA	AA	AA	AA	AA	AA	AA	AA	AA	GG	GG	GG	AA	AA	AA	AA	AA	AA	AA	AA	AA	AA	AA	AA	AA	AA	GG	AA	AA	AA	AA	AA	AA	AA	AA	AA
1A	374137518	1A_374137518	CC	CC	CC	CC	CC	CC	CC	TT	CC	CC	TT	CC	CC	CC	CC	CC	CC	CC	CC	CC	TT	TT	TT	CC	CC	CC	CC	CC	CC	CC	CC	CC	CC	CC	CC	CC	CC	TT	CC	CC	CC	CC	CC	CC	CC	CC	CC
1A	374927746	1A_374927746	TT	TT	TT	TT	TT	TT	TT	CC	TT	TT	CC	TT	TT	TT	TT	TT	TT	TT	TT	TT	CC	CC	CC	TT	TT	TT	TT	TT	TT	TT	TT	TT	TT	TT	TT	TT	TT	CC	TT	TT	TT	TT	TT	TT	TT	TT	TT
1A	375115253	1A_375115253	TT	TT	TT	TT	TT	TT	TT	TT	TT	TT	CC	TT	TT	TT	TT	TT	TT	TT	TT	TT	CC	CC	CC	TT	TT	TT	TT	TT	TT	TT	TT	TT	TT	TT	TT	TT	TT	TT	TT	TT	TT	TT	TT	TT	TT	TT	TT
1A	375115406	1A_375115406	CC	CC	CC	CC	CC	CC	CC	CC	CC	CC	TT	CC	CC	CC	CC	CC	CC	CC	CC	CC	TT	TT	TT	CC	CC	CC	CC	CC	CC	CC	CC	CC	CC	CC	CC	CC	CC	CC	CC	CC	CC	CC	CC	CC	CC	CC	CC
1A	375465290	1A_375465290	GG	GG	GG	GG	GG	GG	GG	GG	GG	GG	AA	GG	GG	GG	GG	GG	GG	GG	GG	GG	AA	AA	AA	GG	GG	GG	GG	GG	GG	GG	GG	GG	GG	GG	GG	GG	GG	GG	GG	GG	GG	GG	GG	GG	GG	GG	GG
1A	376885398	1A_376885398	GG	GG	GG	GG	GG	GG	GG	GG	GG	GG	AA	GG	GG	GG	GG	GG	GG	GG	GG	GG	AA	AA	AA	GG	GG	GG	GG	GG	GG	GG	GG	GG	GG	GG	GG	GG	GG	GG	GG	GG	GG	GG	GG	GG	GG	GG	GG
1A	378732034	1A_378732034	GG	GG	GG	GG	GG	GG	GG	TT	GG	GG	TT	GG	GG	GG	GG	GG	GG	GG	GG	GG	TT	TT	TT	GG	GG	GG	GG	GG	GG	GG	GG	GG	GG	GG	GG	GG	GG	TT	GG	GG	GG	GG	GG	GG	GG	GG	GG
1A	380317943	1A_380317943	GG	GG	GG	GG	GG	GG	GG	GG	GG	GG	AA	GG	GG	GG	GG	GG	GG	GG	GG	GG	AA	AA	AA	GG	GG	GG	GG	GG	GG	GG	GG	GG	GG	GG	GG	GG	GG	GG	GG	GG	GG	GG	GG	GG	GG	GG	GG
1A	381211597	1A_381211597	TT	TT	TT	TT	TT	TT	TT	CC	TT	TT	CC	TT	TT	TT	TT	TT	TT	TT	TT	TT	CC	CC	CC	TT	TT	TT	TT	TT	TT	TT	TT	TT	TT	TT	TT	TT	TT	CC	TT	TT	TT	TT	TT	TT	TT	TT	TT
1A	381211834	1A_381211834	TT	TT	TT	TT	TT	TT	TT	CC	TT	TT	CC	TT	TT	TT	TT	TT	TT	TT	TT	TT	CC	CC	CC	TT	TT	TT	TT	TT	TT	TT	TT	TT	TT	TT	TT	TT	TT	CC	TT	TT	TT	TT	TT	TT	TT	TT	TT
1A	381295208	1A_381295208	CC	CC	CC	CC	CC	CC	CC	AA	CC	CC	AA	CC	CC	CC	CC	CC	CC	CC	CC	CC	AA	AA	AA	CC	CC	CC	CC	CC	CC	CC	CC	CC	CC	CC	CC	CC	CC	AA	CC	CC	CC	CC	CC	CC	CC	CC	CC
1A	382328750	1A_382328750	TT	TT	TT	TT	TT	TT	TT	CC	TT	TT	CC	TT	TT	TT	TT	TT	TT	TT	TT	TT	CC	CC	CC	TT	TT	TT	TT	TT	TT	TT	TT	TT	TT	TT	TT	TT	TT	CC	TT	TT	TT	TT	TT	TT	TT	TT	TT
1A	382380397	1A_382380397	GG	GG	GG	GG	GG	GG	GG	GG	GG	GG	GA	GG	GG	GG	GG	GG	GG	GG	GG	GG	AA	AA	AA	GG	GG	GG	GG	GG	GG	GG	GG	GG	GG	GG	GG	GG	GG	GG	GG	GG	GG	GG	GG	GG	GG	GG	GG
1A	382788265	1A_382788265	AA	AA	AA	AA	AA	AA	AA	GG	AA	AA	GG	AA	AA	AA	AA	AA	AA	AA	AA	AA	GG	GG	GG	AA	AA	AA	AA	AA	AA	AA	AA	AA	AA	AA	AA	AA	AA	GG	AA	AA	AA	AA	AA	AA	AA	AA	AA
1A	384338200	1A_384338200	GG	GG	GG	GG	GG	GG	GG	AA	GG	GG	AA	GG	GG	GG	GG	GG	GG	GG	GG	GG	AA	AA	AA	GG	GG	GG	GG	GG	GG	GG	GG	GG	GG	GG	GG	GG	GG	AA	GG	GG	GG	GG	GG	GG	GG	GG	GG
1A	387835211	1A_387835211	TT	TT	AA	TT	TT	TT	TT	TT	AA	AA	AA	TT	TT	TT	TT	TT	AA	TT	TT	AA	TT	AA	AA	TT	TT	TT	TT	AA	TT	TT	TT	TT	TT	TT	AA	TA	AA	TT	AA	AA	AA	AA	AA	TT	AA	AA	AA
1A	388484644	1A_388484644	GG	GG	GG	GG	GG	GG	GG	GG	GG	GG	GG	GG	GG	GG	GG	GG	GG	GG	GG	GG	AA	GG	GG	GG	GG	GG	GG	GG	GG	GG	GG	GG	GG	GG	GG	GG	GG	GG	GG	GG	GG	GG	GG	GG	GG	GG	GG
1A	389252752	1A_389252752	TT	TT	CC	TT	TT	TT	TT	TT	CC	CC	CC	TT	TT	TT	TT	TT	CC	TT	TT	CC	CC	CC	CC	TT	TT	TT	TT	CC	TT	TT	TT	TT	TT	TT	CC	TC	CC	TT	CC	CC	CC	CC	CC	TT	CC	CC	CC
1A	389252876	1A_389252876	AA	AA	GG	AA	AA	AA	AA	GG	GG	GG	GG	AA	AA	AA	AA	AA	GG	AA	AA	GG	GG	GG	GG	AA	AA	AA	AA	GG	AA	AA	AA	AA	AA	AA	GG	GG	GG	GG	GG	GG	GG	GG	GG	AA	GG	GG	GG
1A	389282740	1A_389282740	GG	GG	AA	GG	GG	GG	GG	GG	AA	AA	AA	GG	GG	GG	GG	GG	AA	GG	GG	AA	AA	AA	AA	GG	GG	GG	GG	AA	GG	GG	GG	GG	GG	GG	AA	GA	AA	GG	AA	AA	AA	AA	AA	GG	AA	AA	AA
1A	390632622	1A_390632622	TT	TT	CC	TT	TT	TT	TT	CC	CC	CC	CC	TT	TT	TT	TT	TT	CC	TT	TT	CC	CC	CC	CC	TT	TT	TT	TT	CC	TT	TT	TT	TT	TT	TT	CC	CT	CC	CC	CC	CC	CC	CC	CC	TT	CC	CC	CC
1A	392351063	1A_392351063	CC	CC	TT	CC	CC	CC	CC	TT	TT	TT	TT	CC	CC	CC	CC	CC	TT	CC	CC	TT	CC	TT	TT	CC	CC	CC	CC	TT	CC	CC	CC	CC	CC	CC	TT	TC	TT	TT	TT	TT	TT	TT	TT	CC	TT	TT	TT
1A	392356675	1A_392356675	TT	TT	CC	TT	TT	TT	TT	CC	CC	CC	CC	TT	TT	TT	TT	TT	CC	TT	TT	CC	TT	CC	CC	TT	TT	TT	TT	CC	TT	TT	TT	TT	TT	TT	CC	CT	CC	CC	CC	CC	CC	CC	CC	TT	CC	CC	CC
1A	392358016	1A_392358016	GG	GG	TT	GG	GG	GG	GG	TT	TT	TT	TT	GG	GG	GG	GG	GG	TT	GG	GG	TT	GG	TT	TT	GG	GG	GG	GG	TT	GG	GG	GG	GG	GG	GG	TT	TG	TT	TT	TT	TT	TT	TT	TT	GG	TT	TT	TT
1A	396238003	1A_396238003	AA	AA	AA	AA	CA	AA	AA	CC	AA	AA	CA	AA	AA	AA	AA	AA	AA	AA	AA	AA	CC	CA	AA	AA	AA	AA	AA	AA	AA	AA	AA	AA	AA	AA	CA	AA	AA	CC	AA	AA	AA	AA	AA	AA	AA	AA	AA
1A	396862371	1A_396862371	AA	AA	AA	AA	AA	AA	AA	GA	AA	AA	AA	AA	AA	AA	AA	AA	AA	AA	AA	AA	AA	AA	AA	AA	AA	AA	AA	AA	AA	AA	AA	AA	AA	AA	AA	AA	AA	GG	AA	AA	AA	AA	AA	AA	AA	AA	AA
1A	397631168	1A_397631168	TT	TT	TT	TT	TT	TT	TT	CC	TT	TT	TT	TT	TT	TT	TT	TT	TT	TT	TT	TT	TT	TT	TT	TT	TT	TT	TT	TT	TT	TT	TT	TT	TT	TT	TT	TT	TT	CC	TT	TT	TT	TT	TT	TT	TT	TT	TT
1A	402389478	1A_402389478	AA	AA	AA	AA	AA	AA	AA	GG	AA	AA	GG	AA	AA	AA	AA	AA	AA	AA	AA	AA	AA	GG	GG	AA	AA	AA	AA	AA	AA	AA	AA	AA	AA	AA	AA	AA	AA	GG	AA	AA	AA	AA	AA	AA	AA	AA	AA
1A	402524320	1A_402524320	TT	TT	TT	TT	TT	TT	TT	TT	TT	TT	TC	TT	TT	TT	TT	TT	TT	TT	TT	TT	TT	TT	TT	TT	TT	TT	TT	TT	TT	TT	TT	TT	TT	TT	TT	TT	TT	TT	TT	TT	TT	TT	TT	TT	TT	TT	TT
1A	402924224	1A_402924224	TT	TT	TT	TT	TT	TT	TT	CC	TT	TT	CC	TT	TT	TT	TT	TT	TT	TT	TT	TT	TT	TT	TT	TT	TT	TT	TT	TT	TT	TT	TT	TT	TT	TT	TT	TT	TT	CC	TT	TT	TT	TT	TT	TT	TT	TT	TT
1A	403143886	1A_403143886	AA	AA	AA	AA	AA	AA	AA	GG	AA	AA	GG	GG	AA	AA	AA	AA	AA	AA	AA	AA	AA	GG	GG	AA	AA	AA	AA	AA	AA	AA	AA	AA	AA	GA	AA	GA	AA	GG	AA	AA	AA	AA	AA	AA	AA	AA	AA
1A	406219882	1A_406219882	AA	AA	AA	AA	AA	AA	AA	GG	AA	AA	GG	GG	AA	AA	AA	AA	AA	AA	AA	AA	AA	GG	GG	AA	AA	AA	AA	AA	AA	AA	AA	AA	AA	GA	AA	GA	AA	GG	AA	AA	AA	AA	AA	AA	AA	AA	AA
1A	411070985	1A_411070985	GG	GG	AA	GG	GG	GG	GG	GG	AA	AA	GG	GG	GG	GG	GG	GG	AA	GG	GG	AA	AA	GG	GG	GG	GG	GG	GG	AA	GG	GG	GG	GG	GG	GG	AA	GA	AA	GG	AA	AA	AA	AA	AA	GG	AA	AA	AA
1A	411347736	1A_411347736	AA	AA	AA	AA	AA	AA	AA	GG	AA	AA	AA	AA	AA	AA	AA	AA	AA	AA	AA	AA	AA	AA	AA	AA	AA	AA	AA	AA	AA	AA	AA	AA	AA	AA	AA	AA	AA	GG	AA	AA	AA	AA	AA	AA	AA	AA	AA
1A	411362532	1A_411362532	CC	CC	TT	CC	CC	CC	CC	CC	CC	TT	CC	CC	CC	CC	CC	CC	TT	CC	CC	TT	TT	CC	CC	CC	CC	CC	CC	TT	CC	CC	CC	CC	CC	CC	TT	CT	TT	CC	TT	TT	TT	TT	TT	CC	TT	TT	TT
1A	412205689	1A_412205689	GG	GG	GG	GG	GG	GG	GG	CC	GG	GG	GG	GG	GG	GG	GG	GG	GG	GG	GG	GG	GG	GG	GG	--	GG	GG	GG	GG	GG	GG	GG	GG	GG	GG	GG	GG	GG	CC	GG	GG	GG	GG	GG	GG	GG	GG	GG
1A	412227201	1A_412227201	GG	GG	GG	GG	GG	GG	GG	AA	GG	GG	GG	GG	GG	GG	GG	GG	GG	GG	GG	GG	GG	GG	GG	GG	GG	GG	GG	GG	GG	GG	GG	GG	GG	GG	GG	GG	GG	AA	GG	GG	GG	GG	GG	GG	GG	GG	GG
1A	417613716	1A_417613716	CC	CC	CC	CC	CC	CC	CC	AA	CC	CC	CC	CC	CC	CC	CC	CC	CC	CC	CC	CC	CC	CC	CC	CC	CC	CC	CC	CC	CC	CC	CC	CC	CC	CC	CC	CC	CC	AA	CC	CC	CC	CC	CC	CC	CC	CC	CC
1A	417631246	1A_417631246	CC	CC	CC	CC	CC	CC	CC	AA	CC	CC	AC	CC	CC	CC	CC	CC	CC	CC	CC	CC	CC	CC	CC	CC	CC	CC	CC	CC	CC	CC	CC	CC	CC	CC	CC	CC	CC	AA	CC	CC	CC	CC	CC	CC	CC	CC	CC
1A	419488647	1A_419488647	CC	CC	CC	CC	CC	CC	CC	GC	CC	CC	CC	CC	CC	CC	CC	CC	CC	CC	CC	CC	CC	CC	CC	CC	CC	CC	CC	CC	CC	CC	CC	CC	CC	CC	CC	CC	CC	GC	CC	CC	CC	CC	CC	CC	CC	CC	CC
1A	422847956	1A_422847956	TT	TT	TT	TT	TT	TT	TT	CC	TT	TT	CC	CC	TT	TT	TT	TT	TT	TT	TT	TT	TT	CC	CC	TT	TT	TT	TT	TT	TT	TT	TT	TT	TT	CT	TT	CT	TT	CC	TT	TT	TT	TT	TT	TT	TT	TT	TT
1A	423663906	1A_423663906	AA	AA	AA	AA	AA	AA	AA	GG	AA	AA	AA	AA	AA	AA	AA	AA	AA	AA	AA	AA	AA	AA	AA	AA	AA	AA	AA	AA	AA	AA	AA	AA	AA	AA	AA	AA	AA	GG	AA	AA	AA	AA	AA	AA	AA	AA	AA
1A	425258424	1A_425258424	CC	CC	TT	CC	CC	CC	CC	CC	CC	TT	CC	CC	CC	CC	CC	CC	TT	CC	CC	TT	CT	CC	CC	CC	CC	CC	CC	TT	CC	CC	CC	CC	CC	CC	TT	CT	TT	CC	TT	TT	TT	TT	TT	CC	TT	TT	TT
1A	428674804	1A_428674804	CC	CC	AA	CC	CC	CC	CC	CC	AA	AA	CC	CC	CC	CC	CC	CC	AA	CC	CC	AA	AA	CC	CC	CC	CC	CC	CC	AA	CC	CC	CC	CC	CC	CC	AA	CA	AA	CC	AA	AA	AA	AA	AA	CC	AA	AA	AA
1A	431983495	1A_431983495	AA	AA	AA	AA	AA	AA	AA	GG	AA	AA	GA	AA	AA	AA	AA	AA	AA	AA	AA	AA	AA	AA	AA	AA	AA	AA	AA	AA	AA	AA	AA	AA	AA	AA	AA	AA	AA	GG	AA	AA	AA	AA	AA	AA	AA	AA	AA
1A	435378508	1A_435378508	TT	TT	TT	TT	TT	TT	TT	CC	TT	TT	CC	CC	TT	TT	TT	TT	TT	TT	TT	TT	TT	CC	CC	TT	TT	TT	TT	TT	TT	TT	TT	TT	TT	CT	TT	CT	TT	CC	TT	TT	TT	TT	TT	TT	TT	TT	TT
1A	435582878	1A_435582878	TT	TT	TT	TT	TT	TT	TT	CC	TT	TT	TT	TT	TT	TT	TT	TT	TT	TT	TT	TT	TT	TT	TT	TT	TT	TT	TT	TT	TT	TT	TT	TT	TT	TT	TT	TT	TT	CC	TT	TT	TT	TT	TT	TT	TT	TT	TT
1A	436297182	1A_436297182	TT	TT	TT	TT	TT	TT	TT	--	TT	TT	CC	CC	TT	TT	TT	TT	TT	TT	TT	TT	TT	CC	CC	TT	TT	TT	TT	TT	TT	TT	TT	TT	TT	CT	TT	CT	TT	--	TT	TT	TT	TT	TT	TT	TT	TT	TT
1A	436341616	1A_436341616	GG	GG	GG	GG	GG	GG	GG	CC	GG	GG	GG	GG	GG	GG	GG	GG	GG	GG	GG	GG	GG	GG	GG	GG	GG	GG	GG	GG	GG	GG	GG	GG	GG	GG	GG	GG	GG	CC	GG	GG	GG	GG	GG	GG	GG	GG	GG
1A	437589544	1A_437589544	CC	CC	CC	CC	CC	CC	CC	GG	CC	CC	GG	GG	CC	CC	CC	CC	CC	CC	CC	CC	CC	GG	GG	CC	CC	CC	CC	CC	CC	CC	CC	CC	CC	GC	CC	GC	CC	GG	CC	CC	CC	CC	CC	CC	CC	CC	CC
1A	437729463	1A_437729463	GG	GG	GG	GG	GG	GG	GG	AA	GG	GG	AA	AA	GG	GG	GG	GG	GG	GG	GG	GG	GG	AA	AA	GG	GG	GG	GG	GG	GG	GG	GG	GG	GG	AG	GG	AG	GG	AA	GG	GG	GG	GG	GG	GG	GG	GG	GG
1A	441245535	1A_441245535	GG	GG	GG	GG	GG	GG	GG	AA	GG	GG	GG	GG	GG	GG	GG	GG	GG	GG	GG	GG	GG	GG	GG	GG	GG	GG	GG	GG	GG	GG	GG	GG	GG	GG	GG	GG	GG	AA	GG	GG	GG	GG	GG	GG	GG	GG	GG
1A	442809142	1A_442809142	CC	CC	CC	CC	CC	CC	CC	TT	CC	CC	CC	CC	CC	CC	CC	CC	CC	CC	CC	CC	CC	CC	CC	CC	CC	CC	CC	CC	CC	CC	CC	CC	CC	CC	CC	CC	CC	TT	CC	CC	CC	CC	CC	CC	CC	CC	CC
1A	443664355	1A_443664355	CC	CC	CC	CC	CC	CC	CC	TT	CC	CC	CC	CC	CC	CC	CC	CC	CC	CC	CC	CC	CC	CC	CC	CC	CC	CC	CC	CC	CC	CC	CC	CC	CC	CC	CC	CC	CC	TT	CC	CC	CC	CC	CC	CC	CC	CC	CC
1A	444457540	1A_444457540	GG	GG	CC	GG	GG	GG	GG	GG	CC	CC	GG	GG	GG	GG	GG	GG	CC	GG	GG	CC	CC	CC	CC	GG	GG	GG	GG	CC	GG	GG	GG	GG	GG	GG	CC	GC	CC	GG	CC	CC	CC	CC	CC	GG	CC	CC	CC
1A	449613149	1A_449613149	TT	TT	CC	TT	TT	TT	TT	TT	CC	CC	TT	TT	TT	TT	TT	TT	CC	TT	TT	CC	CC	CC	CC	TT	TT	TT	TT	CC	TT	TT	TT	TT	TT	TT	CC	TC	CC	TT	CC	CC	CC	CC	CC	TT	CC	CC	CC
1A	453766229	1A_453766229	AA	AA	AA	AA	AA	AA	AA	TT	AA	AA	TT	AA	AA	AA	AA	AA	AA	AA	AA	AA	AA	AA	AA	AA	AA	AA	AA	AA	AA	AA	AA	AA	AA	AA	AA	AA	AA	TT	AA	AA	AA	TT	TT	AA	AA	TA	TT
1A	456448914	1A_456448914	TT	TT	TT	TT	TT	TT	TT	CC	TT	TT	CC	TT	TT	TT	TT	TT	TT	TT	TT	TT	TT	TT	TT	TT	TT	TT	TT	TT	TT	TT	TT	TT	TT	TT	TT	TT	TT	CC	TT	TT	TT	CC	CC	TT	TT	CT	CC
1A	457055615	1A_457055615	CC	CC	CC	CC	CC	CC	CC	CC	CC	CC	CC	CC	CC	CC	CC	CC	TT	CC	CC	TT	CC	CC	CC	CC	CC	CC	CC	CC	CC	CC	CC	CC	CC	CC	CC	CC	CC	CC	TT	TT	TT	CC	CC	CC	CC	CC	CC
1A	458559365	1A_458559365	AA	AA	AA	AA	AA	AA	AA	TT	AA	AA	AA	AA	AA	AA	AA	AA	AA	AA	AA	AA	AA	AA	AA	AA	AA	AA	AA	AA	AA	AA	AA	AA	AA	AA	AA	AA	AA	TT	AA	AA	AA	AA	AA	AA	AA	AA	AA
1A	460634827	1A_460634827	AA	AA	AA	AA	AA	AA	AA	GG	AA	AA	AA	AA	AA	AA	AA	AA	AA	AA	AA	AA	AA	AA	AA	AA	AA	AA	AA	AA	AA	AA	AA	AA	AA	AA	AA	AA	AA	GG	AA	AA	AA	AA	AA	AA	AA	AA	AA
1A	461351100	1A_461351100	AA	AA	AA	AA	AA	AA	AA	GG	AA	AA	AA	AA	AA	AA	AA	AA	AA	AA	AA	AA	AA	AA	AA	AA	AA	AA	AA	AA	AA	AA	AA	AA	AA	AA	AA	AA	AA	GG	AA	AA	AA	AA	AA	AA	AA	AA	AA
1A	462782333	1A_462782333	TT	TT	CC	CC	TT	TT	TT	CC	CC	CC	CC	TT	TT	TT	TT	TT	CC	TT	TT	CC	CC	CC	CC	TT	TT	TT	TT	CC	TT	CC	CC	CC	TT	TT	CC	CT	CC	CC	CC	CC	CC	CC	CC	TT	CC	CC	CC
1A	464092573	1A_464092573	TT	TT	CC	TT	TT	TT	TT	TT	CC	CC	TT	TT	TT	TT	TT	TT	TT	TT	TT	TT	TT	TT	TT	TT	TT	TT	TT	CC	TT	TT	TT	TT	TT	TT	CC	TC	CC	TT	TT	TT	TT	TT	TT	TT	CC	CC	TT
1A	465076875	1A_465076875	GG	GG	CC	GG	GG	GG	GG	GG	CC	CC	CC	GG	GG	GG	GG	GG	GG	GG	GG	GG	GG	GG	GG	GG	GG	GG	GG	CC	GG	GG	GG	GG	GG	GG	CC	GC	CC	GG	GG	GG	GG	GG	GG	GG	CC	GC	GG
1A	465077030	1A_465077030	AA	AA	GG	AA	AA	AA	AA	AA	GG	GG	AG	AA	AA	AA	AA	AA	AA	AA	AA	AA	AA	AA	AA	AA	AA	AA	AA	GG	AA	AA	AA	AA	AA	AA	GG	AG	GG	AA	AA	AA	AA	AA	AA	AA	GG	AG	AA
1A	465298766	1A_465298766	AA	AA	GG	AA	AA	AA	AA	AA	GG	GG	GG	AA	AA	AA	AA	AA	AA	AA	AA	AA	AA	AA	AA	AA	AA	AA	AA	GG	AA	AA	AA	AA	AA	AA	GG	AG	GG	AA	AA	AA	AA	AA	AA	AA	GG	AG	AA
1A	465299685	1A_465299685	GG	GG	AA	GG	GG	GG	GG	GG	AA	AA	AA	GG	GG	GG	GG	GG	GG	GG	GG	GG	GG	GG	GG	GG	GG	GG	GG	AA	GG	GG	GG	GG	GG	GG	AA	GA	AA	GG	GG	GG	GG	GG	GG	GG	AA	GA	GG
1A	465475737	1A_465475737	AA	AA	GG	GG	AA	AA	AA	--	GG	GG	GG	GG	AA	--	AA	AA	GG	AA	AA	GG	GG	GG	GG	AA	AA	AA	AA	GG	AA	GG	GG	GG	AA	AG	GG	GG	GG	--	GG	GG	GG	GG	GG	AA	GG	GG	GG
1A	469579003	1A_469579003	GG	GG	GG	AA	GG	GG	GG	GG	GG	GG	AA	GG	GG	GG	GG	GG	AA	GG	GG	AA	AA	AA	AA	GG	GG	GG	GG	GG	GG	AA	AA	AA	GG	GG	GG	GG	GG	GG	AA	AA	AA	AA	AA	GG	GG	GA	AA
1A	471779854	1A_471779854	AA	AA	AA	AA	AA	AA	AA	AA	CC	AA	AA	AA	AA	AA	AA	AA	CC	AA	AA	CC	CC	AA	AA	AA	AA	AA	AA	AA	AA	AA	AA	AA	AA	AA	CC	AC	CC	AA	CC	CC	CC	CC	CC	AA	AA	AA	CC
1A	471792189	1A_471792189	CC	CC	CC	TT	CC	CC	CC	CC	CC	CC	TT	CC	CC	CC	CC	CC	CC	CC	CC	CC	CC	TT	TT	CC	CC	CC	CC	CC	CC	TT	TT	TT	CC	CC	CC	CC	CC	CC	CC	CC	CC	CC	CC	CC	CC	CC	CC
1A	471792355	1A_471792355	TT	TT	TT	TT	TT	TT	TT	TT	AA	TT	TT	TT	TT	TT	TT	TT	AA	TT	TT	AA	AA	TT	TT	TT	TT	TT	TT	TT	TT	TT	TT	TT	TT	TT	AA	TA	AA	TT	AA	AA	AA	AA	AA	TT	TT	TA	AA
1A	471846265	1A_471846265	CC	CC	CC	TT	CC	CC	CC	CC	CC	CC	TT	CC	CC	CC	CC	CC	CC	CC	CC	CC	CC	TT	TT	CC	CC	CC	CC	CC	CC	TT	TT	TT	CC	CC	CC	CC	CC	CC	CC	CC	CC	CC	CC	CC	CC	CC	CC
1A	471846398	1A_471846398	AA	AA	AA	GG	AA	AA	AA	AA	AA	AA	GG	AA	AA	AA	AA	AA	AA	AA	AA	AA	AA	GG	GG	AA	AA	AA	AA	AA	AA	GG	GG	GG	AA	AA	AA	AA	AA	AA	AA	AA	AA	AA	AA	AA	AA	AA	AA
1A	472430478	1A_472430478	TT	TT	TT	AA	TT	TT	TT	TT	TT	TT	AA	TT	TT	TT	TT	TT	TT	TT	TT	TT	TT	AA	AA	TT	TT	TT	TT	TT	TT	AA	AA	AA	TT	TT	TT	TT	TT	TT	TT	TT	TT	TT	TT	TT	TT	TT	TT
1A	474575655	1A_474575655	TT	TT	TT	TT	TT	TT	TT	TT	TT	TT	CC	CC	TT	TT	TT	TT	TT	TT	TT	TT	TT	TT	TT	TT	TT	TT	TT	TT	TT	TT	TT	TT	TT	TC	TT	TC	TT	TT	TT	TT	TT	TT	TT	TT	TT	TT	TT
1A	474599708	1A_474599708	GG	GG	GG	GG	GG	GG	GG	GG	CC	GG	GC	CC	GG	GG	GG	GG	GG	GG	GG	GG	GG	GG	GG	GG	GG	GG	GG	GG	GG	--	GG	GG	GG	GC	GG	GC	GG	GG	GG	GG	GG	GG	GG	GG	GG	GG	GG
1A	474637502	1A_474637502	AA	AA	AA	AA	AA	AA	AA	AA	GG	AA	AG	GG	AA	AA	AA	AA	AA	AA	AA	AA	AA	AA	AA	AA	AA	AA	AA	AA	AA	AA	AA	AA	AA	AA	AA	AG	AA	AA	AA	AA	AA	AA	AA	AA	AA	AA	AA
1A	474847579	1A_474847579	GG	GG	GG	GG	GG	GG	GG	GG	GG	GG	TT	TT	GG	GG	GG	GG	GG	GG	GG	GG	GG	GG	GG	GG	GG	GG	GG	GG	GG	GG	GG	GG	GG	GT	GG	GT	GG	GG	GG	GG	GG	GG	GG	GG	GG	GG	GG
1A	475626960	1A_475626960	AA	AA	AA	AA	AA	AA	AA	AA	AA	AA	GG	GG	AA	AA	AA	AA	AA	AA	AA	AA	AA	AA	AA	AA	AA	AA	AA	AA	AA	AA	AA	AA	AA	AG	AA	AG	AA	AA	AA	AA	AA	AA	AA	AA	AA	AA	AA
1A	475812644	1A_475812644	CC	CC	CC	CC	CC	CC	CC	CC	CC	CC	TT	TT	CC	CC	CC	CC	CC	CC	CC	CC	CC	CC	CC	CC	CC	CC	CC	CC	CC	CC	CC	CC	CC	CT	CC	CT	CC	CC	CC	CC	CC	CC	CC	CC	CC	CC	CC
1A	477120324	1A_477120324	AA	AA	AA	AA	AA	AA	AA	AA	AA	AA	GG	GG	AA	AA	AA	AA	AA	AA	AA	AA	AA	AA	AA	AA	AA	AA	AA	AA	AA	AA	AA	AA	AA	AG	AA	AA	AA	AA	AA	AA	AA	AA	AA	AA	AA	AA	AA
1A	477182643	1A_477182643	GG	GG	GG	GG	GG	GG	GG	GG	GG	GG	AA	AA	GG	GG	GG	GG	GG	GG	GG	GG	GG	GG	GG	GG	GG	GG	GG	GG	GG	GG	GG	GG	GG	GA	GG	GA	GG	GG	GG	GG	GG	GG	GG	GG	GG	GG	GG
1A	477590858	1A_477590858	TT	TT	TT	TT	TT	TT	TT	TT	TT	TT	CC	CC	TT	TT	TT	TT	TT	TT	TT	TT	TT	TT	TT	TT	TT	TT	TT	TT	TT	TT	TT	TT	TT	TC	TT	TC	TT	TT	TT	TT	TT	TT	TT	TT	TT	TT	TT
1A	478359496	1A_478359496	CC	CC	CC	CC	CC	CC	CC	TT	CC	TT	TT	TT	CC	CC	CC	CC	CC	CC	CC	CC	CC	CC	CC	CC	CC	CC	CC	CC	CC	CC	CC	CC	CC	CT	CC	CT	CC	TT	CC	CC	CC	CC	CC	CC	CC	CC	CC
1A	480740759	1A_480740759	TT	TT	CC	TT	TT	TT	TT	CC	CC	CC	CC	CC	TT	TT	TT	TT	TT	TT	TT	TT	TT	TT	TT	TT	TT	TT	TT	CC	TT	TT	TT	TT	TT	TC	CC	CC	CC	CC	TT	TT	TT	TT	TT	TT	CC	TC	TT
1A	480741117	1A_480741117	AA	AA	AA	AA	AA	AA	AA	GG	GG	GG	AA	AA	AA	AA	AA	AA	AA	AA	AA	AA	AA	AA	AA	AA	AA	AA	AA	AA	AA	AA	AA	AA	AA	AA	GG	AG	GG	GG	AA	AA	AA	AA	AA	AA	AA	AA	AA
1A	480741200	1A_480741200	AA	AA	AA	AA	AA	AA	AA	CC	AA	CC	AA	AA	AA	AA	AA	AA	AA	AA	AA	AA	AA	AA	AA	AA	AA	AA	AA	AA	AA	AA	AA	AA	AA	AA	AA	AA	AA	CC	AA	AA	AA	AA	AA	AA	AA	AA	AA
1A	480741370	1A_480741370	CC	CC	TT	CC	CC	CC	CC	CC	CC	CC	TT	TT	CC	CC	CC	CC	CC	CC	CC	CC	CC	CC	CC	CC	CC	CC	CC	TT	CC	CC	CC	CC	CC	CT	CC	CT	CC	CC	CC	CC	CC	CC	CC	CC	TT	CT	CC
1A	480745306	1A_480745306	AA	AA	TT	TT	AA	AA	AA	--	TT	--	TT	TT	AT	AA	AA	AA	TT	AA	AA	TT	TT	TT	TT	AA	AA	AT	AA	TT	AA	TT	TT	TT	AA	AT	TT	TT	TT	--	TT	TT	TT	TT	TT	AA	TT	TT	TT
1A	482833045	1A_482833045	TT	TT	GG	TT	TT	TT	TT	GG	GG	GG	GG	GG	TT	TT	TT	TT	TT	TT	TT	GG	TT	TT	TT	TT	TT	TT	TT	GG	TT	TT	TT	TT	TT	TG	GG	GG	GG	GG	GG	TT	TT	GG	GG	TT	GG	GG	GG
1A	484848775	1A_484848775	GG	GG	AA	GG	GG	GG	GG	GG	GG	GG	AA	AA	GG	GG	GG	GG	GG	GG	GG	AA	GG	GG	GG	GG	GG	GG	GG	AA	GG	GG	GG	GG	GG	GA	AA	AA	AA	GG	AA	GG	GG	AA	AA	GG	AA	AA	AA
1A	486055077	1A_486055077	AA	AA	GG	AA	AA	AA	AA	AA	AA	AA	AG	GG	AA	AA	AA	AA	AA	AA	AA	GG	AA	AA	AA	AA	AA	AA	AA	GG	AA	AA	AA	AA	AA	AG	GG	GG	GG	AA	GG	AA	AA	GG	GG	AA	GG	AG	GG
1A	486685722	1A_486685722	CC	CC	TT	CC	CC	CC	CC	CC	CC	CC	TT	TT	CC	CC	CC	CC	CC	CC	CC	TT	CC	CC	CC	CC	CC	CC	CC	TT	CC	CC	CC	CC	CC	CT	TT	TT	TT	CC	TT	CC	CC	TT	TT	CC	TT	CC	TT
1A	486702614	1A_486702614	AA	AA	CC	AA	AA	AA	AA	AA	AA	AA	AC	CC	AA	AA	AA	AA	AA	AA	AA	CC	AA	AA	AA	AA	AA	AA	AA	CC	AA	AA	AA	AA	AA	AC	CC	CC	CC	AA	CC	AA	AA	CC	CC	AA	CC	AC	CC
1A	486707127	1A_486707127	AA	AA	GG	AA	AA	AA	AA	AA	AA	AA	GG	GG	AA	AA	AA	AA	AA	AA	AA	GG	AA	AA	AA	AA	AA	AA	AA	GG	AA	AA	AA	AA	AA	AG	GG	GG	GG	AA	GG	AA	AA	GG	GG	AA	GG	AG	GG
1A	486748897	1A_486748897	TT	TT	CC	TT	TT	TT	TT	TT	TT	TT	CC	CC	TT	TT	TT	TT	TT	TT	TT	CC	TT	TT	TT	TT	TT	TT	TT	CC	TT	TT	TT	TT	TT	TC	CC	CC	CC	TT	CC	TT	TT	CC	CC	TT	CC	TC	CC
1A	487615934	1A_487615934	TT	TT	TT	AA	TT	TT	TT	TT	TT	TT	TT	TT	TT	TT	TT	TT	AA	TT	TT	TT	AA	AA	AA	TT	TT	TT	TT	TT	TT	TA	AA	AA	TT	TT	TT	TT	TT	TT	TT	AA	AA	TT	TT	TT	TT	TT	TT
1A	488677862	1A_488677862	TT	TT	CC	CC	TT	TT	TT	TT	TT	TT	CC	CC	TC	TT	TT	TT	CC	TT	TT	TT	CC	CC	CC	TT	TT	TT	TT	CC	TT	CC	CC	CC	TT	TC	TT	TC	TT	TT	TT	CC	CC	TT	TT	TT	CC	TT	TT
1A	489361216	1A_489361216	GG	GG	GT	TT	GG	GG	GG	GG	GG	GG	GG	TT	GT	GG	GG	GG	TT	GG	GG	GG	TT	TT	TT	GG	GG	GG	GG	TT	GG	TT	TT	TT	GG	GT	GG	GT	GG	GG	GG	TT	TT	GG	GG	GG	GG	GG	GG
1A	489393816	1A_489393816	GG	GG	CC	CC	GG	GG	GG	GG	GG	GG	GG	CC	GC	GG	GG	GG	CC	GG	GG	GG	CC	CC	CC	GG	GG	GG	GG	CC	GG	CC	CC	CC	GG	GC	GG	GC	GG	GG	GG	CC	CC	GG	GG	GG	GG	GG	GG
1A	491154775	1A_491154775	AA	AA	GG	GG	AA	AA	AA	AA	AA	AA	AA	GG	AG	AA	AA	AA	GG	AA	AA	AA	GG	GG	GG	AA	AA	AA	AA	GG	AA	GG	GG	GG	AA	AG	AA	AG	AA	AA	AA	GG	GG	AA	AA	AA	AA	AA	AA
1A	491307026	1A_491307026	AA	AA	GG	GG	AA	AA	AA	AA	AA	AA	AA	GG	AG	AA	AA	AA	GG	AA	AA	AA	GG	GG	GG	AA	AA	AA	AA	GG	AA	GG	GG	GG	AA	AG	AA	AG	AA	AA	AA	GG	GG	AA	AA	AA	AA	AA	AA
1A	491519033	1A_491519033	AA	AA	GG	GG	AA	AA	AA	AA	AA	AA	AA	GG	AG	AA	AA	AA	GG	AA	AA	AA	GG	GG	GG	AA	AA	AA	AA	GG	AA	GG	GG	GG	AA	AG	AA	AG	AA	AA	AA	GG	GG	AA	AA	AA	AA	AA	AA
1A	494066111	1A_494066111	AA	AA	AA	TT	AA	AA	AA	AA	AA	AA	AA	TT	AT	AA	AA	AA	TT	AA	AA	AA	TT	TT	TT	AA	AA	AA	AA	AA	AA	TT	TT	TT	AA	AT	AA	AT	AA	AA	AA	TT	TT	AA	AA	AA	AA	AA	AA
1A	494348278	1A_494348278	CC	CC	CC	CC	CC	CC	CC	CC	CC	CC	CC	GG	CC	CC	CC	CC	GG	CC	CC	CC	GG	CC	CC	CC	CC	CC	CC	CC	CC	CC	CC	CC	CC	CG	CC	CG	CC	CC	CC	GG	GG	CC	CC	CC	CC	CC	CC
1A	494453712	1A_494453712	AA	AA	AA	GG	AA	AA	AA	AA	AA	AA	AG	GG	AG	AA	AA	AA	GG	AA	AA	GG	GG	GG	GG	AA	AA	AA	AA	AA	AA	GG	GG	GG	GG	AG	GG	GG	GG	AA	GG	GG	GG	GG	GG	AA	GG	AG	GG
1A	494453967	1A_494453967	TT	TT	TT	GG	TT	TT	TT	TT	TT	TT	TT	GG	--	TT	TT	TT	GG	--	TT	GG	GG	GG	GG	TT	TT	TT	TT	TT	TT	GG	GG	GG	TT	TG	TT	--	TT	TT	GG	GG	--	TT	--	TT	TT	TT	TT
1A	496648298	1A_496648298	CC	CC	CT	TT	CC	CC	CC	CC	CC	CC	CC	TT	CT	CC	CC	CC	TT	CC	CC	TT	TT	TT	TT	CC	CC	CC	CC	TT	CC	TT	TT	TT	TT	CT	CC	CT	CC	CC	TT	TT	TT	TT	TT	CC	TT	CT	TT
1A	497210030	1A_497210030	AA	AA	AA	GG	AA	AA	AA	AA	AA	AA	GG	GG	AG	AA	AA	AA	GG	AA	AA	GG	GG	GG	GG	AA	AA	AA	AA	AA	AA	GG	GG	GG	GG	AG	AA	AG	AA	AA	GG	GG	GG	GG	GG	AA	GG	AG	GG
1A	497210220	1A_497210220	CC	CC	CC	TT	CC	CC	CC	CC	CC	CC	TT	TT	CT	CC	CC	CC	TT	CC	CC	TT	TT	TT	TT	CC	CC	CC	CC	CC	CC	TT	TT	TT	TT	CT	CC	CT	CC	CC	TT	TT	TT	TT	TT	CC	TT	CT	TT
1A	497956310	1A_497956310	CC	CC	CT	CC	CC	CC	CC	CC	CC	CC	TT	CT	CC	CC	CC	CC	TT	CC	CC	TT	TT	CC	CC	CC	CC	CC	CC	TT	CC	CC	CC	CC	CC	CT	CC	CT	CC	CC	TT	TT	TT	CC	CC	CC	TT	CC	CC
1A	497996091	1A_497996091	GG	GG	GT	GG	GG	GG	GG	GG	GG	GG	TT	GT	GG	GG	GG	GG	TT	GG	GG	TT	TT	GG	GG	GG	GG	GG	GG	TT	GG	GG	GG	GG	GG	GT	GG	GT	GG	GG	TT	TT	TT	GG	GG	GG	TT	GG	GG
1A	498058187	1A_498058187	GG	GG	GA	GG	GG	GG	GG	GG	GG	GG	AA	GA	GG	GG	GG	GG	AA	GG	GG	AA	AA	GG	GG	GG	GG	GG	GG	AA	GG	GG	GG	GG	GG	GA	GG	GA	GG	GG	AA	AA	AA	GG	GG	GG	AA	GG	GG
1A	501881691	1A_501881691	AA	AA	AA	AA	AA	AA	AA	AA	AA	AA	AA	AG	AA	AA	AA	AA	GG	AA	AA	AA	GG	AA	AA	AA	AA	AA	AA	AA	AA	AA	AA	AA	AA	AG	AA	AG	AA	AA	AA	AA	AA	AA	AA	AA	AA	AA	AA
1A	501881854	1A_501881854	GG	GG	AA	GG	GG	GG	GG	GG	GG	GG	AA	AA	GG	GG	GG	GG	AA	GG	GG	AA	AA	GG	GG	GG	GG	GG	GG	AA	GG	GG	GG	GG	GG	GA	AA	AA	AA	GG	AA	AA	AA	GG	GG	GG	GG	GG	GG
1A	501988366	1A_501988366	CC	CC	AA	CC	CC	CC	CC	CC	CC	CC	AA	CA	CC	CC	CC	CC	CC	CC	CC	CC	CC	CC	CC	CC	CC	CC	CC	AA	CC	CC	CC	CC	CC	CC	AA	CA	AA	CC	CC	AA	AA	CC	CC	CC	CC	CC	CC
1A	501988608	1A_501988608	CC	CC	TT	CC	CC	CC	CC	CC	CC	CC	TT	CT	CC	CC	CC	CC	CC	CC	CC	CC	CC	CC	CC	CC	CC	CC	CC	TT	CC	CC	CC	CC	CC	CC	TT	CT	TT	CC	CC	TT	TT	CC	CC	CC	CC	CC	CC
1A	502117730	1A_502117730	GG	GG	GG	GG	GG	GG	GG	GG	GG	GG	AA	AA	GG	GG	GG	GG	GG	GG	GG	GG	--	GG	GG	GG	GG	GG	GG	GG	GG	GG	GG	GG	GG	GG	AA	GA	AA	GG	GG	AA	AA	GG	GG	GG	GG	GG	GG
1A	503547355	1A_503547355	AA	GG	AG	AA	AA	AA	AA	AA	GG	AA	GG	AG	AG	AA	AG	GG	GG	GG	GG	AA	GG	AA	AA	GG	GG	GG	GG	GG	AG	AA	AA	AA	AA	AG	AA	AA	AA	AA	AA	AA	AA	AA	AA	AA	AA	AG	AA
1A	503547569	1A_503547569	AA	GG	AG	AA	AA	AA	AA	AA	GG	AA	GG	AA	AA	AA	AG	GG	GG	GG	GG	AA	GG	AA	AA	GG	GG	GG	GG	GG	AG	--	AA	AA	AA	AG	AA	AA	AA	AA	AA	AA	--	AA	AA	AA	AA	AA	AA
1A	504419236	1A_504419236	TT	TT	TA	TT	TT	TT	TT	TT	TT	TT	AA	AA	TT	TT	TT	TT	AA	TT	TT	TT	AA	TT	TT	TT	TT	TT	TT	TT	TT	TT	TT	TT	TT	TT	AA	TA	TT	TT	TT	AA	AA	TT	TT	TT	TT	TT	TT
1A	504442666	1A_504442666	AA	AA	AA	AA	AA	AA	AA	AA	AA	AA	AA	AT	AA	AA	AA	AA	AA	AA	AA	AA	AA	AA	AA	AA	AA	AA	AA	AA	AA	AA	AA	AA	AA	AA	TT	AT	AA	AA	AA	TT	TT	AA	AA	AA	AA	AA	AA
1A	504522213	1A_504522213	CC	CC	CC	CC	CC	CC	CC	CC	CC	CC	TT	CT	CC	CC	CC	CC	TT	CC	CC	CC	TT	CC	CC	CC	CC	CC	CC	CC	CC	CC	CC	CC	CC	CC	CC	CC	CC	CC	CC	CC	CC	CC	CC	CC	CC	CC	CC
1A	504522295	1A_504522295	CC	CC	CG	CC	CC	CC	CC	CC	CC	CC	GG	GG	CC	CC	CC	CC	GG	CC	CC	CC	GG	CC	CC	CC	CC	CC	CC	CC	CC	CC	CC	CC	CC	CC	GG	CG	CC	CC	CC	GG	GG	CC	CC	CC	CC	CC	CC
1A	504524076	1A_504524076	TT	TT	TT	TT	TT	TT	TT	TT	TT	TT	AA	TT	TT	TT	TT	TT	TT	TT	TT	TT	TT	TT	TT	TT	TT	TT	TT	TT	TT	TT	TT	TT	TT	TT	TT	TT	TT	TT	TT	TT	TT	TT	TT	TT	TT	TT	TT
1A	504579591	1A_504579591	TT	TT	TC	TT	TT	TT	TT	TT	TT	TT	CC	CC	TT	TT	TT	TT	CC	TT	TT	TT	CC	TT	TT	TT	TT	TT	TT	TT	TT	TT	TT	TT	TT	TT	CC	TC	TT	TT	TT	CC	CC	TT	TT	TT	TT	TT	TT
1A	504579742	1A_504579742	AA	AA	AA	AA	AA	AA	AA	AA	AA	AA	GG	AG	AA	AA	AA	AA	GG	AA	AA	AA	GG	AA	AA	AA	AA	AA	AA	AA	AA	AA	AA	AA	AA	AA	AA	AA	AA	AA	AA	AA	AA	AA	AA	AA	AA	AA	AA
1A	505199925	1A_505199925	AA	AA	AA	AA	AA	AA	AA	AA	AA	AA	AA	AA	AA	AA	AA	AA	AA	AA	AA	AA	AA	AA	AA	AA	AA	AA	AA	AA	AA	AA	AA	AA	AA	AA	TT	AT	AA	AA	AA	TT	TT	AA	AA	AA	AA	AA	AA
1A	505217097	1A_505217097	AA	AA	AG	AA	AA	AA	AA	AA	AA	AA	AA	AA	AA	AA	AA	AA	AA	AA	AA	AA	AA	AA	AA	AA	AA	AA	AA	AA	AA	AA	AA	AA	AA	AA	GG	AG	AA	AA	AA	GG	GG	AA	AA	AA	AA	AA	AA
1A	505339889	1A_505339889	CC	CC	CT	CC	CC	CC	CC	CC	CC	CC	CC	CC	CC	CC	CC	CC	CC	CC	CC	CC	CC	CC	CC	CC	CC	CC	CC	CC	CC	CC	CC	CC	CC	CC	TT	CT	CC	CC	CC	TT	TT	CC	CC	CC	CC	CC	CC
1A	507078569	1A_507078569	CC	CC	TT	CC	CC	CC	CC	CC	CC	CC	CC	TT	CC	CC	CC	CC	TT	CC	CC	CC	TT	TT	TT	CC	CC	CC	CC	TT	CC	CC	CC	CC	TT	CC	TT	CT	TT	CC	CC	TT	TT	TT	TT	CC	TT	CC	TT
1A	507984550	1A_507984550	GG	GG	GG	GG	GG	GG	GG	GG	GG	GG	GG	GG	GC	GG	GG	GG	GG	GG	GG	GG	GG	GG	GG	GG	GG	GG	GG	GG	GG	GG	GG	GG	CC	GG	CC	GC	GG	GG	GG	CC	CC	CC	CC	GG	GG	GC	CC
1A	507984817	1A_507984817	CC	CC	CT	CC	CC	CC	CC	CC	CC	CC	CC	CC	CC	CC	CC	CC	CC	CC	CC	CC	CC	CC	CC	CC	CC	CC	CC	CC	CC	CC	CC	CC	TT	CC	TT	CT	CC	CC	CC	TT	TT	TT	TT	CC	CC	CT	TT
1A	507985064	1A_507985064	TT	TT	CC	TT	TT	TT	TT	TT	TT	TT	TT	CC	TT	TT	TT	TT	CC	TT	TT	TT	CC	CC	CC	TT	TT	TT	TT	CC	TT	TT	TT	TT	CC	TT	CC	TC	CC	TT	TT	CC	CC	CC	CC	TT	CC	TC	CC
1A	507985240	1A_507985240	GG	GG	GA	GG	GG	GG	GG	GG	GG	GG	GG	GG	GG	GG	GG	GG	GG	GG	GG	GG	GG	GG	GG	GG	GG	GG	GG	GG	GG	GG	GG	GG	AA	GG	AA	GA	GG	GG	GG	AA	AA	AA	AA	GG	GG	GA	AA
1A	508039856	1A_508039856	AA	AA	GG	AA	AA	AA	AA	AA	AA	AA	AA	GG	AA	AA	AA	AA	GG	AA	AA	AA	GG	GG	GG	AA	AA	AA	AA	GG	AA	AA	AA	AA	GG	AA	GG	AG	GG	AA	AA	GG	GG	GG	GG	AA	GG	AG	GG
1A	508644550	1A_508644550	TT	TT	TC	TT	TT	TT	TT	TT	TT	TT	TT	CC	--	TT	TT	TT	CC	TT	TT	TT	CC	CC	CC	TT	TT	TT	TT	CC	TT	TT	TT	TT	TT	TT	TT	TT	CC	TT	TT	TT	TT	TT	TT	TT	CC	TT	TT
1A	508644813	1A_508644813	CC	TT	CT	CC	CC	CC	CC	CC	TT	CC	TT	TT	CT	CC	CT	TT	TT	CC	CC	TT	TT	TT	TT	TT	TT	TT	TT	TT	CT	CC	CC	CC	CC	TT	CC	CT	TT	CC	TT	CC	CC	CC	CC	CC	TT	CT	CC
1A	508727233	1A_508727233	GG	GG	GA	GG	GG	GG	GG	GG	GG	GG	GG	AA	GG	GG	GG	GG	AA	GG	GG	GG	AA	AA	AA	GG	GG	GG	GG	AA	GG	GG	GG	GG	GG	GG	GG	GG	AA	GG	GG	GG	GG	GG	GG	GG	AA	GG	GG
1A	508925472	1A_508925472	CC	CC	CT	CC	CC	CC	CC	CC	CC	CC	CC	TT	CC	CC	CC	CC	TT	CC	CC	CC	TT	TT	TT	CC	CC	CC	CC	TT	CC	CC	CC	CC	CC	CC	CC	CC	TT	CC	CC	CC	CC	CC	CC	CC	TT	CC	CC
1A	508925703	1A_508925703	GG	GG	GA	GG	GG	GG	GG	GG	GG	GG	GG	AA	GG	GG	GG	GG	AA	GG	GG	GG	AA	AA	AA	GG	GG	GG	GG	AA	GG	GG	GG	GG	GG	GG	GG	GG	AA	GG	GG	GG	GG	GG	GG	GG	AA	GG	GG
1A	508925858	1A_508925858	CC	CC	CT	CC	CC	CC	CC	CC	CC	CC	CC	TT	CC	CC	CC	CC	TT	CC	CC	CC	TT	TT	TT	CC	CC	CC	CC	TT	CC	CC	CC	CC	CC	CC	CC	CC	TT	CC	CC	CC	CC	CC	CC	CC	TT	CC	CC
1A	510349458	1A_510349458	TT	GG	TG	TT	TT	TT	TT	TT	GG	TT	GG	GG	GG	TT	TG	GG	GG	TT	TT	GG	GG	GG	GG	GG	GG	GG	GG	GG	TG	TT	TT	TT	TT	GG	TT	TG	GG	TT	GG	TT	TT	TT	TT	TT	GG	TG	TT
1A	510536874	1A_510536874	TT	CC	TC	TT	TT	TT	TT	TT	CC	TT	CC	CC	TC	TT	TC	CC	CC	TT	TT	CC	CC	CC	CC	CC	CC	CC	CC	CC	TC	TT	TT	TT	TT	CC	TT	TC	CC	TT	CC	TT	TT	TT	TT	TT	CC	TC	TT
1A	510672666	1A_510672666	CC	CC	CT	CC	CC	CC	CC	CC	CC	CC	CC	CC	CC	CC	CT	CC	CC	TT	TT	CC	CC	CC	CC	CC	CC	CC	CC	CC	CC	CC	CC	CC	TT	CC	TT	CT	CC	CC	CC	TT	TT	TT	TT	CC	CC	CT	TT
1A	510672997	1A_510672997	TT	GG	TG	TT	TT	TT	TT	TT	GG	TT	GG	GG	TG	TT	TT	GG	GG	TT	TT	GG	GG	GG	GG	GG	GG	GG	GG	GG	TG	TT	TT	TT	TT	GG	TT	TG	GG	TT	GG	TT	TT	TT	TT	TT	GG	TG	TT
1A	510755790	1A_510755790	AA	CC	AC	AA	AA	AA	AA	AA	CC	AA	CC	CC	AC	AA	AA	CC	CC	AA	AA	CC	CC	CC	CC	CC	CC	CC	CC	CC	AC	AA	AA	AA	AA	CC	AA	AC	CC	AA	CC	AA	AA	AA	AA	AA	CC	AC	AA
1A	510819581	1A_510819581	TT	CC	TC	TT	TT	TT	TT	TT	CC	TT	CC	CC	TC	TT	TC	CC	CC	TT	TT	CC	CC	CC	CC	CC	CC	CC	CC	CC	TC	TT	TT	TT	TT	CC	TT	TC	CC	TT	CC	TT	TT	TT	TT	TT	CC	TC	TT
1A	510833974	1A_510833974	GG	AA	GA	GG	GG	GG	GG	GG	AA	GG	AA	AA	GA	GG	GG	AA	AA	GG	GG	AA	AA	AA	AA	AA	AA	AA	AA	AA	GA	GG	GG	GG	GG	AA	GG	GA	AA	GG	AA	GG	GG	GG	GG	GG	AA	GA	GG
1A	510895752	1A_510895752	AA	TT	AT	AA	AA	AA	AA	AA	TT	AA	AT	TT	AT	AA	AT	TT	TT	AA	AA	TT	TT	TT	TT	TT	TT	TT	TT	TT	AT	AA	AA	AA	AA	TT	AA	AT	TT	AA	TT	AA	AA	AA	AA	AA	TT	AT	AA
1A	511008876	1A_511008876	CC	TT	CT	CC	CC	CC	CC	CC	TT	CC	CT	TT	CT	CC	CT	TT	TT	CC	CC	TT	TT	CC	CC	TT	TT	TT	TT	TT	CT	CC	CC	CC	CC	TT	CC	CT	TT	CC	TT	CC	CC	CC	CC	CC	TT	CT	CC
1A	511014284	1A_511014284	TT	AA	TA	TT	TT	TT	TT	TT	AA	TT	AA	AA	TA	TT	TA	AA	AA	TT	TT	AA	AA	TT	TT	AA	AA	AA	AA	AA	TA	TT	TT	TT	TT	AA	TT	TA	AA	TT	AA	TT	TT	TT	TT	TT	AA	TA	TT
1A	511624585	1A_511624585	CC	CC	CT	CC	CC	CC	CC	CC	CC	CC	CC	TT	CC	CC	CC	CC	TT	CC	CC	CC	TT	CC	CC	CC	CC	CC	CC	TT	CC	CC	CC	CC	CC	CC	CC	CC	TT	CC	CC	CC	CC	CC	CC	CC	TT	CC	CC
1A	512040840	1A_512040840	CC	CC	TC	TT	TT	CC	TT	TT	CC	TT	CC	CC	TC	TT	TT	CC	CC	TT	TT	CC	CC	TT	TT	CC	CC	CC	CC	CC	TC	TT	TT	TT	TT	CC	TT	TC	CC	TT	CC	TT	TT	TT	TT	TT	CC	TC	TT
1A	512040983	1A_512040983	AA	AA	GA	GG	GG	AA	GG	GG	AA	GG	AA	AA	GA	GG	GA	AA	AA	GG	GG	AA	AA	GG	GG	AA	AA	AA	AA	AA	GA	GG	GG	GG	GG	AA	GG	GA	AA	GG	AA	GG	GG	GG	GG	GG	AA	GA	GG
1A	513492965	1A_513492965	CC	CC	TT	CC	CC	CC	CC	CC	CC	CC	CC	TT	CC	CC	CT	CC	TT	CT	CT	CC	TT	CC	CC	CC	CC	CC	CC	TT	CC	CC	CC	CC	CC	CC	TT	CT	TT	CC	CC	TT	TT	CC	CC	CC	TT	CT	CC
1A	513501943	1A_513501943	GG	GG	AA	GG	GG	GG	GG	GG	GG	GG	GG	AA	GG	GG	GA	GG	AA	AA	AA	GG	AA	GG	GG	GG	GG	GG	GG	AA	GG	GG	GG	GG	GG	GG	AA	GA	AA	GG	GG	AA	AA	GG	GG	GG	AA	GA	GG
1A	513566285	1A_513566285	TT	TT	CC	TT	TT	TT	TT	TT	TT	TT	TT	CC	TT	TT	TC	TT	CC	CC	CC	TT	CC	TT	TT	TT	TT	TT	TT	CC	TT	TT	TT	TT	TT	TT	CC	TC	CC	TT	TT	CC	CC	TT	TT	TT	CC	TC	TT
1A	513588374	1A_513588374	CC	CC	AA	CC	CC	CC	CC	CC	CC	CC	CC	AA	CC	CC	CA	CC	AA	AA	AA	CC	AA	CC	CC	CC	CC	CC	CC	AA	CC	CC	CC	CC	CC	CC	AA	CA	AA	CC	CC	AA	AA	CC	CC	CC	AA	CA	CC
1A	513589473	1A_513589473	CC	CC	TT	CC	CC	CC	CC	CC	CC	CC	CC	TT	CC	CC	CT	CC	TT	TT	TT	CC	TT	CC	CC	CC	CC	CC	CC	TT	CC	CC	CC	CC	CC	CC	TT	CT	TT	CC	CC	CT	TT	CC	CC	CC	TT	CT	CC
1A	513625907	1A_513625907	CC	CC	TT	CC	CC	CC	CC	CC	CC	CC	CC	TT	CC	CC	CT	CC	TT	TT	TT	CC	TT	CC	CC	CC	CC	CC	CC	TT	CC	CC	CC	CC	CC	CC	TT	CT	TT	CC	CC	TT	TT	CC	CC	CC	TT	CT	CC
1A	513719153	1A_513719153	GG	GG	AA	AA	AA	GG	AA	AA	GG	AA	GG	AA	AG	AA	AA	GG	GG	AA	AA	AA	GG	GG	GG	GG	GG	GG	GG	AA	AG	AA	AA	AA	AA	AG	AA	AA	AA	AA	GG	AA	AA	AA	AA	AA	AA	AA	AA
1A	514623716	1A_514623716	TT	TT	CT	CC	CC	TT	CC	CC	TT	CC	TT	CT	CT	CC	CT	TT	TT	TT	TT	CC	TT	TT	TT	TT	TT	TT	TT	TT	CT	CC	CC	CC	CC	CT	TT	CT	TT	CC	TT	TT	TT	CC	CC	CC	TT	CT	CC
1A	514623872	1A_514623872	AA	AA	AA	AA	AA	AA	AA	AA	AA	AA	AA	AA	AA	AA	AA	AA	TT	AA	AA	AA	TT	AA	AA	AA	AA	AA	AA	AA	AA	AA	AA	AA	AA	AA	AA	AA	AA	AA	AA	AA	AA	AA	AA	AA	AA	AA	AA
1A	515469911	1A_515469911	CC	CC	GC	GG	GG	CC	GG	GG	CC	GG	CC	GC	GC	GG	GC	CC	GG	CC	CC	GG	GG	CC	CC	CC	CC	CC	CC	CC	GC	GG	GG	GG	GG	GC	CC	GC	CC	GG	CC	CC	CC	GG	GG	GG	CC	GC	GG
1A	515752443	1A_515752443	TT	TT	TT	TT	TT	TT	TT	TT	TT	TT	TT	TT	TT	TT	TT	TT	CC	TT	TT	TT	CC	TT	TT	TT	TT	TT	TT	TT	TT	TT	TT	TT	TT	TT	TT	TT	TT	TT	TT	TT	TT	TT	TT	TT	TT	TT	TT
1A	515957529	1A_515957529	TT	--	CT	CC	CC	TT	TT	CC	TT	CC	TT	TT	--	CC	TT	TT	TT	--	TT	CC	TT	--	TT	--	TT	TT	TT	TT	CT	CC	CC	CC	CC	TT	TT	TT	TT	CC	TT	TT	TT	CC	--	CC	TT	--	CC
1A	515957745	1A_515957745	AA	AA	GA	GG	GG	AA	AA	GG	AA	GG	AA	GA	GA	GG	GA	AA	GG	AA	AA	GG	GG	AA	AA	AA	AA	AA	AA	AA	GA	GG	GG	GG	GG	GA	AA	GA	AA	GG	AA	AA	AA	GG	GG	GG	AA	AA	GG
1A	516041674	1A_516041674	TT	TT	CT	CC	CC	TT	TT	CC	TT	CC	TT	CT	CT	CC	CT	TT	CC	TT	TT	CC	CC	TT	TT	TT	TT	TT	TT	TT	CT	CC	CC	CC	CC	CT	TT	CT	TT	CC	TT	TT	TT	CC	CC	CC	TT	TT	CC
1A	516041805	1A_516041805	GG	GG	AG	AA	AA	GG	GG	AA	GG	AA	GG	AG	GG	AA	AG	GG	AA	GG	GG	AA	AA	GG	GG	GG	GG	GG	GG	GG	AG	AA	AA	AA	AA	AG	GG	AG	GG	AA	GG	GG	GG	AA	AA	AA	GG	GG	AA
1A	516773018	1A_516773018	TT	AA	AT	AA	TT	TT	AA	AA	TT	AA	TT	AT	AA	AA	AT	AA	TT	TT	TT	AA	TT	TT	TT	AA	AA	AA	AA	TT	AA	AA	AA	AA	TT	AA	TT	AT	TT	AA	AA	AA	AA	TT	TT	AA	TT	TT	TT
1A	517086692	1A_517086692	TT	GG	GT	GG	TT	TT	GG	GG	TT	GG	TT	GT	GG	GG	GT	GG	TT	TT	TT	GG	TT	TT	TT	GG	GG	GG	GG	TT	GG	GG	GG	GG	TT	GG	TT	GT	TT	GG	GG	GG	GG	TT	TT	GG	TT	TT	TT
1A	517717712	1A_517717712	TT	CC	CT	CC	TT	TT	CC	CC	TT	CC	TT	CT	CC	CC	CT	CC	TT	TT	TT	CC	--	TT	TT	CC	CC	CC	CC	TT	CC	CC	CC	CC	TT	CC	TT	CT	TT	CC	CC	CC	CC	TT	TT	CC	TT	TT	TT
1A	517717920	1A_517717920	TT	CC	CT	CC	TT	TT	CC	CC	TT	CC	TT	CT	CC	CC	CT	CC	TT	TT	TT	CC	--	TT	TT	CC	CC	CC	CC	TT	CC	CC	CC	CC	TT	CC	TT	CT	TT	CC	CC	CC	CC	TT	TT	CC	TT	TT	TT
1A	518022581	1A_518022581	TT	CC	CT	CC	TT	TT	CC	CC	TT	CC	TT	CT	CC	CC	CT	CC	TT	TT	TT	CC	CC	TT	TT	CC	CC	CC	CC	TT	CC	CC	CC	CC	TT	CC	TT	CT	TT	CC	CC	CC	CC	TT	TT	CC	TT	TT	TT
1A	518858175	1A_518858175	GG	AA	AG	AA	GG	GG	AA	AA	GG	AA	GG	GG	AA	AA	AG	AA	GG	GG	GG	AA	--	GG	GG	AA	AA	AA	AA	GG	AA	AA	AA	AA	GG	AA	GG	AG	GG	AA	AA	AA	AA	GG	GG	AA	GG	GG	GG
1A	518858312	1A_518858312	AA	CC	CA	CC	AA	AA	CC	CC	AA	CC	AA	AA	CC	CC	CA	CC	AA	AA	AA	CC	--	AA	AA	CC	CC	CC	CC	AA	CC	CC	CC	CC	AA	CC	AA	CA	AA	CC	CC	CC	CC	AA	AA	CC	AA	AA	AA
1A	520175458	1A_520175458	AA	GG	GA	GG	AA	AA	GG	GG	AA	GG	AA	AA	GG	GG	GG	GG	AA	GG	GG	GG	AA	AA	AA	GG	GG	GG	GG	GG	GG	GG	GG	GG	AA	GG	GG	GG	GG	GG	GG	GG	GG	AA	AA	GG	GG	GA	AA
1A	520317944	1A_520317944	TT	CC	CT	CC	TT	TT	CC	CC	TT	CC	CT	TT	CC	CC	CT	CC	TT	TT	TT	CC	TT	TT	TT	CC	CC	CC	CC	TT	CC	CC	CC	CC	TT	CC	TT	CT	TT	CC	CC	TT	TT	TT	TT	CC	TT	TT	TT
1A	521337141	1A_521337141	AA	AA	AA	AA	GG	AA	AA	GG	AA	AA	AA	GG	AA	AA	AA	AA	AA	AA	AA	AA	AA	AA	AA	AA	AA	AA	AA	AA	AA	AA	AA	AA	AA	AA	AA	AA	AA	GG	AA	AA	AA	AA	AA	AA	AA	AA	AA
1A	521879347	1A_521879347	CC	TT	CC	TT	TT	CC	TT	CC	CC	TT	CC	TT	TT	TT	TT	TT	CC	TT	TT	TT	CC	CC	CC	TT	TT	TT	TT	CC	TT	TT	TT	TT	CC	TT	CC	CT	CC	CC	TT	TT	TT	CC	CC	TT	CC	CC	CC
1A	524153824	1A_524153824	GG	GG	GA	GG	GG	GG	GG	GG	GG	GG	AA	GG	GG	GG	GG	GG	AA	--	GG	GG	--	GG	GG	GG	GG	GG	GG	AA	GG	--	GG	GG	AA	GG	AA	GA	AA	GG	GG	GG	GG	AA	AA	GG	AA	GG	AA
1A	524153945	1A_524153945	GG	GG	GA	GG	GG	GG	GG	GG	GG	GG	AA	GG	GG	GG	GG	GG	AA	GG	GG	GG	AA	GG	GG	GG	GG	GG	GG	AA	GG	GG	GG	GG	AA	GG	AA	GA	AA	GG	GG	GG	GG	AA	AA	GG	AA	GA	AA
1A	524687579	1A_524687579	CC	CC	CT	CC	CC	CC	CC	CC	CC	CC	TT	CC	CC	CC	CC	CC	TT	CC	CC	CC	TT	CC	CC	CC	CC	CC	CC	TT	CC	CC	CC	CC	TT	CC	TT	CT	TT	CC	CC	CC	CC	TT	TT	CC	TT	CT	TT
1A	525907833	1A_525907833	CC	TT	CC	TT	TT	CC	TT	CC	CC	TT	CC	TT	TT	TT	TT	TT	CC	TT	TT	TT	CC	CC	CC	TT	TT	TT	TT	CC	TT	TT	TT	TT	CC	TT	CC	CT	CC	CC	TT	TT	TT	CC	CC	TT	CC	CC	CC
1A	527895161	1A_527895161	GG	CC	GG	CC	CC	GG	CC	GG	GG	CC	GG	CC	CC	CC	CC	CC	GG	CC	CC	CC	GG	GG	GG	CC	CC	CC	CC	GG	CC	CC	CC	CC	GG	CC	GG	GC	GG	GG	CC	CC	CC	GG	GG	CC	GG	GG	GG
1A	528638157	1A_528638157	GG	GG	AA	GG	GG	GG	GG	GG	GG	GG	AA	GG	GG	GG	GG	GG	AA	GG	GG	GG	AA	GG	GG	GG	GG	GG	GG	AA	GG	GG	GG	GG	AA	GG	AA	GA	AA	GG	GG	GG	GG	AA	AA	GG	AA	GA	AA
1A	531706243	1A_531706243	GG	AA	AA	AA	GG	GG	AA	AA	GG	GG	AA	GG	AA	AA	AA	AA	AA	AA	AA	AA	AA	AA	GG	AA	AA	AA	AA	AA	AA	AA	AA	AA	AA	AA	AA	AA	GG	AA	AA	AA	AA	AA	AA	AA	GG	GA	AA
1A	531706562	1A_531706562	CC	CC	TT	CC	CC	CC	CC	CC	CC	CC	CC	CC	CC	CC	CC	CC	TT	CC	CC	CC	TT	CC	CC	CC	CC	--	CC	TT	CC	CC	CC	CC	TT	CC	CT	TT	TT	CC	CC	CC	--	TT	TT	CC	CC	CT	TT
1A	532795428	1A_532795428	GG	GG	GG	GG	AA	GG	GG	GG	GG	GG	AA	GG	GG	GG	GG	GG	GG	GG	GG	GG	GG	GG	GG	GG	GG	GG	GG	GG	GG	GG	GG	GG	AA	GG	GG	GG	GG	GG	GG	GG	GG	AA	AA	GG	GG	GG	AA
1A	532921489	1A_532921489	AA	AA	AA	AA	GG	AA	AA	AA	AA	AA	GG	AA	AA	AA	AA	AA	AA	AA	AA	AA	AA	AA	AA	AA	AA	AA	AA	AA	AA	AA	AA	AA	GG	AA	AA	AA	AA	AA	AA	AA	AA	GG	GG	AA	AA	AA	GG
1A	533143510	1A_533143510	TT	TT	TT	TT	GG	TT	TT	TT	TT	TT	GG	TT	TT	TT	TT	TT	TT	TT	TT	TT	TT	TT	TT	TT	TT	TT	TT	TT	TT	TT	TT	TT	GG	TT	TT	TT	TT	TT	TT	TT	TT	GG	GG	TT	TT	TT	GG
1A	533264807	1A_533264807	TT	TT	TT	TT	CC	TT	TT	TT	TT	TT	CC	TT	TT	TT	TT	TT	TT	TT	TT	TT	TT	TT	TT	TT	TT	TT	TT	TT	TT	TT	TT	TT	TT	TT	TT	TT	TT	TT	TT	TT	TT	TT	TT	TT	TT	TC	TT
1A	533440589	1A_533440589	AA	AA	AG	AA	GG	--	AA	AA	AA	AA	GG	AA	AA	AA	AA	AA	AA	--	AA	AG	AA	AA	AA	AA	AA	AA	AA	AA	AA	AA	AA	AA	AA	AA	AA	AA	AA	AA	AA	AA	AA	AA	--	AA	AG	AA	AG
1A	533441860	1A_533441860	CC	CC	CC	CC	TT	CC	CC	CC	CC	CC	TT	CC	CC	CC	CC	CC	CC	CC	CC	CC	CC	CC	CC	CC	CC	CC	CC	CC	CC	CC	CC	CC	CC	CC	CC	CC	--	CC	CC	CC	CC	CC	CC	CC	CC	CC	CC
1A	533470256	1A_533470256	TT	TT	TT	TT	CC	TT	TT	TT	TT	TT	CC	TT	TT	TT	TT	TT	TT	TT	TT	TT	TT	TT	TT	TT	TT	TT	TT	TT	TT	TT	TT	TT	TT	TT	TT	TT	TT	TT	TT	TT	TT	TT	TT	TT	TT	TT	TT
1A	534419608	1A_534419608	AA	AA	AA	AA	AA	AA	AA	AA	AA	AA	GG	AA	AA	AA	AA	AA	AA	AA	AA	AA	AA	AA	AA	AA	AA	AA	AA	AA	AA	AA	AA	AA	AA	AA	AA	AA	AA	AA	AA	AA	AA	AA	AA	AA	AA	AG	AA
1A	535081885	1A_535081885	GG	GG	GG	GG	GG	GG	AA	AA	GG	GG	GG	GG	GG	GG	GG	GG	AA	GG	GG	GG	AA	GG	GG	GG	GG	GG	GG	AA	GG	GG	GG	GG	AA	GG	AA	GA	GG	GG	GG	GG	GG	AA	AA	GG	GG	GG	GG
1A	535107266	1A_535107266	GG	GG	GG	GG	GG	GG	AA	AA	GG	GG	GG	GG	GG	GG	GG	GG	AA	GG	GG	GG	AA	GG	GG	GG	GG	GG	GG	AA	GG	GG	GG	GG	AA	GG	AA	GA	GG	GG	GG	GG	GG	AA	AA	GG	GG	GG	GG
1A	535201282	1A_535201282	GG	GG	GG	GG	GG	GG	GG	CC	GG	GG	GG	GG	GG	GG	GG	GG	GG	GG	GG	GG	GG	GG	GG	GG	GG	GG	GG	GG	GG	GG	GG	GG	GG	GG	GG	GG	GG	GG	GG	GG	GG	GG	GG	GG	GG	GG	GG
1A	535201405	1A_535201405	AA	AA	AA	AA	TT	AA	AA	TT	AA	AA	AA	AA	AA	AA	AA	AA	AA	AA	AA	AA	AA	AA	AA	AA	AA	AA	AA	AA	AA	AA	AA	AA	AA	AA	AA	AA	AA	AA	AA	AA	AA	AA	AA	AA	AA	AA	TT
1A	535566801	1A_535566801	GG	AA	AA	AA	AA	GG	AA	GG	GG	GG	AA	GG	AA	GG	GA	AA	AA	AA	AA	AA	AA	AA	AA	AA	AA	AA	AA	AA	AA	AA	AA	AA	GG	GA	AA	GA	GG	AA	AA	AA	AA	AA	AA	GG	GG	GG	AA
1A	535898465	1A_535898465	TT	TT	TT	TT	TT	TT	TT	AA	TT	TT	TT	TT	TT	TT	TT	TT	TT	TT	TT	TT	TT	TT	TT	TT	TT	TT	TT	TT	TT	TT	TT	TT	TT	AA	TT	AT	TT	TT	TT	TT	TT	TT	TT	TT	TT	TT	TT
1A	536205036	1A_536205036	GG	GG	GG	GG	GG	GG	GG	AA	GG	GG	GG	GG	GG	GG	GG	GG	GG	GG	GG	GG	GG	GG	GG	GG	GG	GG	GG	GG	GG	GG	GG	GG	GG	GA	GG	GA	GG	GG	GG	GG	GG	GG	GG	GG	GG	GG	GG
1A	538783025	1A_538783025	AA	--	GG	GG	AA	AA	AA	AA	AA	AA	GG	AA	GG	GG	GA	AA	AA	GG	GG	GG	AA	AA	GG	AA	AA	AA	AA	AA	GG	GG	GG	GG	AA	AA	GG	GG	AA	GG	GG	GG	GG	AA	AA	GG	AA	AA	AA
1A	538783234	1A_538783234	TT	TT	CC	CC	TT	TT	TT	TT	TT	TT	CC	TT	CC	CC	CT	TT	TT	CC	CC	CC	TT	TT	CC	TT	TT	TT	TT	TT	CC	CC	CC	CC	TT	TT	CC	CT	TT	CC	CC	CC	CC	TT	TT	CC	TT	TT	TT
1A	539751411	1A_539751411	CC	CC	CC	CC	CC	CC	TT	TT	CC	CC	CC	TT	--	CC	CC	CC	TT	CC	CC	CC	--	TT	CC	CC	CC	CC	CC	TT	CC	CC	CC	CC	TT	CT	CC	CT	CC	CC	CA	CC	CC	TT	--	CC	CC	TT	TT
1A	539751591	1A_539751591	AA	AA	GG	GG	AA	AA	AA	AA	AA	AA	AA	AA	GG	GG	GA	AA	AA	GG	GG	GG	AA	AA	GG	AA	AA	AA	AA	AA	GG	GG	GG	GG	AA	GA	GG	GA	AA	AA	GG	GG	GG	AA	AA	GG	AA	AA	AA
1A	540058748	1A_540058748	GG	GG	TT	TT	GG	GG	GG	GG	GG	GG	TT	GG	TT	TT	TG	GG	GG	TT	TT	TT	GG	GG	TT	GG	GG	GG	GG	GG	TT	TT	TT	TT	GG	GG	TT	TG	GG	TT	TT	TT	TT	GG	GG	TT	GG	GG	GG
1A	540374410	1A_540374410	AA	AA	AA	AA	GG	AA	AA	AA	AA	AA	AA	AA	AA	AA	AA	AA	AA	AA	AA	AA	AA	AA	AA	AA	AA	AA	AA	AA	AA	AA	AA	AA	AA	AG	AA	AG	AA	AA	AA	AA	AA	AA	AA	AA	AA	AA	GG
1A	540375720	1A_540375720	GG	GG	GG	GG	AA	GG	GG	GG	GG	GG	GG	GG	GG	GG	GG	GG	GG	GG	GG	GG	GG	GG	GG	GG	GG	GG	GG	GG	GG	GG	GG	GG	GG	GA	GG	GA	GG	GG	GG	GG	GG	GG	GG	GG	GG	GG	AA
1A	540375934	1A_540375934	TT	TT	TT	TT	CC	TT	TT	TT	TT	TT	TT	TT	--	TT	TT	TT	TT	TT	TT	TT	--	TT	TT	TT	TT	TT	TT	TT	TT	TT	TT	TT	TT	TC	TT	TC	TT	TT	TT	TT	TT	TT	TT	TT	TT	TT	CC
1A	542083446	1A_542083446	CC	CC	TT	TT	CC	CC	CC	CC	CC	CC	TT	CC	TC	TT	TT	CC	CC	TT	TT	CC	CC	CC	TT	CC	CC	CC	CC	CC	TT	TT	TT	TT	CC	TC	TT	TT	TC	CC	TT	TT	TT	TT	TT	TT	CC	CC	TT
1A	542142062	1A_542142062	CC	CC	TT	TT	CC	CC	CC	CC	CC	CC	TT	CC	TC	TT	TC	CC	CC	TT	TT	CC	CC	CC	TT	CC	CC	CC	CC	CC	TT	TT	TT	TT	CC	TC	TT	TT	CC	CC	TT	TT	TT	TT	TT	TT	CC	CC	TT
1A	542358024	1A_542358024	TT	TT	GG	GG	TT	TT	TT	TT	TT	TT	GG	GG	GT	GG	GG	TT	TT	GG	GG	TT	TT	TT	GG	TT	TT	TT	TT	TT	GG	GG	GG	GG	TT	GT	GG	GG	TT	TT	GG	GG	GG	GG	GG	GG	TT	GG	GG
1A	544802559	1A_544802559	TT	TT	CC	TT	CC	TT	CC	CC	TT	CC	TT	CC	--	CC	CT	TT	CC	TT	TT	CC	CC	CC	TT	TT	TT	TT	TT	CC	TT	TT	TT	TT	CC	CT	TT	TT	CC	CC	TT	TT	TT	TT	TT	TT	CC	CC	TT
1A	544802707	1A_544802707	CC	CC	TT	CC	TT	CC	TT	TT	CC	TT	CC	TT	CT	CC	CC	CC	TT	CC	CC	TT	TT	TT	CC	CC	CC	CC	CC	TT	CC	CC	CC	CC	TT	CT	CC	CC	TT	TT	CC	CC	CC	CC	CC	CC	TT	CT	CC
1A	545074550	1A_545074550	GG	GG	GG	GG	GG	GG	GG	GG	GG	GG	GG	GG	GG	CC	CG	GG	GG	GG	GG	GG	GG	GG	GG	GG	GG	GG	GG	GG	GG	GG	GG	GG	GG	GG	GG	GG	GG	GG	GG	GG	GG	GG	GG	GG	GG	GG	GG
1A	545074761	1A_545074761	GG	GG	GG	GG	GG	--	GG	GG	GG	GG	GG	GG	--	AA	AG	GG	GG	--	GG	GG	GG	GG	GG	GG	GG	GG	GG	GG	GG	GG	GG	GG	GG	GG	GG	GG	GG	GG	GG	GG	GG	GG	--	GG	GG	GG	GG
1A	545329345	1A_545329345	GG	GG	GG	GG	GG	GG	GG	GG	GG	GG	GG	GG	GG	AA	AG	GG	GG	GG	GG	GG	GG	GG	GG	GG	GG	GG	GG	GG	GG	GG	GG	GG	GG	GG	GG	GG	GG	GG	GG	GG	GG	GG	GG	GG	GG	GG	GG
1A	545517460	1A_545517460	CC	CC	CC	CC	CC	CC	CC	CC	CC	CC	CC	CC	--	TT	TC	CC	CC	--	CC	CC	CC	CC	CC	CC	CC	CC	CC	CC	CC	CC	CC	CC	CC	CC	CC	CC	CC	CC	CC	CC	CC	CC	CC	CC	CC	CC	CC
1A	545517682	1A_545517682	GG	GG	AA	GG	AA	GG	AA	AA	GG	AA	GG	AA	GG	GG	GG	GG	AA	GG	GG	AA	AA	AA	GG	GG	GG	GG	GG	AA	GG	GG	GG	GG	AA	GA	GG	GG	AA	AA	GG	GG	GG	GG	GG	GG	AA	GA	AA
1A	547606324	1A_547606324	TT	TT	TT	CC	TT	TT	TT	TT	TT	CC	TT	TT	TC	TT	TC	TT	TT	CC	CC	TT	TT	TT	CC	TT	TT	TT	TT	TT	CC	CC	CC	CC	TT	TC	TT	TT	TT	TT	CC	CC	CC	CC	CC	CC	TT	CC	TT
1A	548717003	1A_548717003	GG	GG	TT	GG	TT	GG	TT	TT	GG	GG	GG	TT	GT	GG	GG	GG	TT	GG	GG	TT	TT	TT	GG	GG	GG	GG	GG	TT	GG	GG	GG	GG	TT	GG	GG	GG	TT	TT	GG	GG	GG	GG	GG	GG	TT	GG	TT
1A	548739440	1A_548739440	CC	CC	TT	CC	TT	CC	TT	TT	CC	CC	CC	TT	CC	CC	CC	CC	TT	CC	CC	TT	TT	TT	CC	CC	CC	CC	CC	TT	CC	CC	CC	CC	TT	CC	CC	CC	TT	TT	CC	CC	CC	CC	CC	CC	TT	CC	TT
1A	548750891	1A_548750891	TT	TT	CC	TT	CC	TT	CC	CC	TT	TT	TT	CC	TC	TT	TT	TT	CC	TT	TT	CC	CC	CC	TT	TT	TT	TT	TT	CC	TT	TT	TT	TT	CC	TT	TT	TT	CC	CC	TT	TT	TT	TT	TT	TT	CC	TT	CC
1A	549705079	1A_549705079	GG	GG	TT	GG	TT	GG	TT	TT	GG	GG	GG	TT	GT	GG	GG	GG	TT	GG	GG	TT	TT	TT	GG	GG	GG	GG	GG	TT	GG	GG	GG	GG	TT	GG	GG	GG	TT	TT	GG	GG	GG	GG	GG	GG	TT	GG	TT
1A	549862970	1A_549862970	TT	TT	TT	TT	CC	TT	TT	TT	TT	TT	TT	TT	TT	TT	TT	TT	TT	TT	TT	TT	TT	TT	TT	TT	TT	TT	TT	TT	TT	TT	TT	TT	TT	TT	TT	TT	TT	TT	TT	TT	TT	TT	TT	TT	TT	TT	CC
1A	549863146	1A_549863146	GG	GG	GG	GG	AA	GG	GG	GG	GG	GG	GG	GG	GG	GG	GG	GG	GG	GG	GG	GG	GG	GG	GG	GG	GG	GG	GG	GG	GG	GG	GG	GG	GG	GG	GG	GG	--	GG	GG	GG	GG	GG	GG	GG	GG	GG	AA
1A	550131356	1A_550131356	TT	TT	TT	TT	CC	TT	TT	TT	TT	TT	TT	TT	TT	TT	TT	TT	TT	TT	TT	TT	TT	TT	TT	TT	TT	TT	TT	TT	TT	TT	TT	TT	TT	TT	TT	TT	TT	TT	TT	TT	TT	TT	TT	TT	TT	TT	CC
1A	550875995	1A_550875995	CC	CC	CC	CC	AA	CC	CC	CC	CC	CC	CC	CC	--	CC	CC	CC	CC	CC	CC	CC	--	CC	CC	CC	CC	CC	CC	CC	CC	--	CC	CC	CC	CC	CC	--	CC	CC	CC	CC	--	CC	CC	CC	CC	CC	AA
1A	551147726	1A_551147726	GG	GG	AA	AA	GG	GG	AA	AA	GG	GG	AA	AA	AG	AA	AG	GG	AA	GG	GG	AA	AA	AA	AA	GG	GG	GG	GG	AA	AA	AA	AA	AA	AA	AG	AA	AG	AA	AA	GG	GG	GG	AA	AA	AA	AA	AG	GG
1A	551310120	1A_551310120	AA	AA	TT	AA	TT	AA	TT	TT	AA	AA	AA	TT	AT	AA	AA	AA	TT	AA	AA	TT	TT	TT	AA	AA	AA	AA	AA	TT	AA	AA	AA	AA	TT	AA	TT	AT	TT	TT	AA	AA	AA	AA	AA	AA	TT	AA	TT
1A	551399432	1A_551399432	GG	GG	AA	GG	AA	GG	AA	AA	GG	GG	AA	AA	AG	AA	AG	GG	AA	GG	GG	AA	AA	AA	GG	GG	GG	GG	GG	AA	GG	GG	GG	GG	AA	GG	GG	GG	AA	AA	GG	GG	GG	GG	GG	GG	AA	GG	AA
1A	552091753	1A_552091753	TT	CC	TT	CC	TT	TT	TT	TT	TT	TT	TT	TT	TT	CC	CC	CC	TT	TT	TT	TT	TT	TT	TT	CC	CC	CC	CC	TT	CT	CC	CC	CC	TT	TT	TT	TT	TT	TT	TT	TT	TT	TT	TT	CC	TT	TT	TT
1A	552107335	1A_552107335	AA	CC	CC	CC	CC	AA	CC	CC	AA	AA	CC	CC	CA	CC	CC	CC	CC	CC	CC	CC	CC	CC	AA	CC	CC	CC	CC	CC	CA	CC	CC	CC	CC	AA	CC	CA	CC	CC	AA	AA	AA	AA	AA	CC	CC	AA	CC
1A	553467671	1A_553467671	AA	GG	AA	GG	AA	AA	AA	AA	AA	AA	AA	AA	AA	GG	GG	GG	AA	AA	AA	AA	AA	AA	AA	GG	GG	GG	GG	AA	GA	GG	GG	GG	AA	AA	AA	AA	AA	AA	AA	AA	AA	AA	AA	GG	AA	AA	AA
1A	555536820	1A_555536820	CC	CC	CC	CC	CC	CC	CC	CC	CC	CC	CC	CC	CC	CC	CA	CC	CC	AA	AA	CC	CC	CC	CC	CC	CC	CC	CC	CC	CC	CC	CC	CC	CC	CC	CC	CC	CC	CC	CC	CC	CC	CC	CC	CC	CC	CC	AA
1A	555558142	1A_555558142	CC	CC	TT	TT	TT	CC	TT	TT	CC	TT	CC	TT	CT	CC	CC	CC	TT	CC	CC	TT	TT	TT	CC	CC	CC	CC	CC	TT	CC	TT	TT	TT	TT	CC	CC	CC	TT	TT	TT	CC	CC	CC	CC	CC	TT	TT	CC
1A	555813218	1A_555813218	GG	GG	AA	AA	AA	GG	AA	AA	GG	GG	GG	AA	GA	GG	GG	GG	AA	GG	GG	AA	AA	AA	GG	GG	GG	GG	GG	AA	GG	AA	AA	AA	AA	GG	GG	GG	AA	AA	AA	GG	GG	GG	GG	GG	AA	GG	GG
1A	555825829	1A_555825829	TT	GG	GG	GG	GG	TT	GG	GG	TT	TT	TT	GG	GT	GG	GT	GG	GG	TT	TT	GG	GG	GG	GG	GG	GG	GG	GG	GG	GT	GG	GG	GG	GG	TT	GG	GT	GG	GG	GG	TT	TT	TT	TT	TT	GG	TT	TT
1A	557291367	1A_557291367	GG	GG	TT	TT	GG	GG	TT	TT	GG	GG	GG	--	TT	--	GG	GG	TT	GG	GG	TT	TT	TT	GG	GG	GG	GG	GG	TT	GG	TT	TT	TT	TT	GG	GG	--	TT	TT	GG	GG	GG	GG	GG	GG	TT	GG	GG
1A	557335191	1A_557335191	CC	CC	TT	TT	CC	CC	TT	TT	CC	CC	CC	TT	CT	CC	CC	CC	TT	CC	CC	TT	TT	TT	CC	CC	CC	CC	CC	TT	CC	TT	TT	TT	TT	CC	CC	CC	TT	TT	CC	CC	CC	CC	CC	CC	TT	CC	CC
1A	557336550	1A_557336550	GG	GG	AA	AA	GG	GG	AA	AA	GG	GG	GG	AA	GA	GG	GG	GG	AA	GG	GG	AA	AA	AA	GG	GG	GG	GG	GG	AA	GG	AA	AA	AA	AA	GG	GG	GG	AA	AA	GG	GG	GG	GG	GG	GG	AA	GG	GG
1A	557336705	1A_557336705	GG	GG	AA	AA	GG	GG	AA	AA	GG	GG	GG	AA	GA	GG	GG	GG	AA	GG	GG	AA	AA	AA	GG	GG	GG	GG	GG	AA	GG	AA	AA	AA	AA	GG	GG	GG	AA	AA	GG	GG	GG	GG	GG	GG	AA	GG	GG
1A	557336869	1A_557336869	CC	CC	AA	AA	CC	CC	AA	AA	CC	CC	CC	AA	CA	CC	CC	CC	AA	CC	CC	AA	AA	AA	CC	CC	CC	CC	CC	AA	CC	AA	AA	AA	AA	CC	CC	CC	AA	AA	CC	CC	CC	CC	CC	CC	AA	CC	CC
1A	558076288	1A_558076288	GG	GG	AA	AA	AA	GG	AA	AA	GG	GG	GG	AA	GA	GG	GG	GG	AA	GG	GG	AA	AA	AA	GG	GG	GG	GG	GG	AA	GG	AA	AA	AA	AA	GG	GG	GG	AA	AA	AA	GG	GG	GG	GG	GG	AA	GG	GG
1A	558594845	1A_558594845	CC	CC	TT	TT	TT	CC	TT	TT	CC	CC	CC	TT	CT	CC	CC	CC	TT	CC	CC	TT	TT	TT	CC	CC	CC	CC	CC	TT	CC	TT	TT	TT	TT	CC	CC	CC	TT	TT	CC	CC	CC	CC	CC	CC	TT	CC	CC
1A	558757343	1A_558757343	TT	TT	CC	CC	CC	TT	CC	CC	TT	TT	TT	CC	TC	TT	TT	TT	CC	TT	TT	CC	CC	CC	TT	TT	TT	TT	TT	TC	TT	CC	CC	CC	CC	TT	TT	TT	CC	CC	TT	TT	TT	TT	TT	TT	CC	TT	TT
1A	560879894	1A_560879894	TT	CC	TT	TT	TT	TT	TT	TT	TT	TT	CC	TT	CC	CC	CT	CC	TT	TT	TT	TT	TT	TT	CC	CC	CC	CC	CC	TT	CC	TT	TT	TT	TT	TT	CC	CT	TT	TT	TT	CC	CC	CC	CC	CC	TT	CT	TT
1A	562841200	1A_562841200	CC	CC	CC	CC	CC	CC	CC	CC	CC	CC	CC	CC	CC	CC	CC	CC	CC	AA	AA	CC	CC	CC	CC	CC	CC	CC	CC	CC	CC	CC	CC	CC	CC	CC	CC	CC	CC	CC	CC	CC	CC	CC	CC	CC	CC	CC	AA
1A	564567440	1A_564567440	TT	TT	CC	CC	TT	TT	CC	CC	TT	TT	TT	CC	TC	CC	TC	TT	CC	TT	TT	CC	CC	CC	TT	TT	TT	TT	TT	CC	TT	CC	CC	CC	CC	TT	CC	TC	CC	CC	TT	TT	TT	TT	TT	TT	CC	TT	TT
1A	565185232	1A_565185232	CC	CC	TT	TT	CC	CC	TT	TT	CC	CC	CC	TT	CC	CT	CC	CC	TT	CC	CC	TT	TT	TT	CC	CC	CC	CC	CC	TT	CC	TT	TT	TT	TT	CC	CT	CT	TT	TT	CC	CC	CC	CC	CC	CC	TT	CC	CC
1A	565378552	1A_565378552	CC	CC	TT	TT	CC	CC	TT	TT	CC	CC	CC	TT	CT	TT	CT	CC	TT	CC	CC	TT	TT	TT	CC	CC	CC	CC	CC	TT	CC	TT	TT	TT	TT	CC	TT	CT	TT	TT	CC	CC	CC	CC	CC	CC	TT	CC	CC
1A	565623597	1A_565623597	GG	GG	AA	AA	GG	GG	AA	AA	GG	GG	AA	AA	GA	AA	GA	GG	AA	GG	GG	AA	AA	AA	GG	GG	GG	GG	GG	AA	GG	AA	AA	AA	AA	GG	AA	GA	AA	AA	GG	GG	GG	GG	GG	GG	AA	GG	GG
1A	565624420	1A_565624420	CC	GG	GG	GG	CC	CC	GG	GG	CC	CC	GG	GG	GG	GG	GC	GG	GG	CC	CC	GG	GG	GG	GG	GG	GG	GG	GG	GG	GG	GG	GG	GG	GG	CC	GG	GC	GG	GG	CC	GG	GG	GC	GG	GG	GG	GC	CC
1A	565667192	1A_565667192	GG	GG	AA	AA	GG	GG	AA	AA	GG	GG	AA	AA	GA	AA	GA	GG	AA	GG	GG	AA	AA	AA	GG	GG	GG	GG	GG	AA	GG	AA	AA	AA	AA	GG	AA	GA	AA	AA	GG	GG	GG	GG	GG	GG	AA	GG	GG
1A	565755739	1A_565755739	TT	TT	CC	CC	TT	TT	CC	CC	TT	TT	CC	CC	TC	CC	TC	TT	CC	TT	TT	CC	CC	CC	TT	TT	TT	TT	TT	CC	TT	CC	CC	CC	CC	TT	CC	TC	CC	CC	TT	TT	TT	TT	TT	TT	CC	TT	TT
1A	567052849	1A_567052849	GG	GG	AA	AA	GG	GG	AA	AA	GG	GG	GG	AA	GA	GG	GG	GG	AA	GG	GG	AA	AA	AA	GG	GG	GG	GG	GG	AA	GG	AA	AA	AA	AA	GG	GG	GG	AA	AA	GG	GG	GG	GG	GG	GG	AA	GG	GG
1A	567053055	1A_567053055	CC	CC	TT	TT	CC	CC	TT	TT	CC	CC	CC	TT	CC	CC	CC	CC	TT	CC	CC	TT	TT	TT	CC	CC	CC	CC	CC	TT	CC	TT	TT	TT	TT	CC	CC	CC	TT	TT	CC	CC	CC	CC	CC	CC	TT	CC	CC
1A	567328821	1A_567328821	TT	TT	GG	GG	TT	TT	GG	GG	TT	TT	TT	GG	TG	TT	TT	TT	GG	TT	TT	GG	GG	GG	TT	TT	TT	TT	TT	GG	TT	GG	GG	GG	GG	TT	TT	TT	GG	GG	TT	TT	TT	TT	TT	TT	GG	TT	TT
1A	567713956	1A_567713956	TT	AA	TT	TT	TT	TT	TT	TT	TT	AA	TT	TT	AA	AA	AA	AA	TT	AA	AA	TT	TT	TT	AA	AA	AA	AA	AA	TT	TT	TT	TT	TT	TT	TT	TT	TT	TT	TT	TT	AA	AA	AA	AA	AA	TT	AA	AA
1A	567714201	1A_567714201	TT	TT	CC	CC	TT	TT	CC	CC	TT	TT	TT	CC	TC	TT	TT	TT	CC	TT	TT	CC	CC	CC	TT	TT	TT	TT	TT	CC	TT	CC	CC	CC	CC	TT	TT	TT	CC	CC	TT	TT	TT	TT	TT	TT	CC	TT	TT
1A	568106989	1A_568106989	AA	AA	AA	AA	AA	AA	AA	AA	AA	GG	AA	AA	AA	GG	GA	AA	AA	GG	GG	AA	AA	AA	AA	AA	AA	AA	AA	AA	AA	AA	AA	AA	AA	AA	AA	AA	AA	AA	AA	AA	AA	GA	AA	AA	AA	GA	GG
1A	568198234	1A_568198234	CC	CC	TT	TT	CC	CC	TT	TT	CC	TT	CC	TT	CT	CC	CT	CC	TT	TT	TT	TT	TT	TT	CC	CC	CC	CC	CC	TT	CC	TT	TT	TT	TT	CC	CC	CC	TT	TT	CC	CC	CC	CC	CC	CC	TT	CT	TT
1A	568327602	1A_568327602	GG	AA	GG	GG	GG	GG	GG	GG	GG	GG	AA	GG	GA	AA	GA	AA	GG	GG	GG	GG	GG	GG	AA	AA	AA	AA	AA	GG	GG	GG	GG	GG	GG	GG	AA	GG	GG	GG	GG	AA	AA	AA	AA	AA	GG	GG	GG
1A	568327754	1A_568327754	GG	GG	TT	TT	GG	GG	TT	TT	GG	TT	GG	TT	GT	GG	GT	GG	TT	TT	TT	TT	TT	TT	GG	GG	GG	GG	GG	TT	GG	TT	TT	TT	TT	GG	GG	GG	TT	TT	GG	GG	GG	GT	GG	GG	TT	GT	TT
1A	568938506	1A_568938506	TT	CC	TT	CC	TT	TT	TT	TT	TT	TT	CC	TT	TT	CC	CT	CC	TT	TT	TT	TT	TT	TT	CC	CC	CC	CC	CC	TT	TT	CC	CC	CC	TT	TT	TT	TT	TT	TT	TT	CC	CC	CT	CC	CC	TT	TT	TT
1A	570922955	1A_570922955	CC	TT	CC	TT	CC	CC	CC	CC	CC	TT	TT	CC	TC	TT	TC	TT	CC	CC	CC	CC	CC	CC	TT	TT	TT	TT	TT	CC	CC	TT	TT	TT	CC	CC	CC	CC	CC	CC	CC	TT	TT	TT	TT	TT	CC	TT	TT
1A	571290444	1A_571290444	TT	CC	TT	CC	TT	TT	TT	TT	TT	CC	CC	TT	CT	CC	CT	CC	TT	TT	TT	TT	TT	TT	CC	CC	CC	CC	CC	TT	TT	CC	CC	CC	TT	TT	TT	TT	TT	TT	TT	CC	CC	CC	CC	CC	TT	CC	CC
1A	571380422	1A_571380422	AA	GG	AA	GG	AA	AA	AA	AA	AA	AA	GG	AA	GA	GG	GA	GG	AA	AA	AA	AA	AA	AA	GG	GG	GG	GG	GG	AA	AA	GG	GG	GG	AA	AA	AA	AA	AA	AA	AA	GG	GG	GG	GG	GG	AA	GA	AA
1A	571556118	1A_571556118	CC	TT	CC	TT	CC	CC	CC	CC	CC	CC	TT	CC	TC	TT	TC	TT	CC	CC	CC	CC	CC	CC	TT	TT	TT	TT	TT	CC	CC	TT	TT	TT	CC	CC	CC	CC	CC	CC	CC	TT	TT	TC	TT	TT	CC	TC	CC
1A	571557472	1A_571557472	GG	TT	GG	TT	GG	GG	GG	GG	GG	GG	TT	GG	TG	TT	TG	TT	GG	GG	GG	GG	GG	GG	TT	TT	TT	TT	TT	GG	GG	TT	TT	TT	GG	GG	GG	GG	GG	GG	GG	TT	TT	TG	TT	TT	GG	TG	GG
1A	571879647	1A_571879647	GG	CC	CC	CC	GG	GG	CC	CC	GG	GG	CC	CC	CC	CC	CG	CC	CC	GG	GG	CC	CC	CC	CC	CC	CC	CC	CC	CC	CG	CC	CC	CC	CC	GG	GG	CG	CC	CC	GG	CC	CC	CG	CC	CC	CC	CG	GG
1A	572073123	1A_572073123	GG	AA	GG	AA	GG	GG	GG	GG	GG	GG	AA	GG	AG	AA	AG	AA	GG	GG	GG	GG	GG	GG	AA	AA	AA	AA	AA	GG	AG	AA	AA	AA	GG	GG	GG	GG	GG	GG	GG	AA	AA	AG	AA	AA	GG	AG	GG
1A	572575565	1A_572575565	CC	CC	CC	CC	CC	CC	CC	CC	CC	TT	CC	CC	CC	CC	CC	CC	CC	CC	CC	CC	CC	CC	CC	CC	CC	CC	CC	CC	CC	CC	CC	CC	CC	CC	CC	CC	CC	CC	CC	CC	CC	CC	CC	CC	CC	TC	TT
1A	573233243	1A_573233243	AA	TT	AA	TT	AA	AA	AA	AA	AA	TT	TT	AA	AT	TT	AT	TT	AA	AA	AA	AA	AA	AA	TT	TT	TT	TT	TT	AA	AT	TT	TT	TT	AA	AA	AA	AA	AA	AA	AA	TT	TT	TT	TT	TT	AA	TT	TT
1A	573233513	1A_573233513	TT	CC	TT	CC	TT	TT	TT	TT	TT	CC	CC	TT	TC	CC	TC	CC	TT	TT	TT	TT	TT	TT	CC	CC	CC	CC	CC	TT	TC	CC	CC	CC	TT	TT	TT	TT	TT	TT	TT	CC	CC	CC	CC	CC	TT	CC	CC
1A	573917211	1A_573917211	AA	TT	AA	TT	AA	AA	AA	AA	AA	AA	TT	AA	TT	TT	TA	TT	AA	AA	AA	AA	AA	AA	TT	TT	TT	TT	TT	AA	TT	TT	TT	TT	AA	AA	AA	AA	AA	AA	AA	TT	TT	TA	TT	TT	AA	TA	AA
1A	576136507	1A_576136507	GG	GG	AA	GG	AA	GG	AA	AA	GG	GG	GG	AA	AG	GG	GG	GG	AA	GG	GG	AA	AA	AA	GG	GG	GG	GG	GG	AA	AG	GG	GG	GG	AA	GG	AA	AG	AA	AA	GG	GG	GG	AG	GG	GG	AA	GG	GG
1A	579171494	1A_579171494	AA	AA	AA	AA	AA	AA	AA	TT	AA	TT	AA	TT	AA	AA	AA	AA	AA	AA	AA	TT	TT	TT	TT	AA	AA	AA	AA	TT	TT	AA	AA	AA	AA	AA	TT	AT	TT	TT	AA	AA	AA	AA	AA	AA	AA	AA	TT
1A	579171632	1A_579171632	AA	AA	AA	AA	AA	AA	AA	GG	AA	GG	AA	GG	AA	AA	AA	AA	AA	AA	AA	GG	GG	GG	GG	AA	AA	AA	AA	GG	GG	AA	AA	AA	AA	AA	GG	AG	GG	GG	AA	AA	AA	AA	AA	AA	AA	AA	GG
1A	579966194	1A_579966194	TT	TT	TT	TT	TT	TT	TT	CC	TT	CC	TT	CC	TT	TT	TT	TT	TT	TT	TT	CC	CC	CC	CC	TT	TT	TT	TT	CC	CC	TT	TT	TT	CC	TT	CC	CT	CC	CC	TT	TT	TT	TT	TT	TT	TT	TT	CC
1A	579966417	1A_579966417	CC	CC	CC	CC	CC	CC	CC	CC	CC	CC	CC	CC	CC	CC	CC	CC	CC	CC	CC	CC	CC	CC	CC	CC	CC	CC	CC	CC	CC	CC	CC	CC	CC	CC	CC	CC	CC	CC	CC	CC	CC	CC	CC	CC	CC	CC	CC
1A	580021442	1A_580021442	GG	GG	GG	GG	GG	GG	GG	TT	GG	TT	GG	TT	GG	GG	GG	GG	GG	GG	GG	TT	TT	TT	TT	GG	GG	GG	GG	TT	TT	GG	GG	GG	TT	GG	TT	TG	TT	TT	GG	GG	GG	GG	GG	GG	GG	GG	TT
1A	581255907	1A_581255907	AA	AA	TT	TT	AA	AA	TT	TT	TT	TT	AA	TT	TT	TT	TT	AA	AA	TT	TT	TT	TT	TT	TT	AA	AA	AA	AA	TT	TT	TT	TT	TT	TT	AA	TT	TA	TT	TT	AA	TT	TT	TA	AA	TT	TT	TT	TT
1A	581265405	1A_581265405	AA	AA	AA	AA	AA	AA	AA	GG	GG	GG	AA	GG	AA	AA	AA	AA	AA	AA	AA	GG	GG	GG	GG	AA	AA	AA	AA	GG	GG	AA	AA	AA	AA	AA	GG	GA	GG	GG	AA	AA	AA	AA	AA	AA	AA	AA	AA
1A	582873151	1A_582873151	CC	CC	CC	CC	CC	CC	CC	TT	TT	TT	CC	TT	CC	CC	CC	CC	CC	CC	CC	CC	CC	CC	CC	CC	CC	CC	CC	TT	TT	CC	CC	CC	CC	CC	TT	TC	CC	TC	CC	CC	CC	CC	CC	CC	CC	CC	CC
1A	583895078	1A_583895078	TT	TT	TT	AA	TT	TT	AA	TT	TT	TT	AA	AA	AA	AA	AT	TT	AA	AA	AA	TT	AA	AA	AA	TT	TT	TT	TT	AA	AA	AA	AA	AA	AA	TT	AA	AT	AA	TT	TT	AA	AA	TT	TT	AA	AA	AA	AA
1A	584712534	1A_584712534	TT	TT	TT	TT	TT	TT	TT	TT	TT	TT	TT	TT	TT	TT	TT	TT	AA	TT	TT	TT	TT	TT	TT	TT	TT	TT	TT	TT	TT	TT	TT	TT	TT	TT	AA	TA	TT	TT	TT	TT	TT	TT	TT	TT	TT	TT	TT
1A	585679974	1A_585679974	GG	GG	GG	GG	GG	GG	GG	GG	GG	GG	GG	AA	GG	GG	GG	GG	AA	GG	GG	AA	AA	AA	AA	GG	GG	GG	GG	AA	AA	GG	GG	GG	GG	GA	AA	AA	GG	GA	GG	GG	GG	GG	GG	GG	GG	GA	GG
1A	586122947	1A_586122947	TT	TT	TT	TT	TT	TT	TT	TT	TT	TT	TT	CC	TT	TT	TT	TT	CC	TT	TT	CC	CC	CC	CC	TT	TT	TT	TT	CC	CC	TT	TT	TT	TT	TC	CC	CC	--	TT	TT	TT	TT	TT	TT	TT	TT	TC	TT
1A	586273825	1A_586273825	AA	AA	AA	AA	AA	AA	AA	AA	AA	AA	AA	GG	AA	AA	AA	AA	GG	AA	AA	AA	AA	AA	AA	AA	AA	AA	AA	GG	AA	AA	AA	AA	AA	AA	GG	AG	--	AA	AA	AA	AA	AA	AA	AA	AA	AA	AA
1A	586636472	1A_586636472	TT	TT	TT	GG	TT	TT	GG	TT	TT	TT	GG	GG	GG	GG	GG	TT	GG	GG	GG	GG	TT	TT	TT	TT	TT	TT	TT	GG	TT	GG	GG	GG	GG	GG	GG	GG	--	TT	TT	GG	GG	TT	TT	GG	GG	TG	TT
1A	588987898	1A_588987898	TT	TT	CC	TT	TT	TT	TT	TT	TT	TT	TT	TT	TT	TT	TT	TT	TT	TT	TT	CC	TT	TT	TT	TT	TT	TT	TT	TT	TT	TT	TT	TT	TT	CT	CC	CC	CC	CT	TT	TT	TT	TT	TT	TT	CC	TT	TT
1A	589675448	1A_589675448	GG	GG	GG	GG	GG	GG	GG	GG	GG	GG	GG	GG	GG	GG	GG	GG	GG	GG	GG	GG	AA	AA	AA	GG	GG	GG	GG	GG	GG	GG	GG	GG	GG	GG	GG	GG	--	GG	GG	GG	GG	GG	GG	GG	AA	GG	GG
1A	589704044	1A_589704044	GG	GG	GG	AA	AA	GG	AA	AA	AA	AA	AA	AA	AA	AA	AA	GG	AA	AA	AA	GG	GG	GG	GG	GG	GG	GG	GG	AA	AA	AA	AA	AA	AA	AG	GG	GG	--	AA	GG	AA	AA	AG	GG	AA	GG	AA	AA
1A	591277205	1A_591277205	AA	AA	AA	GG	GG	AA	GG	AA	AA	GG	GG	GG	GG	GG	AG	AA	GG	GG	GG	AA	AA	AA	AA	AA	AA	AA	AA	GG	GG	AG	GG	GG	GG	AA	AA	AA	AA	AA	AA	GG	GG	AA	AA	GG	AA	GG	GG
1A	592348186	1A_592348186	CC	CC	CC	CC	CC	CC	CC	CC	CC	CC	CC	CC	CC	CC	CC	CC	CC	CC	CC	CC	CC	CC	CC	CC	CC	CC	CC	CC	CC	CC	CC	CC	CC	CT	CC	CC	CC	CT	CC	CC	CC	CC	CC	CC	CC	CC	CC
1A	592793155	1A_592793155	CC	CC	CC	CC	CC	CC	CC	CC	CC	CC	CC	CC	CC	CC	CC	CC	CC	CC	CC	AA	AA	AA	AA	CC	CC	CC	CC	AA	CC	CC	CC	CC	CC	CA	CC	CA	CC	CC	CC	CC	CC	CC	CC	CC	AA	CA	CC
1A	593590608	1A_593590608	GG	GG	AA	AA	AA	GG	AA	GG	GG	GG	AA	AA	AA	AA	AA	GG	AA	AA	AA	GG	GG	GG	GG	GG	GG	GG	GG	GG	AA	AA	AA	AA	AA	GA	AA	GA	AA	GA	GG	AA	AA	GG	GG	AA	GG	GG	AA
1B	4339860	1B_4339860	CC	CC	TT	CC	CC	CC	CC	CC	TT	TT	TT	TT	TC	TT	TC	CC	TT	CC	CC	CC	TT	TT	TT	CC	CC	CC	CC	CC	CC	CC	CC	CC	TT	TC	TT	CC	TT	TT	CC	TT	TT	CC	CC	CC	TT	TT	TT
1B	4966332	1B_4966332	CC	CC	CC	CC	TT	CC	CC	CC	CC	CT	CC	CC	CC	CC	CC	CC	CC	CC	CC	CC	CC	CC	CC	CC	CC	CC	CC	TT	TT	CC	CC	CC	CC	CC	CC	CC	CC	CC	CC	CC	CC	CC	CC	CC	CC	CC	TT
1B	5101010	1B_5101010	CC	CC	TT	CC	CC	CC	CC	CC	TT	TC	CC	TT	TC	TT	TC	CC	TT	CC	CC	CC	TT	TT	TT	CC	CC	CC	CC	CC	CC	CC	CC	CC	TT	TC	CC	CC	TC	TT	CC	TT	TT	CC	CC	CC	--	TT	TT
1B	5137684	1B_5137684	AA	AA	CC	AA	AA	AA	AA	AA	CC	CA	AA	CC	CA	CC	CA	AA	CC	AA	AA	AA	CC	CC	CC	AA	AA	AA	AA	AA	AA	AA	AA	AA	CC	CA	--	AA	--	CC	AA	CC	CC	AA	AA	AA	AA	CC	AA
1B	5142791	1B_5142791	GG	GG	GG	GG	AA	GG	GG	GG	GG	GG	GG	GG	GG	GG	GG	GG	GG	GG	GG	GG	GG	GG	GG	GG	GG	GG	GG	AA	AA	GG	GG	GG	GG	GG	GG	GG	GG	GG	GG	GG	GG	GG	GG	GG	GG	GG	GG
1B	9556287	1B_9556287	AA	AA	AA	AA	AA	AA	AA	AA	AA	GG	AA	AG	AA	AA	AG	GG	AA	GG	GG	AA	AA	AA	AA	AA	AA	AA	AA	AA	AA	AA	AA	AA	AA	AA	GG	AG	GG	AA	AA	AA	AA	AA	AA	AA	GG	AG	GG
1B	13688496	1B_13688496	TT	TT	GG	TT	TT	TT	TT	TT	TT	TT	GG	GG	GT	GG	GT	GG	GG	GG	GG	TT	TT	GG	GG	TT	TT	TT	TT	TT	TT	TT	TT	GG	TT	GT	--	TT	--	GG	TT	TT	TT	TT	TT	TT	GG	TT	--
1B	15871774	1B_15871774	GG	GA	GG	GA	GG	GG	GG	GG	GA	GG	GG	GG	GG	GA	GG	GG	GG	GG	GG	GG	GG	GG	GG	GA	GG	GG	GG	GG	GA	GA	GA	GA	GG	GG	AA	GA	GG	GG	GG	GG	GG	GG	GG	GA	GG	GA	GG
1B	17357722	1B_17357722	AA	AA	GG	AA	GG	AA	AA	AA	AA	--	AA	GG	AA	AA	AA	AA	GG	GG	GG	AA	GG	GG	GG	AA	AA	AA	AA	AA	AA	AA	AA	AA	AA	AA	AA	AA	AA	GG	AA	AA	AA	AA	AA	AA	AA	AA	AA
1B	19059533	1B_19059533	CC	CC	CC	CC	CC	CC	CC	CC	CC	--	CC	CC	CC	AA	AC	CC	CC	CC	CC	AA	CC	CC	CC	CC	CC	CC	CC	CC	CC	CC	CC	AA	CC	AC	CC	CC	--	CC	CC	CC	CC	CC	CC	AA	--	CC	--
1B	20593309	1B_20593309	AA	AA	TT	AA	TT	AA	AA	AA	AA	TT	AA	TT	AA	AA	AA	AA	TT	AA	AA	AA	AA	TT	TT	AA	AA	AA	AA	AA	AA	AA	AA	AA	AA	AA	TT	AT	TT	TT	AA	AA	AA	AA	AA	AA	TT	AT	TT
1B	24000092	1B_24000092	AA	AA	AA	AA	AA	AA	AA	GG	AA	AA	AA	GG	AA	AA	AA	AA	AA	AA	AA	AA	AA	AA	AA	AA	AA	AA	AA	AA	AA	AA	AA	AA	AA	AA	AA	AA	--	GG	AA	AA	AA	AA	AA	AA	--	AA	AA
1B	29269714	1B_29269714	GG	AA	AA	AA	GG	GG	AA	GG	AA	GG	GG	GG	AA	GG	GA	AA	AA	AA	AA	GG	AA	GG	GG	AA	AA	AA	AA	GG	AA	AA	AA	GG	AA	GA	AA	GG	--	GG	AA	AA	AA	AA	AA	GG	--	AA	AA
1B	30396990	1B_30396990	CC	CC	CC	CC	TT	CC	CC	TT	CC	CC	CC	TT	CC	CC	CC	CC	CC	CC	CC	CC	TT	CC	CC	CC	CC	CC	CC	CC	CC	CC	CC	CC	CC	CC	CC	CC	--	TT	CC	CC	CC	CC	CC	CC	--	CC	--
1B	32194877	1B_32194877	GG	AA	AA	AA	AA	GG	AA	AA	AA	GG	GG	AA	AA	GG	AG	AA	AA	AA	AA	GG	GG	AA	AA	AA	AA	AA	AA	GG	AA	AA	AA	GG	AA	GG	AG	AA	--	AA	AA	AA	AA	AA	AA	GG	GG	AA	GG
1B	32194959	1B_32194959	GG	GG	GG	GG	GG	GG	GG	GG	GG	GG	GG	GG	GG	GG	GG	GG	GG	GG	GG	GG	GA	GG	GG	GG	GG	GG	GG	GG	GG	GG	GG	GG	GG	GG	--	GG	GG	GG	GG	GG	GG	GG	GG	GA	--	GG	GG
1B	38017943	1B_38017943	GG	AA	AA	AA	AA	GG	AA	AA	AA	--	GG	AA	AA	GG	GA	AA	AA	AA	AA	GG	GG	AA	AA	AA	AA	AA	AA	GG	AA	AA	AA	GG	AA	GG	AA	GG	AA	AA	AA	AA	AA	AA	AA	GG	--	AA	--
1B	40919051	1B_40919051	AA	GG	GG	GG	GG	AA	GG	GG	GG	GG	AA	GG	GG	AA	GA	GG	GG	GG	GG	AA	AA	GG	GG	GG	GG	GG	GG	AA	GG	GG	GG	AA	GG	AA	AA	AA	--	GG	GG	GG	GG	GG	GG	AA	AA	GG	--
1B	41398230	1B_41398230	GG	TT	TT	TT	TT	GG	TT	TT	TT	GG	GG	TT	TG	GG	TG	TT	GG	TT	TT	GG	GG	TT	TT	TT	TT	TT	TT	GG	TT	TT	TT	GG	GG	GG	--	GG	--	TT	TT	TT	TT	TT	TT	GG	TT	TT	GG
1B	43312817	1B_43312817	AA	AA	AA	AA	AA	AA	AA	GG	AA	AA	AA	GG	AA	AA	AA	AA	AA	AA	AA	AA	AA	GG	GG	AA	AA	AA	AA	AA	AA	AA	AA	AA	AA	AA	AG	AA	--	GG	AA	AA	AA	AA	AA	AA	--	AA	GG
1B	44368116	1B_44368116	TT	GG	GG	GG	GG	TT	GG	TT	GG	TG	TT	TT	GG	TT	TG	GG	TT	GG	GG	TT	TT	TT	TT	GG	GG	GG	GG	TT	GG	GG	GG	TT	TT	TT	TT	TT	TG	TT	GG	GG	GG	GG	GG	TT	--	GG	--
1B	45368371	1B_45368371	AA	TT	TT	TT	TT	AA	TT	TT	TT	TT	AA	TT	TT	AA	AT	TT	AA	TT	TT	AA	AA	TT	TT	TT	TT	TT	TT	AA	TT	TT	TT	AA	AA	AA	AT	AA	TT	TT	TT	TT	TT	TT	TT	AA	AA	TT	AT
1B	45738440	1B_45738440	CC	TT	TT	TT	TT	CC	TT	TT	TT	TT	CC	TT	TT	CC	CT	TT	CC	TT	TT	CC	CC	TT	TT	TT	TT	TT	TT	CC	TT	TT	TT	CC	CC	CC	--	CC	CC	TT	TT	TT	TT	TT	TT	CC	CT	TT	CT
1B	47606469	1B_47606469	AA	AA	AA	AA	AA	AA	AA	AA	AA	CC	AA	AC	CC	AA	AA	AA	AA	CC	CC	AA	AA	AA	AA	AA	AA	AA	AA	AA	AA	AA	AA	AA	AA	AA	CC	AC	CC	AA	AA	AA	AA	AA	AA	AA	CC	AC	CC
1B	50088055	1B_50088055	AA	GG	GG	GG	GG	AA	GG	AA	GG	AA	AA	AA	GG	AA	AG	GG	AA	GG	GG	AA	AA	AA	AA	GG	GG	GG	GG	AA	GG	GG	GG	AA	GG	AA	AA	AA	AA	AA	GG	GG	GG	GG	GG	AA	AA	GG	AA
1B	50088505	1B_50088505	GG	CC	CC	CC	CC	GG	CC	GG	CC	GC	GG	GG	GG	GG	GC	CC	GG	GG	GG	GG	GG	GG	GG	CC	CC	CC	CC	GG	CC	CC	CC	GG	CC	GG	GG	GG	CC	GG	CC	CC	CC	CC	CC	GG	GG	CC	GG
1B	50152894	1B_50152894	TT	CC	CC	CC	CC	TT	CC	TT	CC	CC	TT	TT	CC	TT	TC	CC	TT	CC	CC	TT	TT	TT	TT	CC	CC	CC	CC	CC	CC	CC	CC	TT	CC	TT	CC	TT	TC	TT	CC	CC	CC	CC	CC	TT	--	CC	TC
1B	50534528	1B_50534528	CC	CC	CC	CC	CC	CC	CC	CC	CC	CC	CC	CC	TT	CC	CC	CC	CC	TT	TT	CC	CC	CC	CC	CC	CC	CC	CC	CC	CC	CC	CC	CC	CC	CC	CC	CC	CC	CC	CC	CC	CC	CC	CC	CC	CT	CC	--
1B	53257572	1B_53257572	GG	TT	TT	TT	TT	GG	TT	GG	TT	--	GG	GG	GG	GG	GT	TT	GG	GG	GG	GG	GG	GG	GG	TT	TT	TT	TT	TT	TT	TT	TT	GG	TT	GG	--	GG	GG	GG	TT	GG	TT	TT	GT	GG	--	TT	--
1B	53257713	1B_53257713	GG	AA	AA	AA	AA	GG	AA	GG	AA	--	GG	GG	GG	GG	GA	AA	GG	GG	GG	GG	GG	GG	GG	AA	AA	AA	AA	AA	AA	AA	AA	GG	AA	GG	AA	GA	AA	GG	AA	AA	AA	AA	AA	GG	AA	AA	--
1B	53800100	1B_53800100	AA	CC	CC	CC	CC	AA	CC	AA	CC	AC	AA	AA	CC	AA	AC	CC	AA	CC	CC	AA	AA	AA	AA	CC	CC	CC	CC	CC	CC	CC	CC	AA	CC	AA	AC	AA	AC	AA	CC	CC	CC	CC	CC	AA	AA	CC	AA
1B	54872537	1B_54872537	CC	TT	TT	TT	TT	CC	TT	CC	TT	CC	CC	CC	CC	CC	CT	TT	CC	CC	CC	CC	CC	CC	CC	TT	TT	TT	TT	TT	TT	TT	TT	CC	TT	CC	CT	CC	--	CC	TT	TT	TT	TT	TT	CC	TT	TT	CT
1B	54974995	1B_54974995	CC	TT	TT	TT	TT	CC	TT	CC	TT	CC	CC	CC	CC	CC	CT	TT	CC	CC	CC	CC	CC	CC	CC	TT	TT	TT	TT	TT	TT	TT	TT	CC	TT	CC	CC	CC	--	CC	TT	TT	TT	TT	TT	CC	--	TT	CC
1B	57698252	1B_57698252	TT	CC	CC	CC	CC	TT	CC	TT	CC	CC	TT	TT	CC	TT	TC	CC	TT	CC	CC	TT	TT	TT	TT	CC	CC	CC	CC	CC	CC	CC	CC	TT	TC	CC	CC	TC	CC	TC	CC	TT	TT	CC	CC	TT	CC	CC	CC
1B	61435182	1B_61435182	GG	GG	GG	GG	GG	GG	GG	TT	GG	TG	GG	TT	GG	GG	GG	GG	TT	GG	GG	GG	TT	TT	TT	GG	GG	GG	GG	GG	GG	GG	GG	GG	TT	GG	TG	TG	--	TT	GG	TT	TT	GG	GG	GG	--	GG	--
1B	62732142	1B_62732142	TT	TT	TT	TT	TT	TT	TT	CC	TT	TT	TT	CC	TT	TT	TT	TT	CC	TT	TT	TT	CC	CC	CC	TT	TT	TT	TT	TT	TT	TT	TT	TT	CC	TT	TT	TT	CC	CC	TT	CC	CC	TT	TT	TT	TT	TT	TT
1B	74507025	1B_74507025	TT	TT	TT	TT	TT	TT	TT	TT	TT	TT	TT	TT	TT	TT	TT	TT	TT	TT	TT	TT	TT	TT	TT	TT	TT	TT	TT	TT	TT	TT	TT	TT	TA	TA	TT	TA	--	TT	TT	TA	TA	TT	TT	TT	TT	TT	--
1B	90923102	1B_90923102	CC	CC	CC	CC	TT	CC	CC	CC	CC	CC	CC	CC	CT	CC	CC	CC	TT	CC	CC	CC	TT	CC	CC	CC	CC	CC	CC	CC	CC	CC	CC	CC	CC	CC	--	CC	CC	CC	CC	CC	CC	CC	CC	CC	--	CC	--
1B	91869873	1B_91869873	GG	GG	GG	GG	AA	GG	GG	GG	GG	GG	GG	GG	GA	GG	GG	GG	AA	GG	GG	GG	AA	GG	GG	GG	GG	GG	GG	GG	GG	GG	GG	GG	GG	GA	GG	GG	GG	GG	GG	GG	GG	GG	GG	GG	GG	GG	GG
1B	93024727	1B_93024727	TT	TT	TT	TT	TT	TT	TT	TT	TT	--	TT	TT	TT	TT	TT	TT	TT	TT	TT	TT	TT	TT	TT	TT	TT	TT	TT	TT	TT	TT	TT	TT	TT	TT	TT	TT	--	TT	TT	TT	TT	TT	TT	TT	--	TT	TT
1B	94003963	1B_94003963	AA	AA	AA	AA	AA	AA	AA	GG	AA	AA	AA	GG	AA	AA	AA	AA	AA	AA	AA	AA	AA	GG	GG	AA	AA	AA	AA	AA	AA	AA	AA	AA	AA	AA	AA	AA	GG	GG	AA	AA	AA	AA	AA	AA	--	AA	--
1B	95837935	1B_95837935	TT	TT	TT	TT	TT	TT	TT	CC	TT	TT	TT	CC	TT	TT	TT	TT	TT	TT	TT	TT	TT	CC	CC	TT	TT	TT	TT	TT	TT	TT	TT	TT	TT	TT	TC	TT	TT	CC	TT	TT	TT	TT	TT	TT	TT	TT	TT
1B	96587010	1B_96587010	AA	AA	AA	AA	AA	AA	AA	CC	AA	--	AA	CC	AA	AA	AA	AA	AA	AA	AA	AA	AA	CC	CC	AA	AA	AA	AA	AA	AA	AA	AA	AA	AA	AA	CC	AA	--	CC	AA	AA	AA	AA	AA	AA	--	AA	--
1B	97619942	1B_97619942	TT	TT	TT	TT	TT	TT	TT	AA	TT	TA	TT	AA	TT	TT	TT	TT	TT	TT	TT	TT	TT	AA	AA	TT	TT	TT	TT	TT	TT	TT	TT	TT	TT	TT	TT	TT	TT	AA	TT	TT	TT	TT	TT	TT	--	TT	TT
1B	98742913	1B_98742913	TT	TT	TT	TT	TT	TT	TT	CC	TT	--	TT	CC	TT	TT	TT	TT	TT	TT	TT	TT	TT	CC	CC	TT	TT	TT	TT	TT	TT	TT	TT	TT	TT	TT	--	TT	--	CC	TT	TT	TT	TT	TT	TT	--	TT	--
1B	100420233	1B_100420233	CC	CC	CC	CC	CC	CC	CC	CC	CC	CC	CC	CC	CC	CC	CC	CC	CC	CC	CC	CC	CC	CC	CC	CC	CC	CC	CC	CC	CC	CC	CC	CC	TT	CC	CC	CC	CC	CC	CC	CC	CC	CC	CC	CC	--	CC	--
1B	101125319	1B_101125319	TT	TT	TT	TT	TT	TT	TT	GG	TT	--	TT	GG	TT	TT	TT	TT	TT	TT	TT	TT	TT	GG	GG	TT	TT	TT	TT	TT	TT	TT	TT	TT	TT	TT	GG	TT	--	GG	TT	TT	TT	TT	TT	TT	TT	TT	TT
1B	105213543	1B_105213543	AA	AA	AA	AA	AA	AA	AA	GG	AA	AA	AA	GG	AA	AA	AA	AA	AA	AA	AA	AA	AA	GG	GG	AA	AA	AA	AA	AA	AA	AA	AA	AA	AA	AA	AA	AA	--	GG	AA	AA	AA	AA	AA	AA	--	AA	GG
1B	108555048	1B_108555048	CC	CC	CC	CC	CC	CC	CC	AA	CC	CC	CC	AA	CC	CC	CC	CC	CC	CC	CC	CC	CC	AA	AA	CC	CC	CC	CC	CC	CC	CC	CC	CC	CC	CC	--	CC	--	AA	CC	CC	CC	CC	CC	CC	CC	CC	CC
1B	108761051	1B_108761051	CC	CC	CC	CC	TT	CC	CC	CC	CC	CC	CC	CC	CC	CC	CC	CC	TT	CC	CC	CC	CC	CC	CC	CC	CC	CC	CC	CC	CC	CC	CC	CC	TT	CC	CC	CC	CC	CC	CC	CC	CC	CC	CC	CC	--	CC	CC
1B	109245944	1B_109245944	CC	CC	CC	CC	CC	CC	CC	TT	CC	CC	CC	TT	CC	CC	CC	CC	CC	CC	CC	CC	CC	TT	TT	CC	CC	CC	CC	CC	CC	CC	CC	CC	CC	CC	CT	CC	--	TT	CC	CC	CC	CC	CC	CC	--	CC	--
1B	109627353	1B_109627353	AA	AA	AA	AA	AA	AA	AA	GG	AA	AA	AA	GG	AA	AA	AA	AA	AA	AA	AA	AA	AA	GG	GG	AA	AA	AA	AA	AA	AA	AA	AA	AA	AA	AA	AA	AA	--	GG	AA	AA	AA	AA	AA	AA	--	AA	AA
1B	110637082	1B_110637082	AA	AA	AA	AA	AA	AA	AA	CC	AA	AA	AA	CC	AA	AA	AA	AA	AA	AA	AA	AA	AA	CC	CC	AA	AA	AA	AA	AA	AA	AA	AA	AA	AA	AA	CC	AA	--	CC	AA	AA	AA	AA	AA	AA	AA	AA	AA
1B	111968065	1B_111968065	CC	CC	CC	CC	TT	CC	CC	CC	TT	CT	CC	CC	CC	CC	CC	CC	TT	CC	CC	CC	CC	CC	CC	CC	CC	CC	CC	CC	TT	CC	CC	CC	TT	CC	CC	CC	--	CC	TT	CC	CC	CC	CC	CC	CC	CC	--
1B	112897774	1B_112897774	TT	TT	TT	TT	TT	TT	TT	CC	TT	TT	TT	CC	TT	TT	TT	TT	TT	TT	TT	TT	TT	CC	CC	TT	TT	TT	TT	TT	TT	TT	TT	TT	TT	TT	--	TT	TT	CC	TT	TT	TT	TT	TT	TT	TT	TT	TT
1B	113568349	1B_113568349	TT	TT	TT	TT	TT	TT	TT	CC	TT	TT	TT	CC	TT	TT	TT	TT	TT	TT	TT	TT	TT	CC	CC	TT	TT	TT	TT	TT	TT	TT	TT	TT	TT	TT	TT	TT	TC	CC	TT	TT	TT	TT	TT	TT	--	TT	CC
1B	114918462	1B_114918462	CC	CC	CC	CC	TT	CC	CC	CC	CC	--	CC	CC	CC	CC	CC	CC	TT	CC	CC	CC	CC	CC	CC	CC	CC	CC	CC	CC	CC	CC	CC	CC	TT	CC	CC	CC	CC	CC	CC	CC	CC	CC	CC	CC	--	CC	CT
1B	115635748	1B_115635748	CC	CC	CC	CC	CC	CC	CC	AA	CC	CC	CC	AA	CC	CC	CC	CC	CC	CC	CC	CC	CC	AA	AA	CC	CC	CC	CC	CC	CC	CC	CC	CC	CC	CC	CC	CC	--	AA	CC	CC	CC	CC	CC	CC	CC	CC	CC
1B	117274809	1B_117274809	GG	GG	GG	GG	GG	GG	GG	TT	GG	--	GG	TT	GG	GG	GG	GG	GG	GG	GG	GG	GG	TT	TT	GG	GG	GG	GG	GG	GG	GG	GG	GG	GG	GG	--	GG	--	TT	GG	GG	GG	GG	GG	GG	--	GG	GG
1B	119072350	1B_119072350	AA	AA	AA	AA	AA	AA	AA	GG	AA	AA	AA	GG	AA	AA	AA	AA	AA	AA	AA	AA	AA	GG	GG	AA	AA	AA	AA	AA	AA	AA	AA	AA	AA	AA	AG	AA	--	GG	AA	AA	AA	AA	AA	AA	AA	AA	AA
1B	119776141	1B_119776141	CC	CC	CC	CC	TT	CC	CC	CC	CC	CT	CC	CC	CC	CC	CC	CC	TT	CC	CC	CC	CC	CC	CC	CC	CC	CC	CC	CC	CC	CC	CC	CC	TT	CC	CC	CC	--	CC	CC	CC	CC	CC	CC	CC	CC	CC	CT
1B	120067344	1B_120067344	GG	GG	GG	GG	GG	GG	GG	AA	GG	GG	GG	AA	GG	GG	GG	GG	GG	GG	GG	GG	GG	AA	AA	GG	GG	GG	GG	GG	GG	GG	GG	GG	GG	GG	GG	GG	GG	AA	GG	GG	GG	GG	GG	GG	GG	GG	GG
1B	123855022	1B_123855022	TT	TT	TT	TT	TT	TT	TT	TT	TT	--	TT	TT	TT	TT	TT	TT	TT	TT	TT	TT	TT	TT	TT	TT	TT	TT	TT	TT	TT	TT	TT	TC	TT	TT	--	TT	--	TC	TT	TT	TT	TT	TT	TT	--	TT	TT
1B	129176621	1B_129176621	AA	AA	AA	AA	AA	AA	AA	AA	TT	TT	AA	AA	AA	AA	AA	AA	AA	AA	AA	AA	AA	AA	AA	AA	AA	AA	AA	AA	TT	AA	AA	AA	AA	AA	TT	AA	TT	AA	AA	AA	AA	AA	AA	AA	TT	AA	TT
1B	133508802	1B_133508802	TT	TT	TT	TT	TT	TT	TT	CC	CC	TT	CC	CC	TT	TT	TT	TT	CC	TT	TT	TT	TT	CC	CC	TT	TT	TT	TT	TT	CC	TT	TT	TT	TT	TT	--	TT	TT	CC	TT	TT	TT	TT	TT	TT	--	TT	TT
1B	135810933	1B_135810933	TT	TT	TC	TC	TC	TT	TT	TT	TT	--	TT	TT	TT	TC	TT	TT	TT	TC	TC	TT	TT	TT	TT	TT	TT	TT	TT	TT	TT	TC	TC	TC	TT	TT	--	TT	TT	TC	TT	TT	TT	TT	TT	TC	TT	TT	TT
1B	139090580	1B_139090580	CC	CC	CC	CC	CC	CC	CC	CC	CC	--	TT	CC	CC	CC	CC	CC	TT	CC	CC	CC	CC	CC	CC	CC	CC	CC	CC	CC	CC	CC	CC	CC	CC	CC	CC	CC	--	CC	CC	CC	CC	CC	CC	CC	CC	CC	--
1B	141717371	1B_141717371	TT	TT	TT	TT	TT	TT	TT	TT	CC	TT	CC	TT	TT	TT	TT	TT	CC	TT	TT	TT	TT	TT	TT	TT	TT	TT	TT	TT	TT	TT	TT	TT	TT	TT	--	TT	TT	TT	TT	TT	TT	TT	TT	TT	--	TT	--
1B	146746777	1B_146746777	CC	CC	CC	CC	TT	CC	CC	TT	CC	CC	CC	TT	CC	CC	CC	CC	CC	CC	CC	CC	TT	TT	TT	CC	CC	CC	CC	CC	CC	CC	CC	CC	CC	CC	TC	CC	--	TT	CC	CC	CC	CC	CC	CC	TT	CC	CC
1B	159168318	1B_159168318	CC	CC	CC	CC	TT	CC	CC	TT	CC	CC	CC	TT	CC	CC	CC	CC	CC	CC	CC	CC	TT	TT	TT	CC	CC	CC	CC	CC	CC	CC	CC	CC	CC	CC	CT	CC	--	TT	CC	CC	CC	CC	CC	CC	--	CC	CC
1B	160509301	1B_160509301	TT	TT	TT	TT	TT	TT	TT	TT	CC	--	TT	TT	TT	TT	TT	TT	TT	TT	TT	TT	TT	TT	TT	TT	TT	TT	TT	TT	TT	TT	TT	TT	TT	TT	TT	TT	--	TT	TT	TT	TT	TT	TT	TT	TT	TT	TT
1B	161760614	1B_161760614	CC	CC	CC	CC	CC	CC	CC	CC	CC	CT	CC	CC	CC	CC	CC	CC	CC	CC	CC	CC	TT	CC	CC	CC	CC	CC	CC	CC	CC	CC	CC	CC	CC	CC	CC	CC	--	CC	CC	CC	CC	CC	CC	CC	--	CC	CC
1B	164861680	1B_164861680	TT	TT	TT	TT	TT	TT	TT	TT	TT	TT	CC	TT	TT	TT	TT	TT	CC	TT	TT	TT	TT	TT	TT	TT	TT	TT	TT	TT	TT	TT	TT	TT	TT	TT	TT	TT	--	TT	TT	TT	TT	TT	TT	TT	TT	TT	TT
1B	168265969	1B_168265969	TT	TT	TT	TT	TT	TT	TT	TT	CC	TT	CC	TT	TT	TT	TT	TT	CC	TT	TT	TT	TT	TT	TT	TT	TT	TT	TT	TT	TT	TT	TT	TT	TT	TT	CT	TT	TT	TT	TT	TT	TT	TT	TT	TT	TT	TT	--
1B	172041627	1B_172041627	GG	GG	GG	GG	GG	GG	GG	GG	AA	AG	AA	GG	GG	GG	GG	GG	AA	GG	GG	GG	GG	GG	GG	GG	GG	GG	GG	GG	GG	GG	GG	GG	GG	GG	GG	GG	AG	GG	GG	GG	GG	GG	GG	GG	GG	GG	GG
1B	174214200	1B_174214200	CC	CC	CC	CC	CC	CC	CC	CC	TT	TC	TT	CC	CC	CC	CC	CC	TT	CC	CC	CC	CC	CC	CC	CC	CC	CC	CC	CC	CC	CC	CC	CC	CC	CC	TC	CC	TT	CC	CC	CC	CC	CC	CC	CC	--	CC	CC
1B	215298654	1B_215298654	TT	TT	TT	TT	TT	TT	TT	TT	CC	--	CC	TT	TT	TT	TT	TT	CC	TT	TT	TT	TT	TT	TT	TT	TT	TT	TT	TT	TT	TT	TT	TT	TT	TT	CT	TT	TT	TT	TT	TT	TT	TT	TT	TT	TT	TT	--
1B	218697501	1B_218697501	AG	AG	AA	AA	AA	AA	AA	AA	AA	GG	AA	AA	AA	AA	AA	AA	AA	AA	AA	AA	AA	AA	AA	AA	AA	AA	AA	AA	AA	AA	AA	AA	AG	AA	GG	AA	--	AA	AA	AA	AA	AA	AA	AA	GG	AA	AG
1B	225226191	1B_225226191	TT	TT	TT	TT	TT	TT	TT	TT	CC	--	CC	TT	TT	TT	TT	TT	CC	TT	TT	TT	TT	TT	TT	TT	TT	TT	TT	TT	TT	TT	TT	TT	TT	TT	CT	TT	TT	TT	TT	TT	TT	TT	TT	TT	--	TT	--
1B	231760408	1B_231760408	AA	AA	AA	AA	AA	AA	AA	AA	TT	--	TT	AA	AA	AA	AA	AA	AA	AA	AA	AA	AA	AA	AA	AA	AA	AA	AA	AA	AA	AA	AA	AA	AA	AA	TA	AA	TT	AA	AA	AA	AA	AA	AA	AA	--	AA	AA
1B	240269117	1B_240269117	CC	CC	CC	CC	TT	CC	CC	CC	CC	TT	CC	CT	CC	CC	CC	CC	CC	CC	CC	CC	CC	CC	CC	CC	CC	CC	CC	CC	CC	CC	CC	CC	CC	CC	TT	CT	TT	CC	CC	CC	CC	CC	CC	CC	TT	CT	TT
1B	246608031	1B_246608031	AA	AA	AA	AA	AA	AA	AA	AA	GG	AA	GG	AA	AA	AA	AA	AA	GG	AA	AA	AA	AA	AA	AA	AA	AA	AA	AA	AA	AA	AA	AA	AA	AA	AA	AA	AA	AA	AA	AA	AA	AA	AA	AA	AA	AA	AA	AA
1B	246689988	1B_246689988	GG	GG	GG	GG	AA	GG	GG	GG	GG	AA	GG	GG	GG	GG	GG	GG	GG	GG	GG	GG	GG	GG	GG	GG	GG	GG	GG	GG	GG	GG	GG	GG	GG	GG	AA	GA	AA	GG	GG	GG	GG	GG	GG	GG	AA	GG	AA
1B	250227035	1B_250227035	CC	CC	CC	CC	CC	CC	CC	TT	CC	CC	CC	TT	CC	CC	CC	CC	CC	CC	CC	CC	TT	TT	TT	CC	CC	CC	CC	CC	CC	CC	CC	CC	CC	CC	CC	CC	CC	TT	CC	CC	CC	CC	CC	CC	CC	CC	CC
1B	253466453	1B_253466453	GG	GG	GG	GG	GG	GG	GG	AA	GG	GG	GG	AA	GG	GG	GG	GG	GG	GG	GG	GG	AA	AA	AA	GG	GG	GG	GG	GG	GG	GG	GG	GG	GG	GG	GG	GG	GG	AA	GG	GG	GG	GG	GG	GG	GG	GG	GG
1B	258530678	1B_258530678	GG	--	GG	GG	GG	GG	--	AA	GG	GG	GG	GA	--	GG	GG	GG	GG	--	GG	GG	AA	AA	AA	GG	GG	GG	GG	--	GG	--	GG	GG	GG	GG	GG	GG	GG	AA	GG	GG	GG	GG	GG	GG	GG	GG	GG
1B	265694653	1B_265694653	TT	TT	TT	TT	TT	TT	TT	TT	CC	TT	CC	TT	TT	TT	TT	TT	CC	TT	TT	TT	TT	TT	TT	TT	TT	TT	TT	TT	TT	TT	TT	TT	TT	TT	TT	TT	TT	TT	TT	TT	TT	TT	TT	TT	TT	TT	TT
1B	266382689	1B_266382689	AA	AA	AA	AA	AA	AA	AA	AA	GG	AA	GG	AA	AA	AA	AA	AA	GG	AA	AA	AA	AA	AA	AA	AA	AA	AA	AA	AA	AA	AA	AA	AA	AA	AA	AA	AA	AA	AA	AA	AA	AA	AA	AA	AA	AA	AA	AA
1B	270658868	1B_270658868	GG	GG	GG	GG	GG	GG	GG	AA	GG	GG	GG	GA	GG	GG	GG	GG	GG	GG	GG	GG	AA	AA	AA	GG	GG	GG	GG	GG	GG	GG	GG	GG	GG	GG	GG	GG	GG	AA	GG	GG	GG	GG	GG	GG	GG	GG	GG
1B	273883186	1B_273883186	AA	AA	AA	AA	AA	AA	AA	AA	GG	AA	GG	AA	AA	AA	AA	AA	GG	AA	AA	AA	AA	AA	AA	AA	AA	AA	AA	AA	AA	AA	AA	AA	AA	AA	AA	AA	AA	AA	AA	AA	AA	AA	AA	AA	AA	AA	AA
1B	276278495	1B_276278495	CC	CC	CC	CC	CC	CC	CC	CC	TT	CC	TT	CC	CC	CC	CC	CC	TT	CC	CC	CC	CC	CC	CC	CC	CC	CC	CC	CC	CC	CC	CC	CC	CC	CC	CC	CC	CC	CC	CC	CC	CC	CC	CC	CC	CC	CC	CC
1B	276319139	1B_276319139	GG	GG	GG	GG	GG	GG	GG	GG	CC	GG	GG	GG	GG	GG	GG	GG	CC	GG	GG	GG	GG	GG	GG	GG	GG	GG	GG	GG	GG	GG	GG	GG	GG	GG	GG	GG	GG	GG	GG	GG	GG	GG	GG	GG	GG	GG	GG
1B	277759160	1B_277759160	TT	TT	TT	TT	TT	TT	TT	TT	CC	TT	CC	TT	TT	TT	TT	TT	CC	TT	TT	TT	TT	TT	TT	TT	TT	TT	TT	TT	TT	TT	TT	TT	TT	TT	TT	TT	TT	TT	TT	TT	TT	TT	TT	TT	TT	TT	TT
1B	278480871	1B_278480871	GG	GG	GG	GG	GG	GG	GG	GG	TT	GG	GG	GG	GG	GG	GG	GG	TT	GG	GG	GG	GG	GG	GG	GG	GG	GG	GG	GG	GG	GG	GG	GG	GG	GG	GG	GG	GG	GG	GG	GG	GG	GG	GG	GG	GG	GG	GG
1B	278728351	1B_278728351	CC	CC	CC	CC	CC	CC	CC	CC	TT	CC	CC	CC	CC	CC	CC	CC	TT	CC	CC	CC	CC	CC	CC	CC	CC	CC	CC	CC	CC	CC	CC	CC	CC	CC	CC	CC	CC	CC	CC	CC	CC	CC	CC	CC	CC	CC	CC
1B	279354565	1B_279354565	AA	AA	AA	AA	AA	AA	AA	AA	GG	AA	AA	AA	AA	AA	AA	AA	GG	AA	AA	AA	AA	AA	AA	AA	AA	AA	AA	AA	AA	AA	AA	AA	AA	AA	AA	AA	AA	AA	AA	AA	AA	AA	AA	AA	AA	AA	AA
1B	281431952	1B_281431952	CC	CC	CC	CC	CC	CC	CC	CC	GG	CC	CC	CC	CC	CC	CC	CC	GG	CC	CC	CC	CC	CC	CC	CC	CC	CC	CC	CC	CC	CC	CC	CC	CC	CC	CC	CC	CC	CC	CC	CC	CC	CC	CC	CC	CC	CC	CC
1B	283288481	1B_283288481	TT	TT	TT	TT	TT	TT	TT	TT	CC	TT	TT	TT	TT	TT	TT	TT	CC	TT	TT	TT	TT	TT	TT	TT	TT	TT	TT	TT	TT	TT	TT	TT	TT	TT	TT	TT	TT	TT	TT	TT	TT	TT	TT	TT	TT	TT	TT
1B	285761798	1B_285761798	GG	GG	GG	GG	GG	GG	GG	CC	GG	GG	GG	GC	GG	GG	GG	GG	GG	GG	GG	GG	CC	CC	CC	GG	GG	GG	GG	GG	GG	GG	GG	GG	GG	GG	GG	GG	GG	CC	GG	GG	GG	GG	GG	GG	GG	GG	GG
1B	286222133	1B_286222133	AA	AA	AA	AA	AA	AA	AA	AA	CC	AA	AA	AA	AA	AA	AA	AA	CC	AA	AA	AA	AA	AA	AA	AA	AA	AA	AA	AA	AA	AA	AA	AA	AA	AA	AA	AA	AA	AA	AA	AA	AA	AA	AA	AA	AA	AA	AA
1B	286618309	1B_286618309	CC	CC	CC	CC	CC	CC	CC	CC	TT	CC	CC	CC	CC	CC	CC	CC	TT	CC	CC	CC	CC	CC	CC	CC	CC	CC	CC	CC	CC	CC	CC	CC	CC	CC	CC	CC	CC	CC	CC	CC	CC	CC	CC	CC	CC	CC	CC
1B	286618500	1B_286618500	GG	GG	GG	GG	GG	GG	GG	GG	AA	GG	GG	GG	GG	GG	GG	GG	AA	GG	GG	GG	GG	GG	GG	GG	GG	GG	GG	GG	GG	GG	GG	GG	GG	GG	GG	GG	GG	GG	GG	GG	GG	GG	GG	GG	GG	GG	GG
1B	288038447	1B_288038447	GG	GG	GG	GG	GG	GG	GG	GG	AA	GG	GG	GG	GG	GG	GG	GG	AA	GG	GG	GG	GG	GG	GG	GG	GG	GG	GG	GG	GG	GG	GG	GG	GG	GG	GG	GG	GG	GG	GG	GG	GG	GG	GG	GG	GG	GG	GG
1B	288363822	1B_288363822	GG	GG	GG	GG	GG	GG	GG	GG	CC	GG	GG	GG	GG	GG	GG	GG	CC	GG	GG	GG	GG	GG	GG	GG	GG	GG	GG	GG	GG	GG	GG	GG	GG	GG	GG	GG	GG	GG	GG	GG	GG	GG	GG	GG	GG	GG	GG
1B	288599413	1B_288599413	TT	TT	TT	TT	TT	TT	TT	TT	GG	TT	GG	TT	TT	TT	TT	TT	GG	TT	TT	TT	TT	TT	TT	TT	TT	TT	TT	TT	TT	TT	TT	TT	TT	TT	TT	TT	TT	TT	TT	TT	TT	TT	TT	TT	TT	TT	TT
1B	289096605	1B_289096605	CC	CC	CC	CC	TT	CC	CC	CC	TT	TT	CC	CT	CC	CC	CC	CC	TT	CC	CC	CC	CC	CC	CC	CC	CC	CC	CC	CC	CC	CC	CC	CC	CC	CC	TT	CT	TT	CC	CC	CC	CC	CC	CC	CC	TT	CT	TT
1B	289521221	1B_289521221	AA	AA	AA	AA	GG	AA	AA	AA	GG	GG	AA	AG	AA	AA	AA	AA	GG	AA	AA	AA	AA	AA	AA	AA	AA	AA	AA	AA	AA	AA	AA	AA	AA	AA	GG	AG	GG	AA	AA	AA	AA	AA	AA	AA	GG	AA	GG
1B	291569516	1B_291569516	GG	GG	GG	GG	CC	GG	GG	GG	CC	CC	GG	GG	GG	GG	GG	GG	CC	GG	GG	GG	GG	GG	GG	GG	GG	GG	GG	GG	GG	GG	GG	GG	GG	GG	CC	GC	CC	GG	GG	GG	GG	GG	GG	GG	CC	GC	CC
1B	291770441	1B_291770441	CC	CC	CC	CC	AA	CC	CC	CC	AA	AA	CC	CA	CC	CC	CC	CC	AA	CC	CC	CC	CC	CC	CC	CC	CC	CC	CC	CC	CC	CC	CC	CC	CC	CC	AA	CA	AA	CC	CC	CC	CA	CC	CC	CC	AA	CA	AA
1B	291778596	1B_291778596	GG	GG	GG	GG	AA	GG	GG	GG	AA	AA	GG	GA	GG	GG	GG	GG	AA	GG	GG	GG	GG	GG	GG	GG	GG	GG	GG	GG	GG	GG	GG	GG	GG	GG	AA	GA	AA	GG	GG	GG	GG	GG	GG	GG	AA	GA	AA
1B	292410034	1B_292410034	GG	GG	GG	GG	AA	GG	GG	GG	AA	AA	GG	GG	GG	GG	GG	GG	AA	GG	GG	GG	GG	GG	GG	GG	GG	GG	GG	GG	GG	GG	GG	GG	GG	GG	AA	GA	AA	GG	GG	GG	GG	GG	GG	GG	AA	GA	AA
1B	293863171	1B_293863171	GG	GG	GG	GG	AA	GG	GG	GG	AA	AA	GG	GA	GG	GG	GG	GG	AA	GG	GG	GG	GG	GG	GG	GG	GG	GG	GG	GG	GG	GG	GG	GG	GG	GG	AA	GA	AA	GG	GG	GG	GG	GG	GG	GG	AA	GA	AA
1B	294666850	1B_294666850	TT	TT	TT	TT	CC	TT	TT	TT	CC	CC	TT	TC	TT	TT	TT	TT	CC	TT	TT	TT	TT	TT	TT	TT	TT	TT	TT	TT	TT	TT	TT	TT	TT	TT	CC	TC	CC	TT	TT	TT	TT	TT	TT	TT	CC	TC	CC
1B	299551966	1B_299551966	AA	AA	AA	AA	CC	AA	AA	AA	CC	CC	AA	AC	AA	AA	AA	AA	CC	AA	AA	AA	AA	AA	AA	AA	AA	AA	AA	AA	AA	AA	AA	AA	AA	AA	CC	AC	CC	AA	AA	AA	AA	AA	AA	AA	CC	AC	CC
1B	299796184	1B_299796184	TT	TT	TT	TT	GG	TT	TT	TT	GG	GG	TT	TG	TT	TT	TT	TT	GG	TT	TT	TT	TT	TT	TT	TT	TT	TT	TT	TT	TT	TT	TT	TT	TT	TT	GG	TG	GG	TT	TT	TT	TT	TT	TT	TT	GG	TT	GG
1B	301226016	1B_301226016	GG	GG	GG	GG	CC	GG	GG	GG	CC	CC	GG	GC	GG	GG	GG	GG	CC	GG	GG	GG	GG	GG	GG	GG	GG	GG	GG	GG	GG	GG	GG	GG	GG	GG	CC	GC	CC	GG	GG	GG	GG	GG	GG	GG	CC	GC	CC
1B	302794602	1B_302794602	AA	AA	AA	AA	GG	AA	AA	AA	GG	GG	AA	AG	AA	AA	AA	AA	GG	AA	AA	AA	AA	AA	AA	AA	AA	AA	AA	AA	AA	AA	AA	AA	AA	AA	GG	AG	GG	AA	AA	AA	AA	AA	AA	AA	GG	AG	GG
1B	302794724	1B_302794724	TT	TT	TT	TT	CC	TT	TT	TT	CC	CC	CC	CT	TT	TT	TT	TT	CC	TT	TT	TT	TT	TT	TT	TT	TT	TT	TT	TT	TT	TT	TT	TT	TT	TT	CC	CT	CC	TT	TT	TT	TT	TT	TT	TT	CC	CT	CC
1B	302796091	1B_302796091	GG	GG	GG	GG	AA	GG	GG	GG	AA	AA	GG	GA	GG	GG	GG	GG	AA	GG	GG	GG	GG	GG	GG	GG	GG	GG	GG	GG	GG	GG	GG	GG	GG	GG	AA	GA	AA	GG	GG	GG	GG	GG	GG	GG	AA	GA	AA
1B	302796294	1B_302796294	--	AA	AA	AA	GG	AA	AA	AA	GG	GG	GG	AA	AA	AA	AA	AA	GG	AA	AA	AA	AA	AA	AA	AA	AA	--	AA	AA	AA	--	AA	AA	AA	AA	GG	GA	--	AA	AA	AA	AA	AA	AA	AA	GG	--	GG
1B	302869451	1B_302869451	GG	GG	GG	GG	AA	GG	GG	GG	AA	AA	GG	GA	GG	GG	GG	GG	AA	GG	GG	GG	GG	GG	GG	GG	GG	GG	GG	GG	GG	GG	GG	GG	GG	GG	AA	GA	AA	GG	GG	GG	GG	GG	GG	GG	AA	GA	AA
1B	306064646	1B_306064646	TT	TT	TT	TT	CC	TT	TT	TT	CC	CC	CC	CT	TT	TT	TT	TT	CC	TT	TT	TT	TT	TT	TT	TT	TT	TT	TT	TT	TT	TT	TT	TT	TT	TT	CC	CT	CC	TT	TT	TT	TT	TT	TT	TT	CC	CT	CC
1B	306064864	1B_306064864	GG	GG	GG	GG	TT	GG	GG	GG	TT	TT	GG	GG	GG	GG	GG	GG	TT	GG	GG	GG	GG	GG	GG	GG	GG	GG	GG	GG	GG	GG	GG	GG	GG	GG	TT	GT	TT	GG	GG	GG	GG	GG	GG	GG	TT	GG	TT
1B	306230702	1B_306230702	TT	TT	TT	TT	CC	TT	TT	TT	CC	CC	TT	TC	TT	TT	TT	TT	CC	TT	TT	TT	TT	TT	TT	TT	TT	TT	TT	TT	TT	TT	TT	TT	TT	TT	CC	TC	CC	TT	TT	TT	TT	TT	TT	TT	CC	TC	CC
1B	308336630	1B_308336630	TT	TT	TT	TT	GG	TT	TT	TT	GG	GG	GG	TT	TT	TT	TT	TT	GG	TT	TT	TT	TT	TT	TT	TT	TT	TT	TT	TT	TT	TT	TT	TT	TT	TT	GG	GT	GG	TT	TT	TT	TT	TT	TT	TT	GG	TT	GG
1B	310393418	1B_310393418	TT	TT	TT	TT	CC	TT	TT	TT	CC	CC	CC	CT	TT	TT	TT	TT	CC	TT	TT	TT	TT	TT	TT	TT	TT	TT	TT	TT	TT	TT	TT	TT	TT	TT	CC	CT	CC	TT	TT	TT	TT	TT	TT	TT	CC	CT	CC
1B	310576265	1B_310576265	GG	GG	GG	GG	AA	GG	GG	GG	AA	AA	GG	GG	GG	GG	GG	GG	AA	GG	GG	GG	GG	GG	GG	GG	GG	GG	GG	GG	GG	GG	GG	GG	GG	GG	AA	GA	AA	GG	GG	GG	GG	GG	GG	GG	AA	GG	AA
1B	310636982	1B_310636982	GG	GG	GG	GG	AA	GG	GG	GG	GA	AA	GG	GA	GG	GG	GG	GG	GA	GG	GG	GG	GG	GG	GG	GG	GG	GG	GG	GG	GG	GG	GG	GG	GG	GG	AA	GA	AA	GG	GG	GG	GG	GG	GG	GG	AA	GA	AA
1B	311150885	1B_311150885	TT	TT	TT	TT	CC	TT	TT	TT	CC	CC	TT	TC	TT	TT	TT	TT	CC	TT	TT	TT	TT	TT	TT	TT	TT	TT	TT	TT	TT	TT	TT	TT	TT	TT	CC	TC	CC	TT	TT	TT	TT	TT	TT	TT	CC	TC	CC
1B	311152757	1B_311152757	AA	AA	AA	AA	GG	AA	AA	AA	GG	GG	GG	GA	AA	AA	AA	AA	GG	AA	AA	AA	AA	AA	AA	AA	AA	AA	AA	AA	AA	AA	AA	AA	AA	AA	GG	GA	GG	AA	AA	AA	AA	AA	AA	AA	GG	GA	GG
1B	311686268	1B_311686268	CC	CC	CC	CC	TT	CC	CC	CC	TT	TT	CC	CT	CC	CC	CC	CC	TT	CC	CC	CC	CC	CC	CC	CC	CC	CC	CC	CC	CC	CC	CC	CC	CC	CC	TT	CT	TT	CC	CC	CC	CC	CC	CC	CC	TT	CT	TT
1B	312011116	1B_312011116	GG	GG	GG	GG	AA	GG	GG	GG	AA	AA	GG	GA	GG	GG	GG	GG	AA	GG	GG	GG	GG	GG	GG	GG	GG	GG	GG	GG	GG	GG	GG	GG	GG	GG	AA	GA	AA	GG	GG	GG	GG	GG	GG	GG	AA	GA	AA
1B	312923645	1B_312923645	TT	TT	TT	TT	CC	TT	TT	TT	CC	CC	CC	CT	TT	TT	TT	TT	CC	TT	TT	TT	TT	TT	TT	TT	TT	TT	TT	TT	TT	TT	TT	TT	TT	TT	CC	CT	CC	TT	TT	TT	TT	TT	TT	TT	CC	CT	CC
1B	312923744	1B_312923744	AA	AA	AA	AA	GG	AA	AA	AA	GG	GG	AA	AG	AA	AA	AA	AA	GG	AA	AA	AA	AA	AA	AA	AA	AA	AA	AA	AA	AA	AA	AA	AA	AA	AA	GG	AG	GG	AA	AA	AA	AA	AA	AA	AA	GG	AG	GG
1B	312925530	1B_312925530	GG	GG	GG	GG	CC	GG	GG	GG	CC	CC	GG	GC	GG	GG	GG	GG	CC	GG	GG	GG	GG	GG	GG	GG	GG	GG	GG	GG	GG	GG	GG	GG	GG	GG	CC	GC	CC	GG	GG	GG	GG	GG	GG	GG	CC	GC	CC
1B	314122022	1B_314122022	AA	AA	AA	AA	TT	AA	AA	AA	TT	TT	AA	AT	AA	AA	AA	AA	TT	AA	AA	AA	AA	AA	AA	AA	AA	AA	AA	AA	AA	AA	AA	AA	AA	AA	TT	AT	TT	AA	AA	AA	AA	AA	AA	AA	TT	AA	TT
1B	314328911	1B_314328911	CC	CC	CC	CC	GG	CC	CC	CC	GG	GG	GG	GC	CC	CC	CC	CC	GG	CC	CC	CC	CC	CC	CC	CC	CC	CC	CC	CC	CC	CC	CC	CC	CC	CC	GG	GC	GG	CC	CC	CC	CC	CC	CC	CC	GG	GC	GG
1B	314450731	1B_314450731	GG	GG	GG	GG	AA	GG	GG	GG	AA	AA	GG	GA	GG	GG	GG	GG	AA	GG	GG	GG	GG	GG	GG	GG	GG	GG	GG	GG	GG	GG	GG	GG	GG	GG	AA	GA	AA	GG	GG	GG	GG	GG	GG	GG	AA	GA	AA
1B	317359710	1B_317359710	TT	TT	TT	TT	GG	TT	TT	TT	GG	GG	TT	TT	TT	TT	TT	TT	GG	TT	TT	TT	TT	TT	TT	TT	TT	TT	TT	TT	TT	TT	TT	TT	TT	TT	GG	GG	GG	TT	TT	TT	TT	TT	TT	TT	GG	TG	GG
1B	322424964	1B_322424964	TT	TT	TT	TT	TT	TT	TT	TT	TT	TT	CC	TT	TT	TT	TT	TT	CC	TT	TT	TT	TT	TT	TT	TT	TT	TT	TT	TT	TT	TT	TT	TT	TT	TT	TT	TT	TT	TT	TT	TT	TT	TT	TT	TT	TT	TT	TT
1B	322719415	1B_322719415	TT	TT	TT	TT	TT	TT	TT	TT	TT	TT	CC	TT	TT	TT	TT	TT	CC	TT	TT	TT	TT	TT	TT	TT	TT	TT	TT	TT	TT	TT	TT	TT	TT	TT	TT	TT	TT	TT	TT	TT	TT	TT	TT	TT	TT	TT	TT
1B	323426055	1B_323426055	GG	GG	GG	GG	GG	GG	GG	GG	GG	GG	AA	GG	GG	GG	GG	GG	GG	GG	GG	GG	GG	GG	GG	GG	GG	GG	GG	GG	GG	GG	GG	GG	GG	GG	GG	GG	GG	GG	GG	GG	GG	GG	GG	GG	GG	GG	GG
1B	323426301	1B_323426301	TT	TT	TT	TT	TT	TT	TT	TT	TT	TT	GG	TT	TT	TT	TT	TT	TT	TT	TT	TT	TT	TT	TT	TT	TT	TT	TT	TT	TT	TT	TT	TT	TT	TT	TT	TT	TT	TT	TT	TT	TT	TT	TT	TT	TT	TT	TT
1B	327602636	1B_327602636	TT	TT	TT	TT	CC	TT	TT	TT	TT	CC	TT	TC	TT	TT	TT	TT	TT	TT	TT	TT	TT	TT	TT	TT	TT	TT	TT	TT	TT	TT	TT	TT	TT	TT	CC	TC	CC	TT	TT	TT	TT	TT	TT	TT	CC	TT	CC
1B	328976873	1B_328976873	CC	CC	CC	CC	AA	CC	CC	CC	AA	AA	AA	AC	CC	CC	CC	CC	CC	CC	CC	CC	CC	CC	CC	CC	CC	CC	CC	CC	CC	CC	CC	CC	CC	CC	AA	AC	AA	CC	CC	CC	CC	CC	CC	CC	AA	AC	AA
1B	329485542	1B_329485542	AA	AA	AA	AA	GG	AA	AA	AA	AA	GG	AA	AG	AA	AA	AA	AA	AA	AA	AA	AA	AA	AA	AA	AA	AA	AA	AA	AA	AA	AA	AA	AA	AA	AA	GG	AG	AG	AA	AA	AA	AA	AA	AA	AA	AG	AG	GG
1B	329744820	1B_329744820	GG	GG	GG	GG	CC	GG	GG	GG	GG	CC	GG	GC	GG	GG	GG	GG	GG	GG	GG	GG	GG	GG	GG	GG	GG	GG	GG	GG	GG	GG	GG	GG	GG	GG	CC	GC	CC	GG	GG	GG	GG	GG	GG	GG	CC	GC	CC
1B	329943378	1B_329943378	CC	CC	CC	CC	AA	CC	CC	CC	CC	AA	AA	AC	CC	CC	CC	CC	CC	CC	CC	CC	CC	CC	CC	CC	CC	CC	CC	CC	CC	CC	CC	CC	CC	CC	AA	AC	AA	CC	CC	CC	CC	CC	CC	CC	AA	AC	AA
1B	329943556	1B_329943556	TT	TT	TT	TT	GG	TT	TT	TT	TT	GG	TT	TG	TT	TT	TT	TT	TT	TT	TT	TT	TT	TT	TT	TT	TT	TT	TT	TT	TT	TT	TT	TT	TT	TT	GG	TG	GG	TT	TT	TT	TT	TT	TT	TT	GG	TT	GG
1B	334436614	1B_334436614	CC	CC	CC	CC	CC	CC	CC	CC	CC	CC	AA	CC	CC	CC	CC	CC	CC	CC	CC	CC	AA	CC	CC	CC	CC	CC	CC	CC	CC	CC	CC	CC	CC	CC	CC	CC	CC	CC	CC	CC	CC	CC	CC	CC	CC	CC	CC
1B	335952768	1B_335952768	TT	TT	TT	TT	TT	TT	TT	TT	TT	TT	CC	TT	TT	TT	TT	TT	TT	TT	TT	TT	CC	TT	TT	TT	TT	TT	TT	TT	TT	TT	TT	TT	TT	TT	TT	TT	TT	TT	TT	TT	TT	TT	TT	TT	TT	TT	TT
1B	336642164	1B_336642164	GG	GG	GG	GG	GG	GG	GG	GG	GG	GG	AA	GG	GG	GG	GG	GG	GG	GG	GG	GG	AA	GG	GG	GG	GG	GG	GG	GG	GG	GG	GG	GG	GG	GG	GG	GG	GG	GG	GG	GG	GG	GG	GG	GG	GG	GG	GG
1B	336642293	1B_336642293	GG	GG	GG	GG	GG	GG	GG	GG	GG	GG	TT	GG	GG	GG	GG	GG	GG	GG	GG	GG	TT	GG	GG	GG	GG	GG	GG	GG	GG	GG	GG	GG	GG	GG	GG	GG	GG	GG	GG	GG	GG	GG	GG	GG	GG	GG	GG
1B	336776696	1B_336776696	GG	GG	GG	GG	GG	GG	GG	GG	GG	GG	AA	GG	GG	GG	GG	GG	GG	GG	GG	GG	AA	GG	GG	GG	GG	GG	GG	GG	GG	GG	GG	GG	GG	GG	GG	GG	GG	GG	GG	GG	GG	GG	GG	GG	GG	GG	GG
1B	337543022	1B_337543022	AA	AA	AA	AA	AA	AA	AA	AA	AA	AA	GG	AA	AA	AA	AA	AA	AA	AA	AA	AA	GG	AA	AA	AA	AA	AA	AA	AA	AA	AA	AA	AA	AA	AA	AA	AA	AA	AA	AA	AA	AA	AA	AA	AA	AA	AA	AA
1B	339663817	1B_339663817	CC	CC	CC	CC	CC	CC	CC	CC	CC	CC	TT	CC	CC	CC	CC	CC	CC	CC	CC	CC	TT	CC	CC	CC	CC	CC	CC	CC	CC	CC	CC	CC	CC	CC	CC	CC	CC	CC	CC	CC	CC	CC	CC	CC	CC	CC	CC
1B	340612805	1B_340612805	CC	CC	CC	CC	TT	CC	CC	CC	CC	TT	CC	CT	CC	CC	CC	CC	CC	CC	CC	CC	CC	CC	CC	CC	CC	CC	CC	CC	CC	CC	CC	CC	CC	CC	TT	CT	TT	CC	CC	CC	CC	CC	CC	CC	TT	CT	TT
1B	340814352	1B_340814352	GG	GG	GG	GG	TT	GG	GG	GG	GG	TT	GG	GT	GG	GG	GG	GG	GG	GG	GG	GG	GG	GG	GG	GG	GG	GG	GG	GG	GG	GG	GG	GG	GG	GG	TT	GT	TT	GG	GG	GG	GG	GG	GG	GG	TT	GT	TT
1B	343365461	1B_343365461	AA	AA	AA	AA	GG	AA	AA	AA	AA	GG	AA	AA	AA	AA	AA	AA	GG	AA	AA	AA	AA	AA	AA	AA	AA	AA	AA	AA	AA	AA	AA	AA	AA	AA	GG	AG	GG	AA	AA	AA	AA	AA	AA	AA	GG	AG	GG
1B	343365722	1B_343365722	CC	CC	CC	CC	TT	CC	CC	CC	CC	TT	CC	CC	CC	CC	CC	CC	TT	--	CC	CC	CC	CC	CC	--	CC	CC	CC	CC	CC	--	CC	CC	CC	CC	TT	CT	--	CC	CC	CC	CC	CC	--	CC	TT	CC	TT
1B	345308384	1B_345308384	CC	CC	CC	CC	GG	CC	CC	CC	CC	GG	CC	CG	CC	CC	CC	CC	GG	CC	CC	CC	CC	CC	CC	CC	CC	CC	CC	CC	CC	CC	CC	CC	CC	CC	GG	CG	GG	CC	CC	CC	CC	CC	CC	CC	GG	CG	GG
1B	348065869	1B_348065869	CC	CC	CC	CC	AA	CC	CC	CC	CC	AA	CC	CC	CC	CC	CC	CC	CC	CC	CC	CC	CC	CC	CC	CC	CC	CC	CC	CC	CC	CC	CC	CC	CC	CC	AA	CA	AA	CC	CC	CC	CC	CC	CC	CC	AA	CA	AA
1B	349447945	1B_349447945	CC	CC	CC	CC	TT	CC	CC	CC	CC	TT	CC	CT	CC	CC	CC	CC	TT	CC	CC	CC	CC	CC	CC	CC	CC	CC	CC	CC	CC	CC	CC	CC	CC	CC	TT	CT	TT	CC	CC	CC	CC	CC	CC	CC	TT	CT	TT
1B	350888580	1B_350888580	CC	CC	CC	CC	CC	CC	CC	CC	CC	CC	TT	CC	CC	CC	CC	CC	CC	CC	CC	CC	TT	CC	CC	CC	CC	CC	CC	CC	CC	CC	CC	CC	CC	CC	CC	CC	CC	CC	CC	CC	CC	CC	CC	CC	CC	CC	CC
1B	351040633	1B_351040633	GG	GG	GG	GG	GG	GG	GG	GG	GG	GG	GG	GG	GG	GG	GG	GG	GG	GG	GG	GG	AA	GG	GG	GG	GG	GG	GG	GG	GG	GG	GG	GG	GG	GG	GG	GG	GG	GG	GG	GG	GG	GG	GG	GG	GG	GG	GG
1B	354334163	1B_354334163	CC	CC	CC	CC	TT	CC	CC	CC	CC	TT	CC	CC	CC	CC	CC	CC	TT	CC	CC	CC	CC	CC	CC	CC	CC	CC	CC	CC	CC	CC	CC	CC	CC	CC	TT	TC	TT	CC	CC	CC	CC	CC	CC	CC	TT	TC	TT
1B	361633313	1B_361633313	CC	CC	CC	CC	GG	CC	CC	CC	CC	GG	CC	GG	CC	CC	CC	CC	GG	CC	CC	CC	CC	GG	GG	CC	CC	CC	CC	CC	CC	CC	CC	CC	CC	CC	GG	CG	GG	CC	CC	CC	CC	CC	CC	CC	GG	CG	GG
1B	361829914	1B_361829914	GG	GG	GG	GG	TT	GG	GG	GG	GG	TT	GG	TT	GG	GG	GG	GG	TT	GG	GG	GG	GG	TT	TT	GG	GG	GG	GG	GG	GG	GG	GG	GG	GG	GG	TT	GT	TT	GG	GG	GG	GG	GG	GG	GG	TT	GT	TT
1B	362729320	1B_362729320	AA	AA	AA	AA	CC	AA	AA	AA	AA	CC	AA	CC	AA	AA	AA	AA	CC	AA	AA	AA	AA	CC	CC	AA	AA	AA	AA	AA	AA	AA	AA	AA	AA	AA	CC	AC	CC	AA	AA	AA	AA	AA	AA	AA	CC	AC	CC
1B	365525124	1B_365525124	AA	AA	AA	AA	GG	AA	AA	AA	AA	GG	AA	GG	AA	AA	AA	AA	GG	AA	AA	AA	AA	GG	GG	AA	AA	AA	AA	AA	AA	AA	AA	AA	AA	AA	GG	AG	AA	AA	AA	AA	AA	AA	AA	AA	AA	AG	GG
1B	366270207	1B_366270207	AA	AA	AA	AA	GG	AA	AA	AA	AA	GG	AA	GG	AA	AA	AA	AA	GG	AA	AA	AA	AA	GG	GG	AA	AA	AA	AA	AA	AA	AA	AA	AA	AA	AA	GG	AG	AA	AA	AA	AA	AA	AA	AA	AA	AA	AG	GG
1B	366286021	1B_366286021	CC	CC	CC	CC	GG	CC	CC	CC	CC	GG	CG	GG	CC	CC	CC	CC	GG	CC	CC	CC	CC	GG	GG	CC	CC	CC	CC	CC	CC	CG	CC	CC	CC	CC	GG	CG	CC	CC	CC	CC	CC	CC	CC	CC	CC	CG	GG
1B	366888768	1B_366888768	CC	CC	CC	CC	AA	CC	CC	CC	CC	AA	CC	AA	CC	CC	CC	CC	AA	CC	CC	CC	CC	AA	AA	CC	CC	CC	CC	CC	CC	CC	CC	CC	CC	CC	AA	CA	CC	CC	CC	CC	CC	CC	CC	CC	CC	CA	AA
1B	369507265	1B_369507265	AA	AA	AA	AA	GG	AA	AA	AA	AA	GG	AA	GG	AA	AA	AA	AA	GG	AA	AA	AA	AA	GG	GG	AA	AA	AA	AA	AA	AA	AA	AA	AA	AA	AA	GG	AG	AA	AA	AA	AA	AA	AA	AA	AA	AA	AG	GG
1B	369601274	1B_369601274	TT	TT	TT	TT	CC	TT	TT	TT	TT	CC	TT	CC	TT	TT	TT	TT	CC	TT	TT	TT	TT	CC	CC	TT	TT	TT	TT	TT	TT	TT	TT	TT	TT	TT	TC	TC	TT	TT	TT	TT	TT	TT	TT	TT	TT	TT	CC
1B	372227250	1B_372227250	CC	CC	CC	CC	TT	CC	CC	CC	CC	TT	CC	TT	CC	CC	CC	CC	TT	CC	CC	CC	CC	TT	TT	CC	CC	CC	CC	CC	CC	CC	CC	CC	CC	CC	TT	CT	CC	CC	CC	CC	CC	CC	CC	CC	CC	CT	TT
1B	372851173	1B_372851173	GG	GG	GG	GG	AA	GG	GG	GG	GG	AA	GG	AA	GG	GG	GG	GG	AA	GG	GG	GG	GG	AA	AA	GG	GG	GG	GG	GG	GG	GG	GG	GG	GG	GG	AA	GA	GG	GG	GG	GG	GG	GG	GG	GG	GG	GA	AA
1B	372851325	1B_372851325	CC	CC	CC	CC	TT	CC	CC	CC	CC	TT	CC	TT	CC	CC	CC	CC	TT	CC	CC	CC	CC	TT	TT	CC	CC	CC	CC	CC	CC	CC	CC	CC	CC	CC	TT	CT	CC	CC	CC	CC	CC	CC	CC	CC	CC	CT	TT
1B	373003169	1B_373003169	TT	TT	TT	TT	CC	TT	TT	TT	TT	CC	TT	CC	TT	TT	TT	TT	CC	TT	TT	TT	TT	CC	CC	TT	TT	TT	TT	TT	TT	TT	TT	TT	TT	TT	CC	TC	TT	TT	TT	TT	TT	TT	TT	TT	TT	TC	CC
1B	373325658	1B_373325658	GG	GG	GG	GG	AA	GG	GG	GG	GG	AA	GG	AA	GG	GG	GG	GG	AA	GG	GG	GG	GG	AA	AA	GG	GG	GG	GG	GG	GG	GG	GG	GG	GG	GG	AA	GA	GG	GG	GG	GG	GG	GG	GG	GG	GG	GA	AA
1B	373971805	1B_373971805	AA	AA	AA	AA	GG	AA	AA	AA	AA	GG	AA	GG	AA	AA	AA	AA	GG	--	AA	AA	AA	GG	GG	AA	AA	AA	AA	AA	AA	AA	AA	AA	AA	AA	GG	GG	AA	AA	AA	AA	AA	AA	AA	AA	AA	AA	GG
1B	374832019	1B_374832019	CC	CC	CC	CC	AA	CC	CC	CC	CC	AA	CC	AA	CC	CC	CC	CC	AA	CC	CC	CC	CC	AA	AA	CC	CC	CC	CC	CC	CC	CC	CC	CC	CC	CC	AA	CA	CC	CC	CC	CC	CC	CC	CC	CC	CC	CA	AA
1B	374913339	1B_374913339	AA	AA	AA	AA	GG	AA	AA	AA	AA	GG	AA	GG	AA	AA	AA	AA	GG	AA	AA	AA	AA	GG	GG	AA	AA	AA	AA	AA	AA	AA	AA	AA	AA	AA	GG	AG	AA	AA	AA	AA	AA	AA	AA	AA	AA	AA	GG
1B	374913451	1B_374913451	CC	CC	CC	CC	GG	CC	CC	CC	CC	GG	CC	GG	CC	CC	CC	CC	GG	CC	CC	CC	CC	GG	GG	CC	CC	CC	CC	CC	CC	CC	CC	CC	CC	CC	GG	CG	CC	CC	CC	CC	CC	CC	CC	CC	CC	CC	GG
1B	374913697	1B_374913697	AA	AA	AA	AA	TT	AA	AA	AA	AA	TT	AA	TT	AA	AA	AA	AA	TT	AA	AA	AA	AA	TT	TT	AA	AA	AA	AA	AA	AA	AA	AA	AA	AA	AA	TT	AT	AA	AA	AA	AA	AA	AA	AA	AA	AA	AA	TT
1B	376069311	1B_376069311	CC	CC	CC	CC	TT	CC	CC	CC	CC	TT	CC	TT	CC	CC	CC	CC	TT	CC	CC	CC	CC	TT	TT	CC	CC	CC	CC	CC	CC	CC	CC	CC	CC	CC	TT	CT	CC	CC	CC	CC	CC	CC	CC	CC	CC	CT	TT
1B	378286490	1B_378286490	TT	TT	TT	TT	CC	TT	TT	TT	TT	CC	TT	CC	TT	TT	TT	TT	CC	TT	TT	TT	TT	CC	CC	TT	TT	TT	TT	TT	TT	TT	TT	TT	TT	TT	CC	TC	TT	TT	TT	TT	TT	TT	TT	TT	TT	TC	CC
1B	378286815	1B_378286815	TT	TT	--	TT	CC	--	TT	TT	TT	CC	TT	CC	--	TT	TT	TT	CC	--	TT	TT	TT	CC	CC	TT	TT	TT	TT	TT	TT	TT	TT	TT	TT	TT	CC	CC	TT	TT	TT	TT	--	TT	--	TT	TT	CC	CC
1B	378500287	1B_378500287	AA	AA	AA	AA	GG	AA	AA	AA	AA	GG	AA	GG	AA	AA	AA	AA	GG	AA	AA	AA	AA	GG	GG	AA	AA	AA	AA	AA	AA	AA	AA	AA	AA	AA	GG	AG	AA	AA	AA	AA	AA	AA	AA	AA	AA	AG	GG
1B	379631714	1B_379631714	CC	CC	CC	CC	TT	CC	CC	CC	CC	TT	CC	TT	CC	CC	CC	CC	TT	CC	CC	CC	CC	TT	TT	CC	CC	CC	CC	CC	CC	CC	CC	CC	CC	CC	TT	CT	CC	CC	CC	CC	CC	CC	CC	CC	CC	CT	TT
1B	380440047	1B_380440047	TT	TT	TT	TT	CC	TT	TT	TT	TT	CC	TT	CC	TT	TT	TT	TT	CC	TT	TT	TT	TT	CC	CC	TT	TT	TT	TT	TT	TT	TT	TT	TT	TT	TT	CC	TC	TT	TT	TT	TT	TT	TT	TT	TT	TT	TC	CC
1B	384052903	1B_384052903	CC	CC	CC	CC	TT	CC	CC	CC	CC	TT	CC	TT	CC	CC	CC	CC	TT	CC	CC	CC	CC	TT	TT	CC	CC	CC	CC	CC	CC	CC	CC	CC	CC	CC	TT	CT	CC	CC	CC	CC	CC	CC	CC	CC	CC	CC	TT
1B	384056951	1B_384056951	TT	TT	TT	TT	CC	TT	TT	TT	TT	CC	TT	CC	TT	TT	TT	TT	CC	TT	TT	TT	TT	CC	CC	TT	TT	TT	TT	TT	TT	TT	TT	TT	TT	TT	CC	TC	TT	TT	TT	TT	TT	TT	TT	TT	TT	TT	CC
1B	384248911	1B_384248911	AA	AA	AA	AA	GG	AA	AA	AA	AA	GG	AA	GG	AA	AA	AA	AA	GG	AA	AA	AA	AA	GG	GG	AA	AA	AA	AA	AA	AA	AA	AA	AA	AA	AA	GG	AG	AA	AA	AA	AA	AA	AA	AA	AA	AA	AG	GG
1B	386624327	1B_386624327	GG	GG	GG	GG	AA	GG	GG	GG	GG	AA	GG	AA	GG	GG	GG	GG	AA	GG	GG	GG	GG	AA	AA	GG	GG	GG	GG	GG	GG	GG	GG	GG	GG	GG	GA	GA	GG	GG	GG	GG	GG	GG	GG	GG	GG	GA	AA
1B	387930934	1B_387930934	CC	CC	CC	CC	GG	CC	CC	CC	CC	GG	CC	GG	CC	CC	CC	CC	GG	CC	CC	CC	CC	GG	GG	CC	CC	CC	CC	CC	CC	CC	CC	CC	CC	CC	GG	CG	CC	CC	CC	CC	CC	CC	CC	CC	CC	CG	GG
1B	388870211	1B_388870211	GG	GG	GG	GG	AA	GG	GG	GG	GG	AA	GG	AA	GG	GG	GG	GG	AA	GG	GG	GG	GG	AA	AA	GG	GG	GG	GG	GG	GG	GG	GG	GG	GG	GG	AA	GA	GG	GG	GG	GG	GG	GG	GG	GG	GG	GA	AA
1B	388876636	1B_388876636	CC	CC	CC	CC	AA	CC	CC	CC	CC	AA	CC	AA	CC	CC	CC	CC	AA	CC	CC	CC	CC	AA	AA	CC	CC	CC	CC	CC	CC	CC	CC	CC	CC	CC	AA	CA	CC	CC	CC	CC	CC	CC	CC	CC	CC	CA	AA
1B	388876844	1B_388876844	CC	CC	CC	CC	TT	CC	CC	CC	CC	TT	CC	TT	CC	CC	CC	CC	TT	CC	CC	CC	CC	TT	TT	CC	CC	CC	CC	CC	CC	CC	CC	CC	CC	CC	TT	CT	CC	CC	CC	CC	CC	CC	CC	CC	CC	CT	TT
1B	389569091	1B_389569091	GG	GG	GG	GG	AA	GG	GG	GG	GG	AA	GG	AA	GG	GG	GG	GG	AA	GG	GG	GG	GG	AA	AA	GG	GG	GG	GG	AA	GG	GG	GG	GG	GG	GG	AA	GA	GG	GG	GG	GG	GG	GG	GG	GG	GG	GA	AA
1B	389616727	1B_389616727	GG	GG	GG	GG	AA	GG	GG	GG	GG	AA	GG	AA	GG	GG	GG	GG	AA	GG	GG	GG	GG	AA	AA	GG	GG	GG	GG	AA	GG	GG	GG	GG	GG	GG	AA	GA	GG	GG	GG	GG	GG	GG	GG	GG	GG	GA	AA
1B	391844900	1B_391844900	CC	CC	CC	CC	TT	CC	CC	CC	CC	TT	CC	TT	CC	CC	CC	CC	TT	CC	CC	CC	CC	TT	TT	CC	CC	CC	CC	TT	CC	CC	CC	CC	CC	CC	TT	CT	CC	CC	CC	CC	CC	CC	CC	CC	TT	CT	TT
1B	392033936	1B_392033936	AA	AA	AA	AA	CC	AA	AA	AA	AA	CC	AA	CC	AA	AA	AA	AA	CC	AA	AA	AA	AA	CC	CC	AA	AA	AA	AA	CC	AA	AA	AA	AA	AA	AA	CC	AA	AA	AA	AA	AA	AA	AA	AA	AA	CC	AA	CC
1B	392517137	1B_392517137	CC	CC	CC	CC	AA	CC	CC	CC	CC	AA	CC	AA	CC	CC	CC	CC	AA	CC	CC	CC	CC	AA	AA	CC	CC	CC	CC	AA	CC	CC	CC	CC	CC	CC	AA	CA	CC	CC	CC	CC	CC	CC	CC	CC	AA	CA	AA
1B	393720096	1B_393720096	AA	AA	AA	AA	AA	AA	AA	AA	AA	AA	AA	AA	AA	AA	AA	AA	AA	AA	AA	AA	GG	AA	AA	AA	AA	AA	AA	AA	AA	AA	AA	AA	AA	AA	AA	AA	AA	AA	AA	AA	AA	AA	AA	AA	AA	AA	AA
1B	394073997	1B_394073997	GG	GG	GG	GG	GG	GG	GG	GG	GG	GG	GG	GG	GG	GG	GG	GG	GG	GG	GG	GG	CC	GG	GG	GG	GG	GG	GG	GG	GG	GG	GG	GG	GG	GG	GG	GG	GG	GG	GG	GG	GG	GG	GG	GG	GG	GG	GG
1B	398142498	1B_398142498	GG	GG	GG	GG	AA	GG	GG	GG	GG	AA	GG	AA	GG	GG	GG	GG	AA	GG	GG	GG	GG	AA	AA	GG	GG	GG	GG	AA	GG	GG	GG	GG	GG	GG	AA	GA	GG	GG	GG	GG	GG	GG	GG	GG	AA	GA	AA
1B	401460771	1B_401460771	CC	CC	CC	CC	AA	CC	CC	CC	CC	AA	CC	CA	CC	CC	CC	CC	AA	CC	CC	CC	CC	CC	CC	CC	CC	CC	CC	AA	CC	CC	CC	CC	CC	CC	AA	CA	CC	CC	CC	CC	CC	CC	CC	CC	CC	CA	AA
1B	402503625	1B_402503625	CC	CC	CC	CC	TT	CC	CC	CC	CC	TT	CC	TT	CC	CC	CC	CC	TT	CC	CC	CC	CC	TT	TT	CC	CC	CC	CC	TT	CC	CC	CC	CC	CC	CC	TT	CT	CC	CC	CC	CC	CC	CC	CC	CC	TT	CT	TT
1B	402503839	1B_402503839	TT	TT	TT	TT	GG	TT	TT	TT	TT	GG	TT	GG	TT	TT	TT	TT	GG	TT	TT	TT	TT	GG	GG	TT	TT	TT	TT	GG	TT	TT	TT	TT	TT	TT	GG	TG	TT	TT	TT	TT	TT	TT	TT	TT	GG	TG	GG
1B	403977103	1B_403977103	CC	CC	CC	CC	GG	CC	CC	CC	CC	GG	CC	GG	CC	CC	CC	CC	GG	CC	CC	CC	CC	GG	GG	CC	CC	CC	CC	GG	CC	CC	CC	CC	CC	CC	GG	GC	CC	CC	CC	CC	CC	CC	CC	CC	GG	GC	GG
1B	405560994	1B_405560994	CC	CC	CC	CC	TT	CC	CC	CC	CC	TT	CC	TT	CC	CC	CC	CC	TT	CC	CC	CC	CC	TT	TT	CC	CC	CC	CC	TT	CC	CC	CC	CC	CC	CC	TT	TC	CC	CC	CC	CC	CC	CC	CC	CC	TT	TC	TT
1B	405561208	1B_405561208	TT	TT	TT	TT	CC	TT	TT	TT	TT	CC	TT	CC	TT	TT	TT	TT	CC	TT	TT	TT	TT	CC	CC	TT	TT	TT	TT	CC	TT	--	TT	TT	TT	TT	CC	CT	--	TT	TT	TT	--	TT	--	TT	CC	CT	CC
1B	405619010	1B_405619010	CC	CC	CC	CC	TT	CC	CC	CC	CC	TT	CC	TT	CC	CC	CC	CC	TT	--	CC	CC	CC	TT	TT	CC	CC	CC	CC	TT	CC	CC	CC	CC	CC	CC	TT	TT	CC	CC	CC	CC	CC	CC	CC	CC	TT	TT	TT
1B	406033582	1B_406033582	TT	TT	TT	TT	GG	TT	TT	TT	TT	GG	TT	GG	TT	TT	TT	TT	GG	TT	TT	TT	TT	GG	GG	TT	TT	TT	TT	GG	TT	TT	TT	TT	TT	TT	GG	TG	TT	TT	TT	TT	TT	TT	TT	TT	GG	TG	GG
1B	406088425	1B_406088425	AA	AA	AA	AA	GG	AA	AA	AA	AA	GG	AA	GG	AA	AA	AA	AA	GG	AA	AA	AA	AA	GG	GG	AA	AA	AA	AA	GG	AA	AA	AA	AA	AA	AA	GG	GA	AA	AA	AA	AA	AA	AA	AA	AA	GG	GA	GG
1B	406088958	1B_406088958	GG	GG	GG	GG	AA	GG	GG	GG	GG	AA	GG	AA	GG	GG	GG	GG	AA	GG	GG	GG	GG	AA	AA	GG	GG	GG	GG	AA	GG	GG	GG	GG	GG	GG	AA	AG	GG	GG	GG	GG	GG	GG	GG	GG	AA	AG	AA
1B	406089132	1B_406089132	AA	AA	AA	AA	GG	AA	AA	AA	AA	GG	AA	GG	AA	AA	AA	AA	GG	AA	AA	AA	AA	GG	GG	AA	AA	AA	AA	GG	AA	AA	AA	AA	AA	AA	GG	GA	AA	AA	AA	AA	AA	AA	AA	AA	GG	GA	GG
1B	407347609	1B_407347609	AA	AA	AA	AA	GG	AA	AA	AA	AA	GG	AA	GG	AA	AA	AA	AA	GG	AA	AA	AA	AA	GG	GG	AA	AA	AA	AA	GG	AA	AA	AA	AA	AA	AA	GG	GA	AA	AA	AA	AA	AA	AA	AA	AA	GG	GA	GG
1B	408452380	1B_408452380	CC	CC	CC	CC	TT	CC	CC	CC	CC	TT	CC	TT	CC	CC	CC	CC	TT	CC	CC	CC	CC	TT	TT	CC	CC	CC	CC	TT	CC	--	CC	CC	CC	CC	TT	CT	--	CC	CC	CC	CC	CC	CC	CC	TT	TT	TT
1B	408452587	1B_408452587	GG	GG	GG	GG	AA	GG	GG	GG	GG	AA	GG	AA	GG	GG	GG	GG	AA	GG	GG	GG	GG	AA	AA	GG	GG	GG	GG	AA	GG	GG	GG	GG	GG	GG	AA	GA	GG	GG	GG	GG	GG	GG	GG	GG	AA	GG	AA
1B	409593682	1B_409593682	CC	CC	CC	CC	TT	CC	CC	CC	CC	TT	CC	TT	CC	CC	CC	CC	TT	CC	CC	CC	CC	TT	TT	CC	CC	CC	CC	TT	CC	CC	CC	CC	CC	CC	TT	TC	CC	CC	CC	CC	CC	CC	CC	CC	TT	TC	TT
1B	410488664	1B_410488664	GG	GG	GG	GG	AA	GG	GG	GG	GG	AA	GG	AA	GG	GG	GG	GG	AA	GG	GG	GG	GG	AA	--	GG	GG	GG	GG	AA	GG	GG	GG	GG	GG	GG	AA	AG	GG	GG	GG	GG	GG	GG	GG	GG	AA	GG	AA
1B	411336432	1B_411336432	CC	CC	CC	CC	TT	CC	CC	CC	CC	TT	CC	TT	CC	CC	CC	CC	TT	CC	CC	CC	CC	TT	TT	CC	CC	CC	CC	TT	CC	CC	CC	CC	CC	CC	TT	CT	CC	CC	CC	CC	CC	CC	CC	CC	TT	CT	TT
1B	411415669	1B_411415669	TT	TT	TT	TT	CC	TT	TT	TT	TT	CC	TT	CC	TT	TT	TT	TT	CC	TT	TT	TT	TT	CC	CC	TT	TT	TT	TT	CC	TT	TT	TT	TT	TT	TT	CC	TC	TT	TT	TT	TT	TT	TT	TT	TT	CC	TC	CC
1B	412818978	1B_412818978	CC	CC	CC	CC	GG	CC	CC	CC	CC	GG	CC	GG	CC	CC	CC	CC	GG	CC	CC	CC	CC	GG	GG	CC	CC	CC	CC	GG	CC	CC	CC	CC	CC	CC	GG	GG	CC	CC	CC	CC	CC	CC	CC	CC	GG	CG	GG
1B	412894272	1B_412894272	GG	GG	GG	GG	AA	GG	GG	GG	GG	AA	GG	AA	GG	GG	GG	GG	AA	GG	GG	GG	GG	AA	AA	GG	GG	GG	GG	AA	GG	GG	GG	GG	GG	GG	AA	AG	GG	GG	GG	GG	GG	GG	GG	GG	AA	AG	AA
1B	412894553	1B_412894553	GG	GG	GG	GG	CC	--	GG	GG	GG	CC	GG	CC	--	GG	GG	GG	CC	GG	GG	GG	GG	CC	CC	GG	GG	GG	GG	CC	GG	GG	GG	GG	GG	GG	CC	CC	GG	GG	GG	GG	GG	GG	--	GG	CC	GG	CC
1B	413488605	1B_413488605	GG	GG	GG	GG	AA	GG	GG	GG	GG	AA	GG	AA	GG	GG	GG	GG	AA	GG	GG	GG	GG	AA	AA	GG	GG	GG	GG	AA	GG	GG	GG	GG	GG	GG	AA	GA	GG	GG	GG	GG	GG	GG	GG	GG	AA	GA	AA
1B	416697721	1B_416697721	GG	GG	GG	GG	AA	GG	GG	GG	GG	AA	GG	AA	GG	GG	GG	GG	AA	GG	GG	GG	GG	AA	AA	GG	GG	GG	GG	AA	GG	GG	GG	GG	GG	GG	AA	AG	GG	GG	GG	GG	GG	GG	GG	GG	AA	AG	AA
1B	417480499	1B_417480499	GG	GG	GG	GG	AA	GG	GG	GG	GG	AA	GG	AA	GG	GG	GG	GG	AA	--	GG	GG	GG	AA	AA	GG	GG	GG	GG	AA	GG	GG	GG	GG	GG	GG	AA	AG	GG	GG	GG	GG	GG	GG	GG	GG	AA	AG	AA
1B	417480665	1B_417480665	AA	AA	AA	AA	GG	AA	AA	AA	AA	GG	AA	GG	AA	AA	AA	AA	GG	AA	AA	AA	AA	GG	GG	AA	AA	AA	AA	GG	AA	AA	AA	AA	AA	AA	GG	GA	AA	AA	AA	AA	AA	AA	AA	AA	GG	AA	GG
1B	419360311	1B_419360311	AA	AA	AA	AA	GG	AA	AA	AA	AA	GG	AA	GG	AA	AA	AA	AA	GG	AA	AA	AA	AA	GG	GG	AA	AA	AA	AA	GG	AA	AA	AA	AA	AA	AA	GG	AG	AA	AA	AA	AA	AA	AA	AA	AA	GG	AG	GG
1B	420062922	1B_420062922	GG	GG	GG	GG	AA	GG	GG	GG	GG	AA	GG	AA	GG	GG	GG	GG	AA	GG	GG	GG	GG	AA	AA	GG	GG	GG	GG	AA	GG	GG	GG	GG	GG	GG	AA	GA	GG	GG	GG	GG	GG	GG	GG	GG	AA	GG	AA
1B	420423015	1B_420423015	GG	GG	GG	GG	AA	GG	GG	GG	GG	AA	GG	AA	GG	GG	GG	GG	AA	GG	GG	GG	GG	AA	AA	GG	GG	GG	GG	AA	GG	GG	GG	GG	GG	GG	AA	GA	GG	GG	GG	GG	GG	GG	GG	GG	AA	GA	AA
1B	422646946	1B_422646946	GG	GG	GG	GG	GG	GG	GG	GG	GG	GG	GG	GG	GG	GG	GG	GG	GG	GG	GG	GG	TT	GG	GG	GG	GG	GG	GG	GG	GG	GG	GG	GG	GG	GG	GG	GG	GG	GG	GG	GG	GG	GG	GG	GG	GG	GG	GG
1B	422843984	1B_422843984	CC	CC	CC	CC	CC	CC	CC	CC	CC	CC	CC	CC	CC	CC	CC	CC	CC	CC	CC	CC	GG	CC	CC	CC	CC	CC	CC	CC	CC	CC	CC	CC	CC	CC	CC	CC	CC	CC	CC	CC	CC	CC	CC	CC	CC	CC	CC
1B	426440077	1B_426440077	AA	AA	AA	AA	AA	AA	AA	AA	AA	AA	AA	AA	AA	AA	AA	AA	AA	AA	AA	AA	CC	AA	AA	AA	AA	AA	AA	AA	AA	AA	AA	AA	AA	AA	AA	AA	AA	AA	AA	AA	AA	AA	AA	AA	AA	AA	AA
1B	426990711	1B_426990711	TT	TT	TT	TT	TT	TT	TT	TT	TT	TT	TT	TT	TT	TT	TT	TT	TT	TT	TT	TT	CC	TT	TT	TT	TT	TT	TT	TT	TT	TT	TT	TT	TT	TT	TT	TT	TT	TT	TT	TT	TT	TT	TT	TT	TT	TT	TT
1B	427060733	1B_427060733	AA	AA	AA	AA	AA	AA	AA	AA	AA	AA	AA	AA	AA	AA	AA	AA	AA	AA	AA	AA	CC	AA	AA	AA	AA	AA	AA	AA	AA	AA	AA	AA	AA	AA	AA	AA	AA	AA	AA	AA	AA	AA	AA	AA	AA	AA	AA
1B	427673167	1B_427673167	CC	CC	CC	CC	CC	CC	CC	CC	CC	CC	CC	CC	CC	CC	CC	CC	CC	CC	CC	CC	TT	CC	CC	CC	CC	CC	CC	CC	CC	CC	CC	CC	CC	CC	CC	CC	CC	CC	CC	CC	CC	CC	CC	CC	CC	CC	CC
1B	428147333	1B_428147333	GG	GG	GG	GG	GG	GG	GG	GG	GG	GG	GG	GG	GG	GG	GG	GG	GG	GG	GG	GG	AA	GG	GG	GG	GG	GG	GG	GG	GG	GG	GG	GG	GG	GG	GG	GG	GG	GG	GG	GG	GG	GG	GG	GG	GG	GG	GG
1B	428173898	1B_428173898	TT	TT	TT	TT	TT	TT	TT	TT	TT	TT	TT	TT	TT	TT	TT	TT	TT	TT	TT	TT	CC	TT	TT	TT	TT	TT	TT	TT	TT	TT	TT	TT	TT	TT	TT	TT	TT	TT	TT	TT	TT	TT	TT	TT	TT	TT	TT
1B	430304746	1B_430304746	TT	TT	TT	TT	CC	TT	TT	TT	TT	CC	TT	CC	TT	TT	TT	TT	CC	TT	TT	TT	TT	CC	CC	TT	TT	TT	TT	CC	TT	TT	TT	TT	TT	CC	CC	CC	TT	TT	TT	TT	TT	TT	TT	TT	CC	TT	CC
1B	430457060	1B_430457060	GG	GG	GG	GG	AA	GG	GG	GG	GG	AA	GG	AA	GG	GG	GG	GG	AA	GG	GG	GG	GG	AA	AA	GG	GG	GG	GG	AA	GG	GG	GG	GG	GG	AA	AA	AA	GG	GG	GG	GG	GG	GG	GG	GG	AA	AG	AA
1B	432216303	1B_432216303	TT	TT	TT	TT	CC	TT	TT	TT	TT	CC	TT	CC	TT	TT	TT	TT	CC	TT	TT	TT	TT	CC	CC	TT	TT	TT	TT	CC	TT	TT	TT	TT	TT	CC	CC	CC	TT	TT	TT	TT	TT	TT	TT	TT	CC	CT	CC
1B	433447536	1B_433447536	CC	CC	CC	CC	CC	CC	CC	CC	CC	CC	CC	TC	CC	CC	CC	CC	CC	CC	CC	CC	CC	TT	TT	CC	CC	CC	CC	CC	CC	CC	CC	CC	CC	CC	CC	CC	CC	CC	CC	CC	CC	CC	CC	CC	TT	CC	CC
1B	433954975	1B_433954975	CC	CC	CC	CC	TT	CC	CC	CC	CC	TT	CC	CT	CC	CC	CC	CC	TT	CC	CC	CC	CC	CC	CC	CC	CC	CC	CC	TT	CC	CC	CC	CC	CC	TT	TT	TT	CC	CC	CC	CC	CC	CC	CC	CC	CC	CT	TT
1B	437840178	1B_437840178	CC	CC	CC	CC	CC	CC	CC	CC	CC	CC	CC	CC	CC	CC	CC	CT	CT	CC	CT	CC	CT	CC	CC	CC	CC	CC	CC	CC	CC	CC	CC	CC	CC	CC	CC	CC	CC	CC	CT	CC	CC	CC	CC	CC	CC	CC	CC
1B	437989423	1B_437989423	GG	GG	GG	GG	GG	GG	GG	GG	GG	GG	GG	GA	GG	GG	GG	GG	GG	GG	GG	GG	GG	AA	AA	GG	GG	GG	GG	GG	GG	GG	GG	GG	GG	GG	GG	GG	GG	GG	GG	GG	GG	GG	GG	GG	AA	GG	GG
1B	442621409	1B_442621409	GG	GG	GG	GG	AA	GG	GG	GG	GG	AA	GG	AA	GG	GG	GG	GG	GG	GG	GG	GG	GG	AA	AA	GG	GG	GG	GG	AA	GG	GG	GG	GG	GG	GG	AA	GA	GG	GG	GG	GG	GG	GG	GG	GG	AA	GA	AA
1B	443558223	1B_443558223	TT	TT	TT	TT	CC	TT	TT	TT	TT	CC	TT	CC	TT	TT	TT	TT	CC	TT	TT	TT	TT	CC	CC	TT	TT	TT	TT	CC	TT	TT	TT	TT	TT	TC	CC	TC	TT	TT	TT	TT	TT	TT	TT	TT	CC	TT	CC
1B	444872844	1B_444872844	GG	GG	GG	GG	AA	GG	GG	GG	GG	AA	GG	AA	GG	GG	GG	GG	AA	GG	GG	GG	GG	AA	AA	GG	GG	GG	GG	AA	GG	GG	GG	GG	GG	GG	AA	GA	GG	GG	GG	GG	GG	GG	GG	GG	AA	GA	AA
1B	445176813	1B_445176813	GG	GG	GG	GG	CC	GG	GG	GG	GG	CC	GG	CC	GG	GG	GG	GG	CC	GG	GG	GG	GG	CC	CC	GG	GG	GG	GG	CC	GG	GG	GG	GG	GG	CC	CC	CC	GG	GG	GG	GG	GG	GG	GG	GG	CC	GC	CC
1B	445176979	1B_445176979	TT	TT	TT	TT	CC	TT	TT	TT	TT	CC	TT	CC	TT	TT	TT	TT	CC	TT	TT	TT	TT	CC	CC	TT	TT	TT	TT	CC	TT	TT	TT	TT	TT	CC	CC	CC	TT	TT	TT	TT	TT	TT	TT	TT	CC	TC	CC
1B	446558075	1B_446558075	CC	CC	CC	CC	TT	CC	CC	CC	CC	TT	CC	TT	CC	CC	CC	CC	TT	CC	CC	CC	CC	TT	TT	CC	CC	CC	CC	TT	CC	CC	CC	CC	CC	TT	TT	TT	CC	CC	CC	CC	CC	CC	CC	CC	TT	CT	TT
1B	447430292	1B_447430292	AA	AA	AA	AA	GG	AA	AA	AA	AA	GG	AA	GG	AA	AA	AA	AA	GG	AA	AA	AA	AA	GG	GG	AA	AA	AA	AA	GG	AA	AA	AA	AA	AA	GG	GG	GG	AA	AA	AA	AA	AA	AA	AA	AA	GG	AA	GG
1B	447430463	1B_447430463	CC	CC	CC	CC	CC	CC	CC	CC	CC	CC	CC	CC	CC	CC	CC	CC	CC	CC	CC	CC	CC	CC	CC	CC	CC	CC	CC	CC	CC	CC	CC	CC	CC	AA	CC	CA	CC	CC	CC	CC	CC	CC	CC	CC	CC	CC	CC
1B	448265347	1B_448265347	GG	GG	GG	GG	AA	GG	GG	GG	GG	AA	GG	AA	GG	GG	GG	GG	AA	GG	GG	GG	GG	AA	AA	GG	GG	GG	GG	AA	GG	GG	GG	GG	GG	AA	AA	AA	GG	GG	GG	GG	GG	GG	GG	GG	AA	GA	AA
1B	448270454	1B_448270454	GG	GG	GG	GG	AA	GG	GG	GG	GG	AA	GG	AA	GG	GG	GG	GG	AA	GG	GG	GG	GG	AA	AA	GG	GG	GG	GG	AA	GG	GG	GG	GG	GG	GG	AA	GA	GG	GG	GG	GG	GG	GG	GG	GG	AA	GA	AA
1B	449987689	1B_449987689	AA	AA	AA	AA	AA	AA	AA	AA	AA	AA	AA	AA	AA	AA	AA	AA	AA	AA	AA	AA	AA	AA	AA	AA	AA	AA	AA	AA	AA	AA	AA	AA	AA	GG	AA	AG	AA	AA	AA	AA	AA	AA	AA	AA	AA	AA	AA
1B	449987830	1B_449987830	AA	--	AA	AA	AA	AA	AA	AA	AA	AA	AA	AA	AA	AA	AA	AA	AA	AA	AA	AA	AA	AA	AA	AA	AA	AA	AA	AA	AA	AA	AA	AA	AA	GG	--	AA	AA	AA	AA	AA	AA	AA	AA	AA	AA	AA	AA
1B	453204498	1B_453204498	TT	TT	TT	TT	CC	TT	TT	TT	TT	CC	TT	TC	TT	TT	TT	TT	CC	TT	TT	TT	TT	TT	TT	TT	TT	TT	TT	CC	TT	TT	TT	TT	TT	TC	CC	TC	TT	TT	TT	TT	TT	TT	TT	TT	TT	TC	CC
1B	453204679	1B_453204679	CC	CC	CC	CC	GG	CC	CC	CC	CC	GG	CC	CC	CC	CC	CC	CC	GG	CC	CC	CC	CC	CC	CC	CC	CC	CC	CC	GG	CC	CC	CC	CC	CC	CG	GG	CG	CC	CC	CC	CC	CC	CC	CC	CC	CC	CC	GG
1B	453330989	1B_453330989	CC	CC	CC	CC	TT	CC	CC	CC	CC	TT	CC	CT	CC	CC	CC	CC	TT	CC	CC	CC	CC	CC	CC	CC	CC	CC	CC	TT	CC	CC	CC	CC	CC	CT	TT	CT	CC	CC	CC	CC	CC	CC	CC	CC	CC	CT	TT
1B	453354958	1B_453354958	TT	TT	TT	TT	GG	TT	TT	TT	TT	GG	TT	TT	TT	TT	TT	TT	GG	TT	TT	TT	TT	TT	TT	TT	TT	TT	TT	GG	TT	TT	TT	TT	TT	TG	GG	TG	TT	TT	TT	TT	TT	TT	TT	TT	TT	TG	GG
1B	454990828	1B_454990828	GG	GG	GG	GG	AA	GG	GG	GG	GG	AA	GG	GA	GG	GG	GG	GG	AA	GG	GG	GG	GG	GG	GG	GG	GG	GG	GG	AA	GG	GG	GG	GG	GG	GA	AA	GA	GG	GG	GG	GG	GG	GG	GG	GG	GG	GG	AA
1B	456711825	1B_456711825	TT	TT	TT	TT	CC	TT	TT	TT	TT	TT	TT	TT	TT	TT	TT	TT	CC	TT	TT	TT	TT	TT	TT	TT	TT	TT	TT	TT	TT	TT	TT	TT	TT	TC	CC	TC	TT	TT	TT	TT	TT	TT	TT	TT	TT	TC	TT
1B	457953308	1B_457953308	CC	CC	CC	CC	AA	CC	CC	CC	CC	CC	CC	CA	CC	CC	CC	CC	AA	CC	CC	CC	AA	AA	AA	CC	CC	CC	CC	CC	CC	CC	CC	CC	CC	CC	AA	CA	CC	CC	CC	AA	AA	CC	CC	CC	AA	CA	CC
1B	460282184	1B_460282184	TT	TT	TT	TT	CC	TT	TT	TT	TT	TT	TT	TC	TT	TT	TT	TT	CC	TT	TT	TT	CC	CC	CC	TT	TT	TT	TT	TT	TT	TT	TT	TT	TT	TT	CC	TC	TT	TT	TT	CC	CC	TT	TT	TT	CC	TC	TT
1B	460282412	1B_460282412	AA	AA	AA	AA	GG	AA	AA	AA	AA	GG	AA	GG	AA	AA	AA	AA	GG	AA	AA	AA	GG	GG	GG	AA	AA	AA	AA	GG	AA	AA	AA	AA	AA	GA	GG	GG	AA	AA	AA	GG	GG	AA	AA	AA	GG	GA	GG
1B	460376461	1B_460376461	CC	CC	CC	CC	GG	CC	CC	CC	CC	CC	CC	CG	CC	CC	CC	CC	GG	CC	CC	CC	GG	GG	GG	CC	CC	CC	CC	CC	CC	CC	CC	CC	CC	CC	GG	CG	CC	CC	CC	GG	GG	CC	CC	CC	GG	CG	CC
1B	464112186	1B_464112186	GG	GG	GG	GG	GG	GG	GG	GG	GG	GG	GG	GG	GG	GG	GG	GG	GG	GG	GG	GG	AA	GG	GG	GG	GG	GG	GG	GG	GG	GG	GG	GG	GG	GG	GG	GG	GG	GG	GG	GG	GG	GG	GG	GG	GG	GG	GG
1B	465339938	1B_465339938	CC	CC	CC	CC	CC	CC	CC	CC	CC	CC	CC	CT	CC	CC	CC	CC	CC	CC	CC	CC	CC	TT	TT	CC	CC	CC	CC	CC	CC	CC	CC	CC	CC	CC	CC	CC	CC	CC	CC	CC	CC	CC	CC	CC	TT	CC	CC
1B	465463740	1B_465463740	TT	TT	TT	TT	CC	TT	TT	TT	TT	CC	TT	CC	TT	TT	TT	TT	CC	TT	TT	TT	CC	CC	CC	TT	TT	TT	TT	CC	TT	TT	TT	TT	TT	CT	CC	CC	TT	TT	TT	CC	CC	TT	TT	TT	CC	CT	CC
1B	465963863	1B_465963863	GG	GG	GG	GG	GG	GG	GG	GG	GG	AA	GG	AA	GG	GG	GG	GG	GG	GG	GG	GG	GG	AA	AA	GG	GG	GG	GG	AA	GG	GG	GG	GG	GG	AG	GG	AG	GG	GG	GG	GG	GG	GG	GG	GG	AA	GG	AA
1B	465974952	1B_465974952	AA	AA	AA	AA	AA	AA	AA	AA	AA	CC	AA	CC	AA	AA	AA	AA	AA	AA	AA	AA	AA	CC	CC	AA	AA	AA	AA	CC	AA	AA	AA	AA	AA	CA	AA	CA	AA	AA	AA	AA	AA	AA	AA	AA	CC	AA	CC
1B	469086270	1B_469086270	CC	CC	CC	CC	CC	CC	CC	CC	CC	TT	CC	TC	CC	CC	CC	CC	CC	CC	CC	CC	CC	CC	CC	CC	CC	CC	CC	TT	CC	CC	CC	CC	CC	CC	CC	TC	CC	CC	CC	TT	CC	CC	CC	CC	CC	CC	TT
1B	470686018	1B_470686018	TT	TT	TT	TT	CC	TT	TT	TT	TT	CC	TT	CC	TT	TT	TT	TT	CC	TT	TT	TT	TT	CC	CC	TT	TT	TT	TT	CC	TT	TT	TT	TT	TT	CC	CC	CC	TT	TT	TT	CC	CC	TT	TT	TT	CC	CT	CC
1B	470979165	1B_470979165	GG	GG	GG	GG	TT	GG	GG	GG	GG	GG	GG	GT	GG	GG	GG	GG	TT	GG	GG	GG	GG	TT	TT	GG	GG	GG	GG	GG	GG	GG	GG	GG	GG	GT	TT	GT	GG	GG	GG	TT	TT	GG	GG	GG	TT	GT	GG
1B	471198807	1B_471198807	TT	TT	TT	TT	CC	TT	TT	TT	TT	CC	TT	CC	TT	TT	TT	TT	CC	TT	TT	TT	TT	CC	CC	TT	TT	TT	TT	CC	TT	TT	TT	TT	TT	CC	CC	CC	TT	TT	TT	CC	CC	TT	TT	TT	CC	CT	CC
1B	471198971	1B_471198971	CC	CC	CC	CC	CC	CC	CC	CC	CC	CC	CC	CC	CC	CC	CC	CC	CC	CC	CC	CC	AA	CC	CC	CC	CC	CC	CC	CC	CC	CC	CC	CC	CC	CC	CC	CC	AA	CC	CC	CC	CC	CC	CC	CC	CC	CC	CC
1B	471299781	1B_471299781	CC	CC	CC	CC	TT	CC	CC	CC	CC	CC	CC	TT	CC	CC	CC	CC	TT	CC	CC	CC	CC	TT	TT	CC	CC	CC	CC	CC	CC	CC	CC	CC	CC	TT	TT	CT	CC	CC	CC	TT	TT	CC	CC	CC	TT	CT	CC
1B	472904129	1B_472904129	TT	TT	TT	TT	CC	TT	TT	TT	TT	CC	TT	CC	TT	TT	TT	TT	CC	TT	TT	TT	TT	CC	CC	TT	TT	TT	TT	CC	TT	TT	TT	TT	TT	CC	CC	CC	TT	TT	TT	CC	CC	TT	TT	TT	CC	CT	CC
1B	473492448	1B_473492448	CC	CC	CC	CC	TT	CC	CC	CC	CC	TC	CC	TT	CC	CC	CC	CC	TT	CC	CC	CC	CC	TT	TT	CC	CC	CC	CC	TT	CC	CC	CC	CC	CC	TT	TT	TT	CC	CC	CC	TT	TT	CC	CC	CC	TT	TC	TT
1B	474387195	1B_474387195	CC	CC	CC	CC	TT	CC	CC	CC	CC	TT	CC	TT	CC	CC	CC	CC	TT	CC	CC	CC	CC	TT	TT	CC	CC	CC	CC	TT	CC	CC	CC	CC	CC	TT	TT	TT	CC	CC	CC	TT	TT	CC	CC	CC	TT	TC	TT
1B	474449437	1B_474449437	AA	AA	AA	AA	GG	AA	AA	AA	AA	AA	AA	AG	AA	AA	AA	AA	GG	AA	AA	AA	AA	GG	GG	AA	AA	AA	AA	AA	AA	AA	AA	AA	AA	AG	GG	AG	AA	AA	AA	GG	GG	AA	AA	AA	GG	AG	AA
1B	476911698	1B_476911698	GG	GG	GG	GG	GG	GG	GG	GG	GG	TT	GG	TG	GG	GG	GG	GG	GG	GG	GG	GG	GG	GG	GG	GG	GG	GG	GG	TT	GG	GG	GG	GG	GG	TG	GG	TG	GG	GG	GG	GG	GG	GG	GG	GG	GG	GG	TT
1B	483268755	1B_483268755	TT	TT	TT	TT	TT	TT	TT	TT	TT	TT	TT	TT	TT	TT	TT	TT	TT	TT	TT	TT	CC	TT	TT	TT	TT	TT	TT	TT	TT	TT	TT	TT	TT	TT	TT	TT	CC	TT	TT	TT	TT	TT	TC	TT	TT	TT	TT
1B	483268983	1B_483268983	TT	TT	TT	TT	TT	TT	TT	TT	TT	CC	TT	TT	TT	TT	TT	TT	TT	TT	TT	TT	CC	TT	TT	TT	TT	TT	TT	CC	TT	TT	TT	TT	TT	CT	TT	CT	CC	TT	TT	TT	TT	TT	TT	TT	TT	TT	CC
1B	483269132	1B_483269132	CC	CC	CC	CC	CC	CC	CC	CC	CC	AA	CC	CC	CC	CC	CC	CC	CC	CC	CC	CC	AA	CC	CC	CC	CC	CC	CC	AA	CC	CC	CC	CC	CC	AC	CC	AC	AA	CC	CC	CC	CC	CC	CC	CC	CC	CC	AA
1B	484352736	1B_484352736	GG	GG	GG	GG	GG	GG	GG	GG	GG	CC	GG	GG	GG	GG	GG	GG	GG	GG	GG	GG	CC	GG	GG	GG	GG	GG	GG	CC	GG	GG	GG	GG	GG	CG	GG	CG	CC	GG	GG	GG	GG	GG	GG	GG	GG	GG	CC
1B	484429254	1B_484429254	TT	TT	TT	TT	TT	TT	TT	TT	TT	CC	TT	TT	TT	TT	TT	TT	TT	TT	TT	TT	CC	TT	TT	TT	TT	TT	TT	CC	TT	TT	TT	TT	TT	CT	TT	CT	CC	TT	TT	TT	TT	TT	TT	TT	TT	TT	CC
1B	486476172	1B_486476172	GG	GG	GG	GG	GG	GG	GG	GG	GG	AA	GG	GG	GG	GG	GG	GG	GG	GG	GG	GG	AA	GG	GG	GG	GG	GG	GG	AA	GG	GG	GG	GG	GG	AG	GG	AG	AA	GG	GG	GG	GG	GG	GG	GG	GG	GG	AA
1B	488647068	1B_488647068	AA	AA	AA	AA	GG	AA	AA	AA	AA	AA	AA	AA	AA	AA	AA	AA	AA	AA	AA	AA	AA	AA	AA	AA	AA	AA	AA	AA	AA	AA	AA	AA	AA	GA	GG	GA	AA	AA	AA	AA	AA	AA	AA	AA	GG	GA	AA
1B	488873984	1B_488873984	AA	AA	AA	AA	GG	AA	AA	AA	AA	AA	AA	AA	AA	AA	AA	AA	AA	AA	AA	AA	AA	AA	AA	AA	AA	AA	AA	AA	AA	AA	AA	AA	AA	GA	GG	GA	AA	AA	AA	AA	AA	AA	AA	AA	GG	AA	AA
1B	489269981	1B_489269981	AA	AA	AA	AA	CC	AA	AA	AA	AA	AA	AA	AA	--	AA	AA	AA	AA	--	AA	AA	AA	AA	AA	--	AA	AA	AA	AA	AA	AA	AA	AA	AA	CA	CC	CA	--	AA	AA	AA	AA	AA	AA	AA	CC	CA	AA
1B	489270223	1B_489270223	TT	TT	TT	TT	CC	TT	TT	TT	TT	TT	TT	TT	TT	TT	TT	TT	TT	TT	TT	TT	TT	TT	TT	TT	TT	TT	TT	TT	TT	TT	TT	TT	TT	CT	CC	CT	TT	TT	TT	TT	TT	TT	TT	TT	CC	CT	TT
1B	491397582	1B_491397582	TT	TT	TT	TT	CC	TT	TT	TT	TT	CC	TT	CC	TT	TT	TT	TT	CC	TT	TT	TT	TT	CC	CC	TT	TT	TT	TT	CC	TT	TT	TT	TT	CC	CC	CC	CC	TT	TT	TT	CC	CC	TT	TT	TT	CC	CT	CC
1B	491432999	1B_491432999	AA	AA	AA	AA	GG	AA	AA	AA	AA	GG	AA	GG	AA	AA	AA	AA	GG	AA	AA	AA	AA	GG	GG	AA	AA	AA	AA	GG	AA	AA	AA	AA	GG	GG	GG	GG	AA	AA	AA	GG	GG	AA	AA	AA	GG	GA	GG
1B	491438756	1B_491438756	CC	CC	CC	CC	AA	CC	CC	CC	CC	AA	CC	AA	CC	CC	CC	CC	AA	CC	CC	CC	CC	AA	AA	CC	CC	CC	CC	AA	CC	CC	CC	CC	AA	AA	AA	AA	CC	CC	CC	AA	AA	CC	CC	CC	AA	AC	AA
1B	491438902	1B_491438902	GG	GG	GG	GG	AA	GG	GG	GG	GG	AA	GG	AA	GG	GG	GG	GG	AA	GG	GG	GG	GG	AA	AA	GG	GG	GG	GG	AA	GG	GG	GG	GG	AA	AA	AA	AA	GG	GG	GG	AA	AA	GG	GG	GG	AA	AG	AA
1B	492090147	1B_492090147	GG	GG	GG	GG	CC	GG	GG	GG	GG	CC	GG	CC	GG	GG	GG	GG	CC	GG	GG	GG	GG	CC	CC	GG	GG	GG	GG	CC	GG	GG	GG	GG	CC	CC	CC	CC	GG	GG	GG	CC	CC	GG	GG	GG	CC	CG	CC
1B	492362514	1B_492362514	GG	GG	GG	GG	GG	GG	GG	GG	GG	AA	GG	AA	GG	GG	GG	GG	AA	GG	GG	GG	GG	AA	AA	GG	GG	GG	GG	AA	GG	GG	GG	GG	AA	AA	GG	AG	GG	GG	GG	AA	AA	GG	GG	GG	AA	GG	AA
1B	492380770	1B_492380770	--	GG	GG	GG	GG	GG	GG	GG	GG	AA	GG	AA	GG	GG	GG	GG	AA	--	GG	GG	GG	AA	AA	GG	GG	GG	GG	AA	GG	--	GG	GG	AA	AA	GG	GG	--	GG	GG	AA	--	GG	GG	GG	AA	--	AA
1B	492381044	1B_492381044	CC	CC	CC	CC	CC	CC	CC	CC	CC	TT	CC	TT	CC	CC	CC	CC	TT	CC	CC	CC	CC	TT	TT	CC	CC	CC	CC	TT	CC	CC	CC	CC	TT	TT	CC	TC	CC	CC	CC	TT	TT	CC	CC	CC	TT	CC	TT
1B	492745086	1B_492745086	AA	AA	AA	AA	AA	AA	AA	AA	AA	AA	AA	AA	AG	AA	AG	GG	AA	GG	GG	AA	GG	AA	AA	AA	AA	AA	AA	AA	AA	AA	AA	AA	AA	AA	AA	AA	GG	AA	AA	AA	AA	AA	AA	AA	AA	AA	AA
1B	493024808	1B_493024808	AA	AA	AA	AA	AA	AA	AA	AA	AA	CC	AA	CC	AA	AA	AA	AA	CC	AA	AA	AA	AA	CC	CC	AA	AA	AA	AA	CC	AA	AA	AA	AA	CC	CC	AA	CA	AA	AA	AA	CC	CC	AA	AA	AA	CC	AA	CC
1B	495419638	1B_495419638	CC	CC	CC	CC	TT	CC	CC	CC	CC	TT	CC	TT	CC	CC	CC	CC	TT	CC	CC	CC	CC	TT	TT	CC	CC	CC	CC	TT	CC	CC	CC	CC	TT	TT	TT	TT	CC	CC	CC	TT	TT	CC	CC	CC	TT	TC	TT
1B	495707921	1B_495707921	CC	CC	CC	CC	TT	CC	CC	CC	CC	TT	CC	TT	CC	CC	CC	CC	TT	CC	CC	CC	CC	TT	TT	CC	CC	CC	CC	TT	CC	CC	CC	CC	TT	TT	TT	TT	CC	CC	CC	TT	TT	CC	CC	CC	TT	TC	TT
1B	497152466	1B_497152466	CC	CC	CC	CC	CC	CC	CC	TT	CC	TT	CC	TT	CC	CC	CC	CC	TT	CC	CC	CC	CC	TT	TT	CC	CC	CC	CC	TT	CC	CC	CC	CC	TT	TT	CC	TC	CC	CC	CC	TT	TT	CC	CC	CC	TT	CC	TT
1B	497843692	1B_497843692	AA	AA	AA	AA	AA	AA	AA	CC	AA	CC	AA	CC	AA	AA	AA	AA	CC	AA	AA	AA	AA	CC	CC	AA	AA	AA	AA	CC	AA	AA	AA	AA	CC	CC	AA	CA	AA	AA	AA	CC	CC	AA	AA	AA	CC	AA	CC
1B	500827148	1B_500827148	CC	CC	CC	CC	TT	CC	CC	CC	CC	CC	CC	CC	CC	CC	CC	CC	CC	CC	CC	CC	CC	CC	CC	CC	CC	CC	CC	CT	CC	CC	CC	CC	CC	CC	TT	CT	CC	CC	CC	CC	CC	CC	CC	CC	CC	CT	CC
1B	502052126	1B_502052126	AA	AA	AA	AA	TT	AA	AA	AA	AA	AA	AA	AA	AA	AA	AA	AA	AA	AA	AA	AA	AA	AA	AA	AA	AA	AA	AA	AA	AA	AA	AA	AA	AA	AA	TT	AT	AA	AA	AA	AA	AA	AA	AA	AA	AA	AT	AA
1B	502803476	1B_502803476	CC	CC	CC	CC	TT	CC	CC	CC	CC	CC	CC	CC	CC	CC	CC	CC	CC	CC	CC	CC	CC	CC	CC	CC	CC	CC	CC	CC	CC	CC	CC	CC	CC	CC	TT	CT	CC	CC	CC	CC	CC	CC	CC	CC	CC	CT	CC
1B	503816495	1B_503816495	AA	AA	AA	AA	CC	AA	AA	CC	AA	CC	AA	CC	AA	AA	AA	AA	CC	AA	AA	AA	AA	AA	AA	AA	AA	AA	AA	CC	AA	AA	AA	AA	CC	CC	CC	CC	AA	AA	AA	CC	CC	AA	AA	AA	CC	CA	CC
1B	504516083	1B_504516083	GG	GG	GG	GG	GG	GG	GG	CC	GG	CC	GG	CC	CG	GG	CG	CC	CC	CC	CC	GG	CC	CC	CC	GG	GG	GG	GG	CC	GG	GG	GG	GG	CC	CC	GG	CG	CC	GG	GG	CC	CC	GG	GG	GG	CC	GG	CC
1B	505429130	1B_505429130	AA	AA	AA	AA	AA	AA	AA	CC	AA	CC	AA	CC	AA	AA	AA	AA	CC	AA	AA	AA	AA	AA	AA	AA	AA	AA	AA	CC	AA	AA	AA	AA	CC	CC	AA	CA	AA	AA	AA	CC	CC	AA	AA	AA	CC	AA	CC
1B	506671678	1B_506671678	AA	AA	AA	AA	AA	AA	AA	AA	AA	AA	AA	AA	AG	AA	AG	GG	AA	GG	GG	AA	GG	GG	GG	AA	AA	AA	AA	AA	AA	AA	AA	AA	AA	AA	AA	AA	GG	AA	AA	AA	AA	AA	AA	AA	AA	AA	AA
1B	509015171	1B_509015171	CC	CC	CC	CC	TT	CC	CC	TT	CC	TT	CC	TT	CC	CC	CC	CC	TT	CC	CC	CC	CC	CC	CC	CC	CC	CC	CC	TT	CC	CC	CC	CC	TT	TT	TT	TT	CC	CC	TT	TT	TT	CC	CC	CC	TT	CC	TT
1B	510813813	1B_510813813	TT	TT	TT	TT	CC	TT	TT	CC	TT	CC	TT	CC	TT	TT	TT	TT	TT	TT	TT	TT	TT	TT	TT	TT	TT	TT	TT	CC	TT	TT	TT	TT	TT	CT	CC	CC	TT	TT	CC	TT	TT	TT	TT	TT	CC	CT	CC
1B	510986487	1B_510986487	AA	AA	AA	AA	GG	AA	AA	GG	AA	GG	AA	GG	AA	AA	AA	AA	AA	--	AA	AA	AA	AA	AA	AA	AA	AA	AA	GG	AA	AA	AA	AA	AA	GA	GG	GA	AA	AA	GG	AA	AA	AA	AA	AA	GG	GA	GG
1B	510986759	1B_510986759	TT	TT	TT	TT	AA	TT	TT	AA	TT	AA	TT	AA	TT	TT	TT	TT	TT	TT	TT	TT	TT	TT	TT	TT	TT	TT	TT	AA	TT	TT	TT	TT	TT	AT	AA	AA	TT	TT	AA	TT	TT	TT	TT	TT	AA	AT	AA
1B	510986924	1B_510986924	GG	GG	GG	GG	AA	GG	GG	AA	GG	AA	GG	AA	--	GG	GG	GG	GG	--	GG	GG	GG	GG	GG	--	GG	--	GG	AA	GG	GG	GG	GG	GG	AG	AA	AA	GG	GG	AA	GG	--	GG	--	GG	AA	--	AA
1B	511752028	1B_511752028	CC	CC	CC	CC	TT	CC	CC	TT	CC	TT	CC	TT	CC	CC	CC	CC	CC	CC	CC	CC	CC	CC	CC	CC	CC	CC	CC	TT	CC	CC	CC	CC	CC	TC	TT	TT	CC	CC	TT	CC	CC	CC	CC	CC	TT	TC	TT
1B	512407009	1B_512407009	CC	CC	CC	CC	TT	CC	CC	TT	CC	TT	CC	TT	CC	CC	CC	CC	CC	CC	CC	CC	CC	CC	CC	CC	CC	CC	CC	TT	CC	CC	CC	CC	CC	TC	TT	TT	CC	CC	TT	CC	CC	CC	CC	CC	TT	CC	TT
1B	512933434	1B_512933434	GG	GG	GG	GG	AA	GG	GG	GG	GG	GG	GG	GG	GG	GG	GG	GG	GG	GG	GG	GG	GG	GG	GG	GG	GG	GG	GG	GG	GG	--	GG	GG	GG	GG	AA	GA	GG	GG	GG	GG	GG	GG	GG	GG	AA	GA	GG
1B	514944632	1B_514944632	CC	CC	CC	CC	CC	CC	CC	CC	CC	CC	CC	CC	CC	CC	CC	CC	CC	CC	CC	CC	CC	CC	CC	CC	CC	CC	CC	CC	CC	CC	CC	CC	CC	CC	CC	CC	CC	CC	CC	CC	CC	CC	CC	CC	TT	CC	CC
1B	515938905	1B_515938905	TT	TT	TT	TT	CC	TT	TT	CC	TT	CC	TT	CC	CT	TT	CT	CC	CC	CC	CC	TT	CC	CC	CC	TT	TT	TT	TT	CC	TT	TT	TT	TT	CC	CC	CC	CC	CC	TT	CC	CC	CC	TT	TT	TT	TT	CT	CC
1B	516716328	1B_516716328	TT	TT	TT	TT	GG	TT	TT	TT	TT	TT	TT	TT	TT	TT	TT	TT	GG	TT	TT	TT	TT	TT	TT	TT	TT	TT	TT	TT	TT	TT	TT	TT	GG	TG	GG	TG	TT	TT	TT	GG	GG	TT	TT	TT	TT	TG	TT
1B	520882694	1B_520882694	TT	TT	TT	TT	CC	TT	TT	TT	TT	TT	TT	TT	CT	TT	CT	CC	CC	CC	CC	TT	CC	TT	TT	TT	TT	TT	TT	TT	TT	TT	TT	TT	CC	CT	CC	CT	CC	TT	TT	CC	CC	TT	TT	TT	CC	CT	TT
1B	520882970	1B_520882970	GG	GG	GG	GG	TT	GG	GG	GG	GG	GG	GG	GG	GG	GG	GG	GG	TT	GG	GG	GG	GG	GG	GG	GG	GG	GG	GG	GG	GG	GG	GG	GG	TT	GT	TT	GT	GG	GG	GG	TT	TT	GG	GG	GG	TT	GG	GG
1B	522646887	1B_522646887	AA	AA	AA	AA	TT	AA	AA	AA	AA	AA	AA	AA	AA	AA	AA	AA	TT	AA	AA	AA	AA	AA	AA	AA	AA	AA	AA	AA	AA	AA	AA	AA	TT	AT	TT	AT	AA	AA	AA	TT	TT	AA	AA	AA	TT	AT	AA
1B	524067203	1B_524067203	CC	CC	CC	CC	CC	CC	CC	CC	CC	CC	CC	CC	CT	CC	CT	TT	CC	TT	TT	CC	TT	CC	CC	CC	CC	CC	CC	CC	CC	CC	CC	CC	CC	CC	CC	CC	TT	CC	CC	CC	CC	CC	CC	CC	CC	CC	CC
1B	526246840	1B_526246840	AA	AA	AA	AA	AA	AA	AA	AA	AA	AA	AA	AA	AG	AA	AG	GG	AA	GG	GG	AA	GG	AA	AA	AA	AA	AA	AA	AA	AA	AA	AA	AA	AA	AA	AA	AA	GG	AA	AA	AA	AA	AA	AA	AA	AA	AA	AA
1B	526261638	1B_526261638	TT	TT	TT	TT	TT	TT	TT	TT	TT	TT	TT	TT	TA	TT	TA	AA	TT	AA	AA	TT	AA	TT	TT	TT	TT	TT	TT	TT	TT	TT	TT	TT	TT	TT	TT	TT	AA	TT	TT	TT	TT	TT	TT	TT	TT	TT	TT
1B	526272381	1B_526272381	CC	CC	CC	CC	CC	CC	CC	CC	CC	CC	CC	CC	CG	CC	CG	GG	CC	GG	GG	CC	GG	CC	CC	CC	CC	CC	CC	CC	CC	CC	CC	CC	CC	CC	CC	CC	GG	CC	CC	CC	CC	CC	CC	CC	CC	CC	CC
1B	526283836	1B_526283836	AA	AA	AA	AA	AA	AA	AA	AA	AA	AA	AA	AA	AG	AA	AG	GG	AA	GG	GG	AA	GG	AA	AA	AA	AA	AA	AA	AA	AA	AA	AA	AA	AA	AA	AA	AA	GG	AA	AA	AA	AA	AA	AA	AA	AA	AA	AA
1B	526291526	1B_526291526	TT	TT	TT	TT	TT	TT	TT	TT	TT	TT	TT	TT	TT	TT	TC	CC	TT	CC	CC	TT	CC	TT	TT	TT	TT	TT	TT	TT	TT	TT	TT	TT	TT	TT	TT	TT	CC	TT	TT	TT	TT	TT	TT	TT	TT	TT	TT
1B	526303218	1B_526303218	AA	AA	AA	AA	AA	AA	AA	AA	AA	AA	AA	AA	AC	AA	AC	CC	AA	CC	CC	AA	CC	AA	AA	AA	AA	AA	AA	AA	AA	AA	AA	AA	AA	AA	AA	AA	CC	AA	AA	AA	AA	AA	AA	AA	AA	AA	AA
1B	526303354	1B_526303354	GG	GG	GG	GG	GG	GG	GG	GG	GG	GG	GG	GG	GT	GG	GT	TT	GG	TT	TT	GG	TT	GG	GG	GG	GG	GG	GG	GG	GG	GG	GG	GG	GG	GG	GG	GG	TT	GG	GG	GG	GG	GG	GG	GG	GG	GG	GG
1B	526745764	1B_526745764	AA	AA	AA	AA	AA	AA	AA	AA	AA	AA	AA	AA	AC	AA	AC	CC	AA	CC	CC	AA	CC	AA	AA	AA	AA	AA	AA	AA	AA	AA	AA	AA	AA	AA	AA	AA	CC	AA	AA	AA	AA	AA	AA	AA	AA	AA	AA
1B	526745874	1B_526745874	CC	CC	CC	CC	CC	CC	CC	CC	CC	CC	CC	CC	TT	CC	CT	TT	CC	TT	TT	CC	TT	CC	CC	CC	CC	CC	CC	CC	CC	CC	CC	CC	CC	CT	CC	CC	TT	CC	CC	CC	CC	CC	CC	CC	CC	CC	CC
1B	527394864	1B_527394864	AA	AA	AA	AA	AA	AA	AA	AA	AA	AA	AA	AA	AG	AA	AG	GG	AA	GG	GG	AA	GG	AA	AA	AA	AA	AA	AA	AA	AA	AA	AA	AA	AA	AG	AA	AA	GG	AA	AA	AA	AA	AA	AA	AA	AA	AA	AA
1B	530065117	1B_530065117	CC	CC	CC	CC	CC	CC	CC	CC	CC	CC	CC	CC	CC	CC	CC	CC	TT	CC	CC	CC	CC	CC	CC	CC	CC	CC	CC	CC	CC	CC	CC	CC	TT	CT	CC	CC	CC	CC	CC	TT	TT	CC	CC	CC	CC	CC	CC
1B	532058323	1B_532058323	AA	AA	AA	AA	AA	AA	AA	AA	AA	AA	AA	AA	AA	AA	AA	AA	AA	AA	AA	AA	AA	AA	AA	AA	AA	AA	AA	AA	AA	AA	AA	AA	AA	AA	AA	AA	AA	AA	AA	AA	AA	AA	AA	AA	GG	AA	AA
1B	532388680	1B_532388680	AA	--	AA	AA	AA	--	AA	AA	AA	AA	GG	GG	--	AA	GG	GG	AA	--	--	AA	AA	AA	AA	AA	AA	--	AA	AA	AA	AA	AA	AA	AA	AA	AA	AA	--	AA	AA	--	AA	AA	AA	AA	AA	AA	AA
1B	532407867	1B_532407867	CC	CC	CC	CC	CC	CC	CC	CC	CC	CC	TT	TT	TC	CC	TT	TT	CC	TT	TT	CC	CC	CC	CC	CC	CC	CC	CC	CC	CC	CC	CC	CC	CC	CC	CC	CC	TT	CC	CC	CC	CC	CC	CC	CC	CC	CC	CC
1B	535187426	1B_535187426	TT	TT	TT	TT	TT	TT	TT	TT	TT	TT	TT	TT	TT	TT	TT	TT	TT	TT	TT	TT	TT	TT	TT	TT	TT	TT	TT	TT	TT	TT	TT	TT	TT	TC	TT	TT	TT	TT	TT	TT	TT	TT	TT	TT	CC	TT	TT
1B	537435320	1B_537435320	AA	AA	AA	AA	AA	AA	AA	AA	AA	AA	AA	AA	AA	AA	AA	AA	AA	AA	AA	AA	AA	AA	AA	AA	AA	AA	AA	AA	AA	AA	AA	AA	AA	AG	AA	AA	AA	AA	AA	AA	AA	AA	AA	AA	GG	AA	AA
1B	538485456	1B_538485456	TT	TT	TT	TT	CC	TT	TT	TT	TT	TT	TT	TT	TT	TT	TT	TT	TT	TT	TT	TT	TT	TT	TT	TT	TT	TT	TT	TT	TT	TT	TT	TT	TT	TC	CC	TC	TT	TT	TT	TT	TT	TT	TT	TT	CC	TT	TT
1B	538485683	1B_538485683	AA	AA	AA	AA	GG	AA	AA	AA	AA	AA	AA	AA	AA	AA	AA	AA	AA	--	AA	AA	AA	AA	AA	AA	AA	AA	AA	AA	AA	AA	AA	AA	AA	AG	GG	AG	AA	AA	AA	AA	AA	AA	AA	AA	GG	AA	AA
1B	538721201	1B_538721201	TT	TT	TT	TT	CC	TT	TT	TT	TT	TT	TT	TT	TT	TT	TT	TT	TT	TT	TT	TT	TT	TT	TT	TT	TT	TT	TT	TT	TT	TT	TT	TT	TT	TC	CC	TC	TT	TT	TT	TT	TT	TT	TT	TT	CC	TT	TT
1B	540339065	1B_540339065	CC	CC	CC	CC	TT	CC	CC	TT	CC	TT	CC	TT	CC	CC	TC	TT	TT	TT	TT	CC	CC	TT	TT	CC	CC	CC	CC	TT	CC	CC	CC	CC	TT	TT	TT	TT	TT	CC	TT	TT	TT	CC	CC	CC	TT	CC	TT
1B	540486825	1B_540486825	AA	AA	AA	AA	GG	AA	AA	GG	AA	GG	AA	GG	AA	AA	GA	GG	GG	GG	GG	AA	AA	GG	GG	AA	AA	AA	AA	GG	AA	AA	AA	AA	GG	GG	GG	GG	GG	AA	GG	GG	GG	AA	AA	AA	GG	AA	GG
1B	540789093	1B_540789093	TT	TT	TT	TT	CC	TT	TT	CC	TT	CC	TT	CC	TT	TT	CT	CC	CC	CC	CC	TT	TT	CC	CC	TT	TT	TT	TT	CC	TT	TT	TT	TT	CC	CC	CC	CC	CC	TT	CC	CC	CC	TT	TT	TT	CC	TT	CC
1B	545081695	1B_545081695	GG	GG	GG	GG	GG	GG	GG	GG	GG	GG	GG	GG	GG	GG	GG	GG	AA	GG	GG	GG	GG	GG	GG	GG	GG	GG	GG	GG	GG	GG	GG	GG	AA	GG	GG	GG	GG	GG	GG	AA	AA	GG	GG	GG	GG	GG	GG
1B	545201780	1B_545201780	CC	CC	CC	CC	CC	CC	CC	CC	CC	CC	CC	CC	CC	CC	CC	CC	CC	CC	CC	CC	CC	CC	CC	CC	CC	CC	CC	CC	CC	CC	CC	CC	CC	CC	CC	CC	CC	CC	CC	CC	CC	CC	CC	CC	CC	CC	CC
1B	546678235	1B_546678235	CC	CC	CC	CC	CC	CC	CC	CC	CC	CC	CC	CC	CC	CC	CC	CC	TT	CC	CC	CC	CC	CC	CC	CC	CC	CC	CC	CC	CC	CC	CC	CC	TT	CC	CC	CC	CC	CC	CC	TT	TT	CC	CC	CC	CC	CC	CC
1B	546773466	1B_546773466	AA	AA	AA	AA	AA	AA	AA	AA	AA	AA	AA	AA	AA	AA	AA	AA	GG	AA	AA	AA	AA	AA	AA	AA	AA	AA	AA	AA	AA	AA	AA	AA	GG	AA	AA	AA	AA	AA	AA	GG	GG	AA	AA	AA	AA	AA	AA
1B	546854696	1B_546854696	AA	AA	AA	AA	AA	--	AA	AA	AA	AA	AA	AA	--	AA	AA	AA	AA	AA	AA	AA	AA	AA	AA	AA	AA	AA	AA	AA	AA	AA	AA	AA	AA	AA	AA	AA	--	AA	AA	AA	AA	AA	AA	AA	AA	AA	AA
1B	546935509	1B_546935509	AA	AA	AA	AA	AA	AA	AA	AA	AA	AA	AA	AA	AA	AA	AA	AA	AA	AA	AA	AA	AA	AA	AA	AA	AA	AA	AA	AA	AA	AA	AA	AA	AA	AA	AA	AA	AA	AA	AA	AA	AA	AA	AA	AA	AA	AA	AA
1B	547521468	1B_547521468	CC	CC	CC	CC	CC	CC	CC	CC	CC	CC	CC	CC	CC	CC	CC	CC	TT	CC	CC	CC	CC	CC	CC	CC	CC	CC	CC	CC	CC	CC	CC	CC	TT	CC	CC	CC	CC	CC	CC	TT	TT	CC	CC	CC	CC	CC	CC
1B	548298073	1B_548298073	AA	AA	AA	AA	AA	AA	AA	AA	AA	AA	AA	AA	AA	AA	AA	AA	GG	AA	AA	AA	AA	AA	AA	AA	AA	AA	AA	AA	AA	AA	AA	AA	GG	AA	AA	AA	AA	AA	AA	GG	GG	AA	AA	AA	AA	AA	AA
1B	548904992	1B_548904992	CC	CC	CC	CC	CC	CC	CC	CC	TT	CC	CC	CC	CC	CC	CC	CC	CC	CC	CC	CC	CC	TT	TT	CC	CC	CC	CC	CC	CC	CC	CC	CC	CC	CC	CC	CC	CC	TT	CC	CC	CC	CC	CC	CC	CC	CC	CC
1B	549469418	1B_549469418	GG	GG	GG	GG	GG	GG	GG	GG	AA	GG	GG	GG	GG	GG	GG	GG	GG	GG	GG	GG	GG	AA	AA	GG	GG	GG	GG	GG	GG	GG	GG	GG	GG	GG	GG	GG	GG	AA	GG	GG	GG	GG	GG	GG	GG	GG	GG
1B	549723170	1B_549723170	CC	CC	CC	CC	CC	CC	CC	CC	GG	CC	CC	CC	CC	CC	CC	CC	CC	CC	CC	CC	CC	GG	GG	CC	CC	CC	CC	CC	CC	CC	CC	CC	CC	CC	CC	CC	CC	GG	CC	CC	CC	CC	CC	CC	CC	CC	CC
1B	549782502	1B_549782502	GG	GG	GG	GG	GG	GG	GG	GG	GG	GG	GG	GG	GG	GG	GG	GG	CC	GG	GG	GG	GG	GG	GG	GG	GG	GG	GG	GG	GG	--	GG	GG	CC	GG	GG	GG	--	GG	GG	CC	CC	GG	GG	GG	GG	GG	GG
1B	549782710	1B_549782710	CC	CC	CC	CC	TT	CC	CC	TT	TT	TT	CC	CC	CC	CC	CC	CC	TT	CC	CC	CC	CC	TT	TT	CC	CC	CC	CC	CC	CC	CC	CC	CC	TT	TC	TT	TT	CC	TT	TT	TT	TT	TT	TT	CC	TT	TC	TT
1B	551117953	1B_551117953	CC	CC	CC	CC	CC	CC	CC	CC	GG	CC	CC	CC	CC	CC	CC	CC	CC	CC	CC	CC	CC	GG	GG	CC	CC	CC	CC	CC	CC	CC	CC	CC	CC	CC	CC	CC	CC	GG	CC	CC	CC	CC	CC	CC	CC	CC	CC
1B	551118080	1B_551118080	TT	TT	TT	TT	TT	TT	TT	TT	CC	TT	TT	TT	TT	TT	TT	TT	CC	TT	TT	TT	TT	CC	CC	TT	TT	TT	TT	TT	TT	TT	TT	TT	CC	TT	TT	TT	TT	CC	TT	CC	CC	TT	TT	TT	CC	CT	TT
1B	552961246	1B_552961246	GG	GG	GG	GG	GG	GG	GG	GG	GG	GG	GG	GG	GG	GG	GG	GG	GG	GG	GG	GG	GG	GG	GG	GG	GG	GG	GG	GG	GG	GG	GG	GG	GG	GG	GG	GG	GG	GG	GG	GG	GG	GG	GG	GG	AA	GA	GG
1B	553631250	1B_553631250	AA	AA	AA	AA	AA	AA	AA	AA	AA	AA	AA	AA	AA	AA	AA	AA	GG	AA	AA	AA	AA	AA	AA	AA	AA	AA	AA	AA	AA	AA	AA	AA	GG	AA	AA	AA	AA	AA	AA	GG	GG	AA	AA	AA	GG	AG	AA
1B	554563157	1B_554563157	CC	CC	CC	CC	CC	CC	CC	CC	CC	CC	CC	CC	CC	CC	CC	CC	TT	CC	CC	CC	CC	CC	CC	CC	CC	CC	CC	CC	CC	CC	CC	CC	TT	CC	CC	CC	CC	CC	CC	TT	TT	CC	CC	CC	CC	CC	CC
1B	554584086	1B_554584086	GG	GG	GG	GG	GG	GG	GG	GG	GG	GG	GG	GG	--	GG	GG	GG	AA	--	GG	GG	GG	GG	GG	GG	GG	GG	GG	GG	GG	GG	GG	GG	AA	GG	GG	GG	GG	GG	GG	AA	AA	GG	--	GG	GG	GG	GG
1B	554584272	1B_554584272	AA	AA	AA	AA	AA	AA	AA	AA	AA	AA	AA	AA	AA	AA	AA	AA	GG	AA	AA	AA	AA	AA	AA	AA	AA	AA	AA	AA	AA	AA	AA	AA	GG	AA	AA	AA	AA	AA	AA	GG	GG	AA	AA	AA	AA	AA	AA
1B	555935484	1B_555935484	GG	GG	GG	GG	GG	GG	GG	GG	AA	GG	GG	GG	GG	GG	AG	AA	GG	AA	AA	GG	GG	AA	AA	GG	GG	GG	GG	GG	GG	GG	GG	GG	GG	GG	GG	GG	AA	AA	GG	GG	GG	GG	GG	AA	GG	GG	GG
1B	557372986	1B_557372986	AA	AA	AA	AA	AA	AA	AA	AA	AA	AA	AA	AA	AA	AA	AA	AA	AA	AA	AA	AA	AA	AA	AA	AA	AA	AA	AA	AA	AA	AA	AA	AA	AA	AA	AA	AA	AA	AA	AA	AA	AA	AA	AA	AA	GG	AA	AA
1B	557527677	1B_557527677	CC	CC	CC	CC	CC	CC	CC	CC	CC	CC	CC	CC	CC	CC	CC	CC	CC	CC	CC	CC	CC	CC	CC	CC	CC	CC	CC	CC	CC	CC	CC	CC	CC	CC	CC	CC	CC	CC	CC	CC	CC	CC	CC	CC	TT	CT	CC
1B	558261941	1B_558261941	GG	GG	GG	GG	GG	GG	GG	GG	GG	GG	GG	GG	GG	GG	GG	GG	GG	GG	GG	GG	GG	GG	GG	GG	GG	GG	GG	GG	GG	GG	GG	GG	GG	GG	GG	GG	GG	GG	GG	GG	GG	GG	GG	GG	AA	GA	GG
1B	558284919	1B_558284919	CC	CC	CC	CC	CC	CC	CC	CC	CC	CC	CC	CC	CC	CC	CC	CC	CC	CC	CC	CC	CC	CC	CC	CC	CC	CC	CC	CC	CC	CC	CC	CC	CC	CC	CC	CC	CC	CC	CC	CC	CC	CC	CC	CC	TT	CT	CC
1B	558290852	1B_558290852	AA	AA	AA	AA	AA	AA	AA	AA	AA	AA	AA	AA	AA	AA	AA	AA	AA	AA	AA	AA	AA	AA	AA	AA	AA	AA	AA	AA	AA	AA	AA	AA	AA	AA	AA	AA	AA	AA	AA	AA	AA	AA	AA	AA	GG	AA	AA
1B	558555471	1B_558555471	GG	GG	GG	GG	GG	GG	GG	GG	GG	GG	GG	GG	GG	GG	GG	GG	GG	GG	GG	GG	GG	GG	GG	GG	GG	GG	GG	GG	GG	GG	GG	GG	GG	GG	GG	GG	GG	GG	GG	GG	GG	GG	GG	GG	TT	GT	GG
1B	558598221	1B_558598221	GG	GG	GG	GG	GG	GG	GG	GG	GG	GG	GG	GG	GG	GG	GG	GG	GG	GG	GG	GG	GG	GG	GG	GG	GG	GG	GG	GG	GG	GG	GG	GG	GG	GG	GG	GG	GG	GG	GG	GG	GG	GG	GG	GG	AA	GG	GG
1B	559098914	1B_559098914	AA	AA	AA	AA	AA	AA	AA	AA	AA	AA	AA	AA	AA	AA	AA	AA	AA	AA	AA	AA	AA	AA	AA	AA	AA	AA	AA	AA	AA	AA	AA	AA	AA	AA	AA	AA	AA	AA	AA	AA	AA	AA	AA	AA	GG	AG	AA
1B	560218065	1B_560218065	GG	GG	GG	GG	GG	GG	GG	GG	GG	GG	GG	GG	GG	GG	GG	GG	GG	GG	GG	GG	GG	GG	GG	GG	GG	GG	GG	GG	GG	GG	GG	GG	GG	GG	GG	GG	GG	GG	GG	GG	GG	GG	GG	GG	AA	GA	GG
1B	560492852	1B_560492852	GG	GG	GG	GG	GG	GG	GG	GG	GG	GG	GG	--	--	GG	GG	GG	GG	--	GG	GG	GG	GG	GG	GG	GG	GG	GG	GG	GG	GG	GG	GG	GG	GG	GG	GG	--	GG	GG	GG	GG	GG	GG	GG	AA	GG	GG
1B	561300445	1B_561300445	TT	TT	TT	TT	TT	TT	TT	TT	TT	TT	TT	TT	TT	TT	TT	TT	TT	TT	TT	TT	TT	TT	TT	TT	TT	TT	TT	TT	TT	TT	TT	TT	TT	TT	TT	TT	TT	TT	TT	TT	TT	TT	TT	TT	GG	TG	TT
1B	562358039	1B_562358039	GG	GG	GG	GG	GG	GG	GG	GG	AA	GG	GG	GG	GG	GG	GG	GG	GG	GG	GG	GG	GG	AA	AA	GG	GG	GG	GG	GG	GG	GG	GG	GG	GG	GG	GG	GG	GG	AA	GG	GG	GG	GG	GG	GG	GG	GG	GG
1B	562358245	1B_562358245	CC	CC	CC	CC	CC	CC	CC	CC	TT	CC	CC	CC	CC	CC	CC	CC	CC	CC	CC	CC	CC	TT	TT	CC	CC	CC	CC	CC	CC	CC	CC	CC	CC	CC	CC	CC	CC	TT	CC	CC	CC	CC	CC	CC	CC	CC	CC
1B	562359417	1B_562359417	GG	GG	GG	GG	GG	GG	GG	GG	AA	GG	GG	GG	GG	GG	GG	GG	GG	GG	GG	GG	GG	AA	AA	GG	GG	GG	GG	GG	GG	GG	GG	GG	GG	GG	GG	GG	GG	AA	GG	GG	GG	GG	GG	GG	GG	GG	GG
1B	562362346	1B_562362346	CC	CC	CC	CC	CC	CC	CC	CC	TT	CC	CC	CC	CC	CC	CC	CC	CC	CC	CC	CC	CC	TT	TT	CC	CC	CC	CC	CC	CC	CC	CC	CC	CC	CC	CC	CC	CC	TT	CC	CC	CC	CC	CC	CC	CC	CC	CC
1B	563708640	1B_563708640	GG	GG	GG	GG	GG	GG	GG	GG	CC	GG	GG	GG	GG	GG	GG	GG	GG	GG	GG	GG	GG	CC	CC	GG	GG	GG	GG	GG	GG	GG	GG	GG	GG	GG	GG	GG	GG	CC	GG	GG	GG	GG	GG	GG	GG	GG	GG
1B	564437921	1B_564437921	CC	CC	CC	TT	CC	CC	CC	CC	CC	TT	CC	CC	CC	CC	CT	TT	CC	TT	TT	CC	CC	CC	CC	CC	CC	CC	CC	CC	CC	TT	TT	CC	CC	CC	TT	CT	TT	CC	CC	CC	CC	TT	TT	TT	CC	TT	TT
1B	564785896	1B_564785896	CC	CC	CC	CC	CC	CC	CC	CC	CC	AA	CC	CC	CC	CC	CC	CC	CC	CC	CC	CC	CC	CC	CC	CC	CC	CC	CC	CC	CC	CC	CC	CC	CC	CC	CC	CC	CC	CC	CC	CC	CC	AA	AA	CC	CC	CC	AA
1B	564852828	1B_564852828	AA	AA	AA	GG	AA	AA	AA	AA	AA	AA	AA	AA	AA	AA	AG	GG	AA	GG	GG	AA	AA	AA	AA	AA	AA	AA	AA	AA	AA	GG	GG	AA	AA	AA	GG	AG	GG	AA	AA	AA	AA	AA	AA	GG	AA	AG	AA
1B	564852900	1B_564852900	AA	AA	AA	GG	AA	AA	AA	AA	AA	GG	AA	AA	AA	AA	AG	GG	AA	GG	GG	AA	AA	AA	AA	AA	AA	AA	AA	AA	AA	GG	GG	AA	AA	AA	GG	AG	GG	AA	AA	AA	AA	GG	GG	GG	AA	GG	GG
1B	565406256	1B_565406256	GG	GG	GG	GG	GG	GG	GG	GG	GG	AA	GG	GG	GG	GG	GG	GG	GG	GG	GG	GG	GG	GG	GG	GG	GG	GG	GG	GG	GG	GG	GG	GG	GG	GG	GG	GG	GG	GG	GG	GG	GG	AA	AA	GG	GG	GG	AA
1B	565694121	1B_565694121	CC	CC	CC	CC	CC	CC	CC	CC	CC	TT	CC	CC	CC	CC	CC	CC	CC	CC	CC	CC	CC	CC	CC	CC	CC	CC	CC	CC	CC	CC	CC	CC	CC	CC	CC	CC	CC	CC	CC	CC	CC	TT	TT	CC	CC	CC	TT
1B	568637565	1B_568637565	CC	CC	CC	TT	CC	CC	CC	CC	CC	CC	CC	TT	CC	CC	CT	TT	CC	TT	TT	CC	CC	CC	CC	CC	CC	CC	CC	CC	CC	TT	TT	CC	CC	CC	CC	CC	TT	CC	CC	CC	CC	CC	CC	TT	TT	CT	CC
1B	569839874	1B_569839874	GG	GG	GG	GG	GG	GG	GG	TT	GG	TT	TT	GG	GG	GG	GG	GG	GG	GG	GG	GG	GG	TT	TT	GG	GG	GG	GG	GG	GG	GG	GG	GG	GG	GG	TT	TG	GG	GG	TT	GG	GG	TT	TT	GG	GG	GG	TT
1B	571715474	1B_571715474	CC	CC	CC	CC	CC	CC	CC	CC	CC	TT	TT	CC	CC	CC	CC	CC	CC	CC	CC	CC	CC	CC	CC	CC	CC	CC	CC	CC	CC	CC	CC	CC	CC	CC	TT	TC	CC	CC	CC	CC	CC	TT	TT	CC	CC	CC	TT
1B	573258974	1B_573258974	GG	GG	GG	GG	AA	GG	AA	GG	GG	AA	AA	GG	AA	GG	GG	GG	AA	GG	GG	GG	GG	GG	GG	GG	GG	GG	GG	GG	GG	GG	GG	GG	AA	GG	AA	AG	GG	GG	GG	AA	AA	AA	AA	GG	GG	AA	AA
1B	573332339	1B_573332339	GG	GG	GG	GG	TT	GG	TT	GG	GG	TT	GG	GG	GT	GG	GG	GG	TT	GG	GG	GG	GG	GG	GG	GG	GG	GG	GG	GG	GG	GG	GG	GG	TT	GG	TT	GT	GG	GG	GG	TT	TT	TT	TT	GG	GG	GT	TT
1B	573333083	1B_573333083	GG	GG	GG	GG	TT	GG	TT	GG	GG	TT	GG	GG	GG	GG	GG	GG	TT	--	GG	GG	GG	GG	GG	GG	GG	GG	GG	GG	GG	GG	GG	GG	TT	GG	TT	GG	GG	GG	GG	TT	TT	TT	TT	GG	GG	GT	TT
1B	573333714	1B_573333714	GG	GG	GG	GG	TT	GG	TT	GG	GG	TT	GG	GG	GT	GG	GG	GG	TT	GG	GG	GG	GG	GG	GG	GG	GG	GG	GG	GG	GG	GG	GG	GG	TT	GG	TT	GT	GG	GG	GG	TT	TT	TT	TT	GG	GG	GT	TT
1B	573334479	1B_573334479	GG	GG	GG	GG	AA	GG	AA	GG	GG	AA	AA	GG	AG	GG	GG	GG	AA	GG	GG	GG	GG	GG	GG	GG	GG	GG	GG	GG	GG	GG	GG	GG	AA	GG	AA	AG	GG	GG	GG	AA	AA	AA	AA	GG	GG	AG	AA
1B	574306329	1B_574306329	TT	TT	TT	CC	CC	TT	CC	TT	CC	CC	CC	CC	CT	TT	CT	CC	CC	CC	CC	TT	TT	TT	TT	TT	TT	TT	TT	TT	TT	CC	CC	TT	CC	CT	CC	CT	CC	CC	TT	CC	CC	CC	CC	CC	CC	CC	CC
1B	574306454	1B_574306454	GG	GG	GG	GG	AA	GG	AA	GG	GG	AA	GG	GG	GA	GG	GG	GG	AA	GG	GG	GG	GG	GG	GG	GG	GG	GG	GG	GG	GG	GG	GG	GG	AA	GG	AA	GA	GG	GG	GG	AA	AA	AA	AA	GG	GG	GA	AA
1B	574306823	1B_574306823	TT	TT	TT	CC	CC	TT	CC	TT	CC	CC	CC	CC	CT	TT	CT	CC	CC	CC	CC	TT	TT	TT	TT	TT	TT	TT	TT	TT	TT	CC	CC	TT	CC	CT	CC	CT	CC	CC	TT	CC	CC	CC	CC	CC	CC	CC	CC
1B	574307010	1B_574307010	GG	GG	GG	AA	AA	GG	AA	GG	AA	AA	AA	AA	--	GG	AG	AA	AA	AA	AA	GG	GG	GG	GG	GG	GG	GG	GG	GG	GG	AA	AA	GG	AA	AG	AA	AG	AA	AA	GG	AA	AA	AA	AA	AA	AA	AA	AA
1B	574319759	1B_574319759	CC	CC	CC	TT	CC	CC	CC	CC	TT	CC	TT	TT	CC	CC	TC	TT	CC	TT	TT	CC	CC	CC	CC	CC	CC	CC	CC	CC	CC	TT	TT	CC	CC	TC	CC	CC	TT	TT	CC	CC	CC	CC	CC	TT	TT	TC	CC
1B	574373581	1B_574373581	CC	CC	CC	TT	CC	CC	CC	CC	TT	CC	TT	TT	CC	CC	TC	TT	CC	TT	TT	CC	CC	CC	CC	CC	CC	CC	CC	CC	CC	TT	TT	CC	CC	TC	CC	CC	TT	TT	CC	CC	CC	CC	CC	TT	TT	TC	CC
1B	574395822	1B_574395822	GG	GG	GG	AA	GG	GG	GG	GG	AA	GG	AA	AA	GG	GG	AG	AA	GG	AA	AA	GG	GG	GG	GG	GG	GG	GG	GG	GG	GG	AA	AA	GG	GG	AG	GG	GG	AA	AA	GG	GG	GG	GG	GG	AA	AA	AG	GG
1B	575721290	1B_575721290	GG	GG	GG	AA	AA	GG	GG	GG	AA	AA	AA	AA	AG	GG	AG	AA	AA	AA	AA	GG	GG	GG	GG	GG	GG	GG	GG	GG	GG	AA	AA	GG	AA	AG	AA	AG	AA	AA	GG	AA	AA	AA	AA	AA	AA	AA	AA
1B	576525881	1B_576525881	AA	AA	AA	GG	GG	AA	AA	GG	GG	AA	GG	GG	AA	AA	GA	GG	GG	GG	GG	AA	AA	GG	GG	AA	AA	AA	AA	AA	AA	GG	GG	AA	GG	GA	AA	AA	GG	GG	GG	GG	GG	AA	AA	GG	GG	GA	AA
1B	577613676	1B_577613676	GG	GG	GG	AA	AA	GG	GG	AA	AA	GG	AA	AA	GG	GG	AG	AA	AA	AA	AA	GG	GG	AA	AA	GG	GG	GG	GG	GG	GG	AA	AA	GG	AA	AG	GG	GG	AA	AA	AA	AA	AA	GG	GG	AA	AA	AG	GG
1B	577902006	1B_577902006	AA	AA	AA	AA	AA	AA	AA	AA	AA	GG	AA	AA	AG	AA	AA	AA	AA	AA	AA	AA	AA	AA	AA	AA	AA	AA	AA	AA	AA	AA	AA	AA	AA	AA	GG	AG	AA	AA	AA	AA	AA	GG	GG	AA	AA	AG	GG
1B	580582522	1B_580582522	GG	GG	GG	GG	GG	GG	GG	AA	AA	AA	AA	GG	GG	GG	GG	GG	GG	GG	GG	GG	GG	AA	AA	GG	GG	GG	GG	GG	GG	GG	GG	GG	GG	GG	GG	GG	GG	AG	AA	GG	GG	AA	AA	GG	GG	AG	AA
1B	581188820	1B_581188820	TT	TT	TT	CC	TT	TT	TT	TT	TT	CC	TT	CC	TC	TT	TC	CC	TT	CC	CC	TT	TT	TT	TT	TT	TT	TT	TT	TT	TT	CC	CC	TT	TT	TC	CC	TC	CC	TC	TT	TT	TT	CC	CC	CC	CC	CC	CC
1B	581198181	1B_581198181	GG	GG	GG	AA	AA	GG	GG	GG	GG	AA	GG	AA	GA	GG	GA	AA	AA	AA	AA	GG	GG	GG	GG	GG	GG	GG	GG	GG	GG	AA	AA	GG	AA	GA	AA	GA	AA	GA	GG	AA	AA	AA	AA	AA	AA	AA	AA
1B	581198299	1B_581198299	CC	CC	CC	TT	TT	CC	CC	CC	CC	TT	CC	TT	CT	CC	CT	TT	TT	TT	TT	CC	CC	CC	CC	CC	CC	CC	CC	CC	CC	TT	TT	CC	TT	CT	TT	CT	TT	CT	CC	TT	TT	TT	TT	TT	TT	TT	TT
1B	581214270	1B_581214270	TT	TT	TT	CC	CC	TT	TT	CC	CC	CC	CC	CC	CT	TT	TT	TT	CC	CC	CC	TT	TT	--	--	TT	TT	TT	TT	TT	TT	CC	CC	TT	CC	CT	CC	CT	CC	CC	--	CC	CC	CC	CC	CC	CC	CC	CC
1B	585313421	1B_585313421	AA	AA	AA	AA	AA	AA	AA	AA	AA	AA	AA	AA	AG	AA	AA	AA	AA	AA	AA	AA	AA	AA	AA	AA	AA	AA	AA	AA	AA	AA	AA	AA	AA	AA	AA	AA	AA	AA	AA	AA	AA	GG	GG	AA	AA	AG	GG
1B	585873674	1B_585873674	AA	AA	AA	GG	GG	AA	GG	GG	GG	GG	AA	AA	GA	AA	AA	AA	GG	AA	AA	AA	AA	AA	AA	AA	AA	AA	GG	AA	AA	GG	GG	AA	GG	GA	GG	GA	AA	AA	GG	GG	GG	AA	AA	AA	AA	AA	AA
1B	586291983	1B_586291983	AA	AA	AA	TT	TT	AA	TT	TT	TT	TT	AA	AA	TA	AA	AA	AA	TT	AA	AA	AA	AA	AA	AA	AA	AA	AA	AA	AA	AA	TT	TT	AA	TT	TA	TT	TA	AA	AA	TT	TT	TT	AA	AA	AA	AA	AA	AA
1B	587024637	1B_587024637	GG	GG	GG	GG	GG	GG	AA	GG	GG	AA	GG	GG	AG	GG	GG	GG	GG	GG	GG	GG	GG	GG	GG	GG	GG	GG	GG	GG	GG	GG	GG	GG	GG	AG	GG	GG	GG	GG	GG	GG	GG	AA	AA	GG	GG	AG	AA
1B	588006097	1B_588006097	CC	CC	CC	CC	CC	CC	AA	CC	CC	AA	CC	CC	AC	CC	CC	CC	CC	CC	CC	CC	CC	CC	CC	CC	CC	CC	CC	CC	CC	CC	CC	CC	CC	AC	CC	CC	CC	CC	CC	CC	CC	AA	AA	CC	CC	AC	AA
1B	588486198	1B_588486198	GG	GG	GG	GG	GG	GG	GG	GG	GG	AA	GG	GG	GG	GG	GG	GG	GG	GG	GG	GG	GG	GG	GG	GG	GG	GG	GG	GG	GG	GG	GG	GG	GG	GG	GG	GG	GG	GG	GG	GG	GG	AA	AA	GG	GG	GA	AA
1B	588766982	1B_588766982	TT	CC	CC	CC	CC	TT	TT	CC	CC	CC	CC	CC	TC	TT	TC	CC	CC	CC	CC	TT	CC	CC	CC	CC	CC	CC	CC	TT	CC	CC	CC	TT	CC	TT	CC	TC	CC	CC	CC	CC	CC	CC	CC	CC	CC	CC	CC
1B	589919905	1B_589919905	TT	AA	AA	AA	AA	TT	TT	AA	AA	AA	AA	AA	TA	TT	TA	AA	AA	AA	AA	TT	AA	AA	AA	AA	AA	AA	AA	TT	AA	AA	AA	TT	AA	TT	AA	TA	AA	AA	AA	AA	AA	AA	AA	AA	AA	AA	AA
1B	591236170	1B_591236170	CC	TT	TT	TT	TT	CC	CC	TT	TT	TT	CC	CC	CC	CC	CT	TT	TT	CC	CC	CC	TT	CC	CC	TT	TT	TT	TT	CC	CC	TT	TT	CC	TT	CC	TT	CT	CC	CC	TT	TT	TT	TT	TT	CC	CC	CT	TT
1B	591359980	1B_591359980	TT	TT	TT	TT	TT	TT	TT	TT	TT	TT	CC	CC	TC	TT	TT	TT	TT	CC	CC	TT	TT	CC	CC	TT	TT	TT	TT	TT	CC	TT	TT	TT	TT	TT	TT	TT	CC	CC	TT	TT	TT	TT	TT	CC	CC	CC	TT
1B	593777990	1B_593777990	CC	TT	TT	TT	TT	CC	TT	TT	TT	TT	CC	CC	CT	CC	CT	TT	TT	CC	CC	CC	TT	CC	CC	TT	TT	TT	TT	CC	CC	TT	TT	CC	TT	CT	TT	TT	CC	CC	TT	TT	TT	TT	TT	CC	CC	CT	TT
1B	594139371	1B_594139371	TT	AA	AA	AA	AA	TT	AA	AA	AA	AA	TT	TT	TA	TT	TA	AA	AA	TT	TT	TT	AA	TT	TT	AA	AA	AA	AA	TT	TT	AA	AA	TT	AA	TA	AA	TA	TT	TT	AA	AA	AA	AA	AA	TT	TT	TA	AA
1B	594876943	1B_594876943	TT	CC	CC	CC	CC	TT	CC	CC	CC	CC	TT	TT	TC	TT	TC	CC	CC	TT	TT	TT	CC	TT	TT	CC	CC	CC	CC	TT	TT	CC	CC	TT	CC	TC	CC	TC	TT	TT	CC	CC	CC	CC	CC	TT	TT	TC	CC
1B	595631929	1B_595631929	AA	TT	TT	TT	TT	AA	TT	TT	TT	TT	AA	AA	AT	AA	AT	TT	TT	AA	AA	AA	TT	AA	AA	TT	TT	TT	TT	AA	AA	TT	TT	AA	TT	AT	TT	AT	AA	AA	TT	TT	TT	TT	TT	AA	AA	AT	TT
1B	597262125	1B_597262125	GG	GG	GG	GG	GG	GG	GG	GG	GG	GG	AA	AA	AG	GG	GG	GG	GG	AA	AA	GG	GG	AA	AA	GG	GG	GG	GG	GG	AA	GG	GG	GG	GG	GG	GG	GG	GG	AA	GG	GG	GG	GG	GG	AA	GG	AG	GG
1B	599364953	1B_599364953	TT	TT	TT	TT	TT	TT	TT	TT	TT	--	CC	CC	TT	TT	TT	TT	TT	TT	TT	TT	TT	CC	CC	TT	TT	TT	TT	TT	CC	TT	TT	TT	TT	TT	TT	TT	TT	CT	TT	TT	TT	TT	TT	CC	TT	TT	TT
1B	602156441	1B_602156441	CC	CC	CC	TT	TT	CC	TT	CC	CC	TT	TT	TT	TT	CC	CC	CC	TT	TT	TT	CC	CC	TT	TT	CC	CC	CC	CC	CC	CC	TT	TT	CC	TT	TC	TT	TC	CC	TT	CC	CC	CC	CC	CC	TT	CC	TT	CC
1B	602156609	1B_602156609	GG	GG	GG	CC	CC	GG	CC	GG	GG	CC	CC	CC	CC	GG	GG	GG	CC	CC	CC	GG	GG	CC	CC	GG	GG	GG	GG	GG	GG	CC	CC	GG	CC	CG	CC	CG	GG	CC	GG	GG	GG	GG	GG	CC	GG	CC	GG
1B	602623055	1B_602623055	TT	TT	TT	TT	TT	TT	TT	TT	TT	CC	CC	CC	CT	TT	TT	TT	TT	CC	CC	TT	TT	CC	CC	TT	TT	TT	TT	TT	TT	TT	TT	TT	TT	TT	CC	CT	TT	CC	TT	TT	TT	TT	TT	CC	TT	CT	TT
1B	602734416	1B_602734416	TT	TT	TT	TT	TT	TT	TT	TT	TT	CC	CC	CC	CT	TT	TT	TT	TT	CC	CC	TT	TT	CC	CC	TT	TT	TT	TT	TT	TT	TT	TT	TT	TT	TT	CC	CT	TT	CC	TT	TT	TT	TT	TT	CC	TT	CT	TT
1B	604998715	1B_604998715	TT	CC	CC	TT	TT	--	CC	CC	CC	CC	CC	CC	--	TT	CT	CC	TT	--	CC	TT	CC	CC	CC	CC	CC	CC	CC	TT	CC	TT	TT	TT	TT	CT	CC	CT	--	CC	CC	CC	CC	CC	--	CC	CC	CC	CC
1B	604998916	1B_604998916	AA	GG	GG	AA	AA	AA	GG	GG	GG	GG	GG	GG	GG	AA	GA	GG	AA	GG	GG	AA	GG	GG	GG	GG	GG	GG	GG	AA	GG	AA	AA	AA	AA	GA	GG	GA	GG	GG	GG	GG	GG	GG	GG	GG	GG	GG	GG
1B	605297680	1B_605297680	GG	AA	AA	GG	GG	GG	AA	AA	AA	AA	AA	AA	AA	GG	AG	AA	GG	AA	AA	GG	AA	AA	AA	AA	AA	AA	AA	GG	AA	GG	GG	GG	GG	AG	AA	AG	AA	AA	AA	AA	AA	AA	AA	AA	AA	AA	AA
1B	605297802	1B_605297802	GG	AA	AA	GG	GG	GG	AA	AA	AA	AA	AA	AA	AA	GG	AG	AA	GG	AA	AA	GG	AA	AA	AA	AA	AA	AA	AA	GG	AA	GG	GG	GG	GG	AG	AA	AG	AA	AA	AA	AA	AA	AA	AA	AA	AA	AA	AA
1B	605886200	1B_605886200	GG	GG	GG	GG	GG	GG	TT	GG	GG	GG	TT	TT	TT	GG	GG	GG	GG	TT	TT	GG	GG	TT	TT	GG	GG	GG	GG	GG	TT	GG	GG	GG	GG	TG	TT	TG	GG	TT	GG	GG	GG	GG	GG	TT	GG	TT	GG
1B	606697180	1B_606697180	GG	AA	AA	AA	AA	GG	AA	AA	AA	AA	AA	AA	AA	GG	AG	AA	AA	AA	AA	GG	AA	AA	AA	AA	AA	AA	AA	AA	AA	AA	AA	GG	AA	AG	AA	AG	AA	AA	AA	AA	AA	AA	AA	AA	AA	AA	AA
1B	608860997	1B_608860997	CC	--	CC	CC	CC	CC	--	CT	--	--	CC	CC	CC	CC	CC	CC	CC	CC	CC	CC	CC	CC	CC	--	CC	--	--	CC	CC	CC	CC	CC	CC	CC	CT	CT	CT	CC	CC	--	CC	CC	CC	CC	CC	CT	CC
1B	610155317	1B_610155317	GG	AA	AA	AA	AA	GG	AA	AA	AA	AA	AA	AA	AA	GG	AG	AA	AA	AA	AA	GG	AA	AA	AA	AA	AA	AA	AA	AA	AA	AA	AA	AA	AA	AA	AA	AG	AA	AA	AA	AA	AA	AA	AA	AA	AA	AA	AA
1B	611706998	1B_611706998	CC	TT	TT	TT	TT	CC	TT	TT	TT	TT	TT	TT	TT	CC	TC	TT	TT	TT	TT	CC	TT	TT	TT	TT	TT	TT	TT	TT	TT	TT	TT	TT	TT	TC	TT	TC	TT	TT	TT	TT	TT	TT	TT	TT	TT	TT	TT
1B	612827194	1B_612827194	AA	TT	TT	TT	AA	AA	TT	TT	TT	TT	TT	AA	TT	AA	AT	TT	TT	TT	TT	AA	TT	AA	AA	TT	TT	TT	TT	TT	AA	TT	TT	TT	TT	AT	TT	AT	TT	AA	TT	TT	TT	TT	TT	TT	TT	TT	TT
1B	615022344	1B_615022344	TT	CC	CC	TT	TT	TT	CC	CC	CC	TT	TT	TT	TC	TT	TC	CC	TT	TT	TT	TT	CC	TT	TT	CC	CC	CC	CC	CC	TT	TT	TT	TT	CC	TC	CC	TC	CC	TT	CC	CC	CC	CC	CC	TT	CC	TC	CC
1B	615587430	1B_615587430	TT	AA	AA	TT	TT	TT	AA	AA	AA	TT	TT	TT	TA	TT	TA	AA	TT	TT	TT	TT	AA	TT	TT	AA	AA	AA	AA	AA	TT	TT	TT	TT	AA	TA	AA	TA	AA	TT	AA	AA	AA	AA	AA	TT	AA	TA	AA
1B	615592814	1B_615592814	CC	TT	TT	CC	CC	CC	TT	TT	TT	CC	CC	CC	CT	CC	CT	TT	CC	CC	CC	CC	TT	CC	CC	TT	TT	TT	TT	TT	CC	CC	CC	CC	TT	CT	TT	CT	TT	CC	TT	TT	TT	TT	TT	CC	TT	CT	TT
1B	615611547	1B_615611547	CC	TT	TT	CC	CC	CC	TT	TT	TT	CC	CC	CC	CT	CC	CT	TT	CC	CC	CC	CC	TT	CC	CC	TT	TT	TT	TT	TT	CC	CC	CC	CC	TT	CT	TT	CT	TT	CC	TT	TT	TT	TT	TT	CC	TT	CT	TT
1B	615620719	1B_615620719	GG	AA	AA	GG	GG	GG	AA	AA	AA	GG	GG	GG	GA	GG	GA	AA	GG	GG	GG	GG	AA	GG	GG	AA	AA	AA	AA	AA	GG	GG	GG	GG	AA	GA	AA	GA	AA	GG	AA	AA	AA	AA	AA	GG	AA	GA	AA
1B	615623617	1B_615623617	AA	CC	CC	AA	AA	AA	CC	CC	CC	AA	AA	AA	AA	AA	CC	CC	AA	AA	AA	AA	CC	AA	AA	CC	CC	CC	CC	CC	AA	AA	AA	AA	CC	AC	CC	AC	CC	AA	CC	CC	CC	CC	CC	AA	CC	AA	CC
1B	616595045	1B_616595045	AA	AA	AA	AA	AA	AA	GG	AA	AA	AA	AA	AA	AG	AA	AA	AA	AA	AA	AA	AA	AA	AA	AA	AA	AA	AA	AA	AA	AA	AA	AA	AA	GG	AG	GG	AG	GG	AA	AA	AA	AA	AA	AA	AA	GG	AG	GG
1B	618279008	1B_618279008	GG	GG	GG	GG	GG	GG	AA	GG	GG	GG	GG	GG	AA	GG	GG	GG	GG	AA	AA	GG	GG	GG	GG	GG	GG	GG	GG	GG	GG	GG	GG	GG	AA	GA	AA	GA	AA	GA	GG	GG	GG	GG	GG	GG	AA	AA	AA
1B	619666061	1B_619666061	TT	TT	TT	CC	TT	TT	CC	TT	TT	TT	TT	CC	CC	TT	TT	TT	CC	CC	CC	TT	TT	CC	CC	TT	TT	TT	TT	TT	CC	CC	CC	CC	CC	TC	CC	TC	CC	TC	TT	TT	TT	TT	TT	TT	CC	CC	CC
1B	619666275	1B_619666275	TT	TT	TT	CC	TT	TT	CC	TT	TT	TT	TT	CC	--	TT	TT	TT	CC	--	CC	TT	TT	CC	CC	TT	TT	TT	TT	TT	CC	CC	CC	CC	CC	TC	CC	TT	CC	TT	TT	TT	--	TT	TT	TT	CC	CC	CC
1B	620493914	1B_620493914	GG	GG	GG	AA	GG	GG	AA	GG	GG	GG	GG	AA	AA	GG	GG	GG	AA	AA	AA	GG	GG	AA	AA	GG	GG	GG	GG	GG	AA	AA	AA	AA	AA	GA	AA	GA	AA	GA	GG	GG	GG	GG	GG	GG	AA	AA	AA
1B	620685608	1B_620685608	GG	GG	GG	AA	GG	GG	AA	GG	GG	GG	GG	AA	AA	GG	GG	GG	AA	AA	AA	GG	GG	AA	AA	GG	GG	GG	GG	GG	AA	AA	AA	AA	AA	GA	AA	GA	AA	GA	GG	GG	GG	GG	GG	GG	AA	AA	AA
1B	620934120	1B_620934120	TT	TT	TT	CC	TT	TT	CC	TT	TT	TT	TT	CC	CC	TT	TT	TT	CC	CC	CC	TT	TT	CC	CC	TT	TT	TT	TT	TT	CC	CC	CC	CC	CC	TC	CC	TC	CC	TC	TT	TT	TT	TT	TT	TT	CC	CC	CC
1B	620934358	1B_620934358	GG	GG	GG	AA	GG	--	AA	GG	GG	GG	GG	AA	--	GG	GG	GG	AA	--	AA	GG	GG	AA	AA	--	GG	GG	GG	GG	AA	AA	AA	AA	--	GA	AA	--	AA	GA	GG	GG	GG	GG	--	GG	AA	AA	AA
1B	621053596	1B_621053596	CC	CC	CC	TT	CC	CC	TT	CC	CC	CC	CC	TT	TT	CC	CC	CC	TT	TT	TT	CC	CC	TT	TT	CC	CC	CC	CC	CC	TT	TT	TT	TT	TT	CT	TT	CC	TT	CC	CC	CC	CC	CC	CC	CC	TT	TT	TT
1B	621053813	1B_621053813	CC	CC	CC	GG	CC	CC	GG	CC	CC	CC	CC	GG	GG	CC	CC	CC	GG	GG	GG	CC	CC	GG	GG	CC	CC	CC	CC	CC	GG	GG	GG	GG	GG	CG	GG	CG	GG	CC	CC	CC	CC	CC	CC	CC	GG	GG	GG
1B	621202574	1B_621202574	CC	CC	CC	TT	CC	CC	TT	CC	CC	CC	CC	TT	TT	CC	CC	CC	TT	TT	TT	CC	CC	TT	TT	CC	CC	CC	CC	CC	TT	TT	TT	TT	TT	CT	TT	TT	TT	CC	CC	CC	CC	CC	CC	CC	TT	TT	TT
1B	621640720	1B_621640720	AA	AA	AA	GG	AA	AA	GG	AA	AA	AA	AA	GG	GG	AA	AA	AA	GG	GG	GG	AA	AA	GG	GG	AA	AA	AA	AA	AA	GG	GG	GG	GG	GG	AG	GG	AG	GG	AA	AA	AA	AA	AA	AA	AA	GG	GG	GG
1B	622630243	1B_622630243	AA	AA	AA	GG	AA	AA	GG	AA	AA	AA	AA	GG	GG	AA	AA	AA	GG	GG	GG	AA	AA	GG	GG	AA	AA	AA	AA	AA	GG	GG	GG	GG	GG	AG	GG	AG	GG	AG	AA	GG	GG	AA	AA	AA	GG	GG	GG
1B	623219203	1B_623219203	TT	TT	TT	TT	TT	TT	CC	TT	TT	TT	TT	TT	CC	TT	TT	TT	TT	CC	CC	TT	TT	TT	TT	TT	TT	TT	TT	TT	TT	TT	TT	TT	CC	TC	CC	TC	TC	TT	TT	TT	TT	TT	TT	TT	CC	CC	CC
1B	623303336	1B_623303336	AA	AA	AA	AA	AA	AA	CC	AA	AA	AA	AA	AA	CC	AA	AA	AA	AA	CC	CC	AA	AA	AA	AA	AA	AA	AA	AA	AA	AA	AA	AA	AA	CC	AC	CC	AC	CC	AC	AA	AA	AA	AA	AA	AA	CC	CC	CC
1B	623303511	1B_623303511	GG	GG	GG	GG	GG	GG	AA	GG	GG	GG	GG	GG	AA	GG	GG	GG	GG	AA	AA	GG	GG	GG	GG	GG	GG	GG	GG	GG	GG	GG	GG	GG	AA	GA	AA	AA	AA	GA	GG	GG	GG	GG	GG	GG	AA	AA	AA
1B	624217667	1B_624217667	AA	AA	AA	AA	AA	AA	AA	AA	AA	AA	AA	AA	AC	AA	AA	AA	AA	CC	CC	AA	AA	AA	AA	AA	AA	AA	AA	AA	AA	AA	AA	AA	AA	AA	AA	AA	AA	AA	AA	AA	AA	AA	AA	AA	AA	AC	AA
1B	627919716	1B_627919716	GG	GG	GG	GG	GG	GG	GG	GG	GG	GG	GG	GG	AA	GG	GG	GG	GG	GG	GG	GG	GG	GG	GG	GG	GG	GG	GG	GG	GG	GG	GG	GG	AA	GG	GG	GG	AA	GG	GG	GG	GG	GG	GG	GG	AA	GA	AA
1B	629167816	1B_629167816	TT	CC	CC	CC	CC	TT	CC	CC	CC	CC	CC	CC	TT	TT	TC	CC	TT	CC	CC	TT	CC	CC	CC	CC	CC	CC	CC	TT	CC	CC	CC	CC	TT	TC	CC	TC	CC	TT	CC	TT	TT	TT	TT	TT	CC	TC	CC
1B	629168032	1B_629168032	AA	GG	GG	GG	GG	AA	GG	GG	GG	GG	GG	GG	GG	AA	AG	GG	AA	GG	GG	AA	GG	GG	GG	GG	GG	GG	GG	AA	GG	GG	GG	GG	AA	AG	GG	AG	GG	AA	GG	AA	AA	AA	AA	GG	GG	GG	GG
1B	629968170	1B_629968170	AA	GG	GG	GG	AA	AA	AA	GG	GG	AA	AA	GG	AA	AA	AG	GG	GG	GG	GG	AA	GG	GG	GG	GG	GG	GG	GG	AA	GG	GG	GG	GG	AA	AA	AA	AA	AA	AA	GG	GG	GG	AA	AA	AA	AA	AA	AA
1B	630246541	1B_630246541	CC	CC	CC	CC	CC	CC	CC	CC	CC	CC	TT	CC	CC	CC	CC	CC	CC	CC	CC	CC	CC	CC	CC	CC	CC	CC	CC	CC	CC	CC	CC	CC	CC	CC	CC	CC	TT	CC	CC	CC	CC	CC	CC	CC	TT	CC	CC
1B	630923053	1B_630923053	TT	TT	TT	TT	CC	TT	CC	TT	TT	CC	CC	TT	CC	TT	TT	TT	TT	TT	TT	TT	TT	TT	TT	TT	TT	TT	TT	TT	TT	TT	TT	TT	TT	TC	CC	TC	CC	TT	TT	TT	TT	TT	TT	CC	CC	CC	CC
1B	634238119	1B_634238119	AA	AA	AA	AA	CC	AA	AA	CC	CC	AA	AA	AA	AA	AA	AA	AA	AA	CC	CC	AA	AA	AA	AA	AA	AA	AA	AA	AA	AA	AA	AA	AA	AA	AC	CC	CC	AA	AA	AA	AA	AA	CC	CC	AA	AA	AC	AA
1B	634782321	1B_634782321	AA	AA	AA	AA	GG	AA	AA	GG	GG	AA	AA	AA	AA	AA	AA	AA	AA	GG	GG	AA	AA	AA	AA	AA	AA	AA	AA	AA	AA	AA	AA	AA	AA	AG	GG	GG	AA	AA	AA	AA	AA	AA	AA	AA	AA	AG	AA
1B	634987081	1B_634987081	TT	TT	TT	TT	TT	TT	CC	TT	TT	TT	TT	TT	TT	TT	TT	TT	TT	TT	TT	TT	TT	TT	TT	TT	TT	TT	TT	TT	TT	TT	TT	TT	TT	TT	TT	TT	TT	TC	TT	CC	CC	CC	CC	TT	TT	TT	TT
1B	634987677	1B_634987677	TT	TT	TT	TT	CC	TT	CC	CC	CC	TT	CC	TT	CC	TT	TT	TT	TT	CC	CC	TT	TT	TT	TT	TT	TT	TT	TT	TT	TT	TT	TT	TT	TT	TC	CC	CC	CC	TT	TT	CC	CC	CC	CC	TT	CC	CC	TT
1B	635154614	1B_635154614	CC	CC	CC	CC	CC	CC	CC	CT	CT	CC	CC	CC	CC	CC	CC	CC	CC	CT	CT	CC	CC	CC	CC	CC	CC	CC	CC	CC	CC	CC	CC	CC	CC	CC	CT	CT	CC	CC	CC	CC	CC	CC	CC	CC	CC	CT	CC
1B	635154878	1B_635154878	TT	TT	TT	TT	TT	TT	TT	TT	TT	TT	AA	TT	AA	TT	TT	TT	TT	TT	TT	TT	TT	TT	TT	TT	TT	TT	TT	TT	TT	TT	TT	TT	TT	TT	TT	TT	AA	TT	TT	TT	TT	TT	TT	TT	AA	TT	TT
1B	635156645	1B_635156645	TT	TT	TT	TT	AA	--	TT	AA	AA	TT	AA	--	--	TT	TT	TT	TT	AA	AA	TT	TT	TT	TT	TT	TT	TT	TT	TT	TT	--	TT	TT	TT	TA	AA	AA	AA	--	TT	TT	TT	TT	TT	TT	AA	TA	TT
1B	635156785	1B_635156785	CC	CC	CC	CC	AA	CC	CC	AA	AA	CC	AA	CC	AA	CC	CC	CC	CC	AA	AA	CC	CC	CC	CC	CC	CC	CC	CC	CC	CC	CC	CC	CC	CC	CA	AA	AA	AA	CC	CC	CC	CC	CC	CC	CC	AA	CA	CC
1B	637584804	1B_637584804	AA	AA	AA	GG	GG	--	GG	AA	AA	GG	AG	GG	AA	AA	AA	AA	AG	--	AA	AG	AA	GG	GG	AA	AA	AA	AA	AG	AA	GG	GG	GG	AA	AG	AA	AA	AA	--	AG	GG	GG	AA	--	AA	AA	AA	GG
1B	637585074	1B_637585074	AA	AA	AA	GG	GG	AA	GG	AA	AA	GG	AA	GG	AA	AA	AA	AA	AA	AA	AA	AA	AA	GG	GG	AA	AA	AA	AA	AA	AA	GG	GG	GG	AA	AA	AA	AA	AA	AG	AA	GG	GG	AA	AA	AA	AA	AG	GG
1B	637885015	1B_637885015	AA	AA	AA	TT	TT	AA	TT	TT	TT	TT	AA	TT	AA	AA	AA	AA	AA	TT	TT	AA	AA	TT	TT	AA	AA	AA	AA	AA	AA	TT	TT	TT	AA	AA	TT	AT	AA	AT	AA	TT	TT	AA	AA	AA	AA	TT	TT
1B	638898946	1B_638898946	GG	GG	GG	GG	GG	GG	GG	GG	GG	GG	GG	GG	GG	GG	GG	GG	GG	GG	GG	GG	GG	GG	GG	GG	GG	GG	GG	GG	GG	GG	GG	GG	GG	GG	GG	GG	GG	CG	GG	GG	GG	GG	GG	GG	GG	GG	GG
1B	639034818	1B_639034818	AA	GG	GG	AA	AA	AA	GG	AA	AA	AA	AA	AA	GA	GG	GG	GG	AA	AA	AA	AA	GG	AA	AA	GG	GG	GG	GG	AA	GG	AA	AA	AA	AA	GA	AA	AA	AA	GG	GG	GG	GG	GG	GG	AA	GG	GA	AA
1B	639426730	1B_639426730	AA	AA	AA	GG	AA	AA	AA	AA	AA	GG	GG	GG	GG	GG	AG	AA	GG	AA	AA	AA	GG	GG	GG	AA	AA	AA	AA	AA	AA	GG	GG	GG	GG	AA	AA	AA	GG	AA	AA	AA	AA	GG	GG	AA	GG	AA	GG
1B	639661344	1B_639661344	TT	TT	TT	GG	TT	TT	TT	TT	TT	GG	GG	GG	GG	GG	GT	TT	GG	TT	TT	TT	GG	GG	GG	TT	TT	TT	TT	TT	TT	GG	GG	GG	GG	TT	TT	TT	GG	GG	TT	TT	TT	GG	GG	TT	GG	TT	GG
1B	641922827	1B_641922827	CC	CC	CC	TT	CC	CC	CC	CC	CC	TT	CC	TT	CC	CC	CC	CC	TT	CC	CC	CC	CC	TT	TT	CC	CC	CC	CC	CC	CC	TT	TT	TT	CC	CC	CC	CC	CC	CC	CC	TT	TT	CC	CC	CC	CC	CC	TT
1B	642017033	1B_642017033	CC	CC	CC	TT	CC	CC	CC	CC	CC	TT	CC	TT	CC	CC	CC	CC	TT	CC	CC	CC	CC	TT	TT	CC	CC	CC	CC	CC	CC	TT	TT	TT	CC	CC	CC	CC	CC	CC	CC	TT	TT	CC	CC	CC	CC	CC	TT
1B	642017199	1B_642017199	CC	CC	CC	CC	CC	CC	GG	CC	CC	CC	CC	CC	CG	CC	CC	CC	CC	CA	CC	CC	CC	CC	CC	CC	CC	CC	CC	CC	CC	CC	CC	CC	CC	GG	CC	CG	CC	CC	CC	CC	CC	GG	GG	CC	GG	CG	CC
1B	642467728	1B_642467728	GG	GG	GG	AA	GG	GG	GG	GG	GG	GG	AA	GG	GA	GG	GG	GG	AA	GG	GG	GG	AA	GG	GG	GG	GG	GG	GG	GG	GG	AA	AA	AA	AA	GG	GG	GG	GG	GG	GG	AA	AA	GG	GG	GG	GG	GG	GG
1B	643053378	1B_643053378	CC	CC	CC	CC	CC	CC	TT	CC	CC	CC	CC	CC	TC	CC	CC	CC	CC	CC	CC	TT	CC	CC	CC	CC	CC	CC	CC	CC	CC	CC	CC	CC	CC	TT	CC	TC	CC	TC	TT	CC	CC	CC	CC	CC	CC	TC	CC
1B	643249181	1B_643249181	CC	TT	TT	TT	CC	CC	TT	CC	CC	CC	CC	TT	TC	TT	TT	TT	TT	CC	CC	TT	CC	TT	TT	TT	TT	TT	TT	CC	TT	TT	TT	TT	CC	TT	CC	TC	TT	TT	TT	TT	TT	TT	TT	CC	TT	CC	TT
1B	643249550	1B_643249550	AA	AA	AA	AA	AA	AA	AA	AA	AA	GG	GG	AA	GG	--	AA	AA	AA	--	AA	AA	GG	AA	AA	AA	AA	AA	AA	AA	AA	AA	AA	AA	GG	AA	GG	AG	--	AA	AA	AA	AA	AA	--	AA	AA	--	AA
1B	643455303	1B_643455303	CC	TT	TT	TT	CC	CC	TT	CC	CC	TT	CC	TT	TC	TT	TT	TT	TT	CC	CC	TT	CC	TT	TT	TT	TT	TT	TT	CC	TT	TT	TT	TT	CC	TT	CC	TC	TT	TC	TT	TT	TT	TT	TT	CC	TT	CC	TT
1B	645040104	1B_645040104	CC	TT	TT	TT	CC	CC	--	CC	CC	--	TT	TT	TT	--	TT	TT	CC	CC	CC	CC	TT	TT	TT	TT	TT	TT	TT	CC	TT	TT	TT	TT	TT	CC	TT	TT	--	CC	CC	--	--	TT	CT	CC	CC	CC	TT
1B	645894918	1B_645894918	AA	AA	GG	AA	AA	AA	GG	AA	AA	GG	GG	AA	AG	GG	AG	AA	GG	AA	AA	GG	GG	AA	AA	AA	AA	AA	AA	AA	AA	AA	AA	AA	GG	GG	AA	AG	AA	AG	GG	GG	GG	AA	AA	AA	AA	AG	AA
1B	648804415	1B_648804415	CC	TT	CC	CC	CC	CC	TT	CC	CC	CC	CC	TT	CC	TT	TT	TT	CC	CC	CC	CC	CC	TT	TT	TT	TT	TT	TT	CC	TT	CC	CC	CC	CC	CC	TC	CC	TT	TT	CC	CC	CC	TT	TT	CC	TT	CC	TT
1B	649344875	1B_649344875	GG	AA	GG	GG	GG	GG	AA	GG	GG	GG	AA	AA	GG	AA	AA	AA	GG	GG	GG	GG	GG	AA	AA	AA	AA	AA	AA	GG	AA	GG	GG	GG	GG	GG	GG	GG	AA	AG	GG	GG	GG	AA	AA	GG	AA	GG	AA
1B	651567097	1B_651567097	CC	CC	CC	TT	CC	CC	CC	CC	CC	TT	CC	CC	TT	CC	CC	CC	CC	TT	TT	CC	TT	CC	CC	CC	CC	CC	CC	CC	CC	TT	TT	TT	TT	CC	CC	CC	CC	CC	CC	CC	CC	CC	CC	CC	CC	CC	CC
1B	654087630	1B_654087630	GG	GG	GG	GG	GG	GG	GG	AA	GG	GG	GG	GG	AA	GG	GG	GG	AA	AA	AA	GG	GG	GG	GG	GG	GG	GG	GG	GG	GG	GG	GG	GG	AA	GG	GG	GG	GG	GG	GG	AA	AA	GG	GG	GG	GG	GG	GG
1B	655756667	1B_655756667	CC	TT	CC	CC	CC	CC	TT	CC	CC	CC	TT	TT	CC	TT	TT	TT	CC	CC	CC	TT	CC	TT	TT	TT	TT	TT	TT	CC	TT	CC	CC	CC	CC	TT	TT	TT	CC	TT	CC	CC	CC	TT	TT	CC	CC	TC	TT
1B	655757843	1B_655757843	GG	CC	GG	GG	GG	GG	CC	GG	GG	GG	CC	CC	GG	CC	CC	CC	GG	GG	GG	CC	GG	CC	CC	CC	CC	CC	CC	GG	CC	GG	GG	GG	GG	CC	CC	CC	GG	CC	GG	GG	GG	CC	CC	GG	GG	CG	CC
1B	655903423	1B_655903423	GG	AA	AA	AA	GG	GG	AA	GG	GG	GG	AA	AA	GG	AA	AA	AA	GG	GG	GG	AA	AA	AA	AA	AA	AA	AA	AA	GG	AA	AA	AA	AA	GG	AA	AA	AA	GG	AA	GG	GG	GG	AA	AA	GG	GG	AG	AA
1B	657342159	1B_657342159	CC	TT	CC	TT	CC	CC	TT	CC	CC	CC	TT	TT	CC	TT	TT	TT	CC	CC	CC	TT	CC	TT	TT	TT	TT	TT	TT	CC	TT	TT	TT	TT	CC	TT	TT	TT	CC	TT	CC	CC	CC	TT	TT	CC	CC	CT	TT
1B	657588358	1B_657588358	AA	GG	AA	GG	AA	AA	GG	AA	AA	AA	GG	GG	AA	GG	GG	GG	AA	AA	AA	AA	AA	GG	GG	GG	GG	GG	GG	AA	GG	GG	GG	GG	AA	AA	AA	AA	AA	AG	AA	AA	AA	GG	GG	AA	AA	AA	GG
1B	658913659	1B_658913659	AA	CC	AA	CC	AA	AA	CC	CC	AA	CC	CC	CC	CA	CC	CC	CC	CC	CC	CC	CC	AA	CC	CC	CC	CC	CC	CC	AA	CC	CC	CC	CC	CC	CC	CC	CC	CC	CC	AA	CC	CC	CC	CC	AA	CC	CA	CC
1B	658968941	1B_658968941	TT	TT	TT	TT	TT	TT	TT	TT	TT	AA	TT	TT	TT	TT	TT	TT	TT	TT	TT	TT	TT	TT	TT	TT	TT	TT	TT	TT	TT	TT	TT	TT	TT	TT	TT	TT	TT	TT	TT	TT	TT	TC	TC	TT	TT	TA	TT
1B	659073225	1B_659073225	GG	TT	TT	TT	GG	GG	GG	TT	GG	GG	GG	TT	--	TT	TT	TT	GG	--	GG	TT	TT	TT	TT	TT	TT	TT	TT	--	TT	--	TT	TT	TT	GG	GG	GG	GG	GG	GG	TT	TT	GG	GG	GG	GG	GG	TT
1B	659355713	1B_659355713	GG	AA	AA	AA	GG	GG	GG	AA	GG	GG	GG	AA	AA	AA	AA	AA	AA	AA	AA	AA	AA	AA	AA	AA	AA	AA	AA	GG	AA	AA	AA	AA	AA	GG	AA	GA	AA	GG	GG	AA	AA	GG	GG	GG	AA	GG	AA
1B	661134756	1B_661134756	TT	TT	TT	TT	TT	TT	TT	TT	TT	TT	CC	TT	TT	TT	TT	TT	TT	TT	TT	TT	TT	TT	TT	TT	TT	TT	TT	TT	TT	TT	TT	TT	TT	TT	TT	TT	TT	TT	TT	TT	TT	CC	CC	TT	TT	TT	TT
1B	661134948	1B_661134948	TT	TT	TT	TT	TT	TT	TT	TT	TT	TT	CC	TT	TT	TT	TT	TT	TT	TT	TT	TT	TT	TT	TT	TT	TT	TT	TT	TT	TT	TT	TT	TT	TT	TT	TT	TT	TT	TT	TT	TT	TT	CC	CC	TT	TT	TT	TT
1B	661500543	1B_661500543	GG	GG	AA	GG	GG	GG	GG	AA	GG	AA	GG	GG	AA	GG	GG	GG	AA	AA	AA	AA	AA	GG	GG	GG	GG	GG	GG	GG	GG	GG	GG	GG	AA	GG	AA	GA	AA	GA	GG	AA	AA	GG	GG	GG	AA	GA	GG
1B	661580576	1B_661580576	AA	AA	GG	AA	AA	AA	AA	GG	AA	GG	AA	AA	GG	AA	AA	AA	GG	GG	GG	GG	GG	AA	AA	AA	AA	AA	AA	AA	AA	AA	AA	AA	GG	AA	GG	AG	GG	AG	AA	GG	GG	AA	AA	AA	GG	AG	AA
1B	662616861	1B_662616861	AA	AA	TT	AA	AA	AA	AA	TT	AA	TT	AA	AA	--	AA	AA	AA	TT	TT	TT	AA	TT	AA	AA	AA	AA	AA	AA	AA	AA	AA	AA	AA	AA	AA	TT	AT	AA	AT	AA	AA	AA	AA	AA	AA	AA	AT	AA
1B	662617059	1B_662617059	AA	AA	GG	AA	AA	AA	AA	GG	AA	GG	AA	AA	GG	AA	AA	AA	GG	GG	GG	AA	GG	AA	AA	AA	AA	AA	AA	AA	AA	AA	AA	AA	AA	AA	GG	AG	AA	AG	AA	AA	AA	AA	AA	AA	AA	AG	AA
1B	663047685	1B_663047685	TT	TT	CC	TT	TT	TT	TT	CC	TT	CC	TT	TT	CC	TT	TT	TT	CC	CC	CC	TT	CC	TT	TT	TT	TT	TT	TT	TT	TT	TT	TT	TT	TT	TT	CC	TC	TT	TT	TT	TT	TT	TT	TT	TT	TT	TC	TT
1B	664772511	1B_664772511	AA	AA	CC	AA	AA	AA	AA	CC	AA	CC	AA	AA	CC	AA	AA	AA	CC	CC	CC	AA	CC	AA	AA	AA	AA	AA	AA	AA	AA	AA	AA	AA	AA	AA	CC	AC	AA	AC	AA	AA	AA	AA	AA	AA	AA	AC	AA
1B	664783624	1B_664783624	GG	GG	GG	GG	GG	GG	GG	AA	GG	AA	GG	GG	GG	GG	GG	GG	GG	GG	GG	GG	GG	GG	GG	GG	GG	GG	GG	GG	GG	GG	GG	GG	GG	GG	GG	GG	GG	GG	GG	GG	GG	GG	GG	GG	GG	GA	GG
1B	665405252	1B_665405252	CC	AA	AA	AA	CC	CC	AA	CC	CC	AA	AA	CC	AA	AA	AC	CC	AA	AA	AA	AA	AA	CC	CC	AA	CC	CC	CC	CC	AA	AA	AA	AA	AA	AA	AA	AA	AA	AA	AA	AA	AA	AA	AA	CC	AA	AC	CC
1B	667303535	1B_667303535	GG	AA	GG	AA	GG	GG	AA	GG	GG	GG	AA	GG	GG	AA	AA	AA	GG	GG	GG	AA	GG	GG	GG	AA	AA	AA	AA	GG	GG	AA	AA	AA	AA	AA	GG	AG	AA	AG	AA	AA	AA	AA	AA	AA	AA	GG	GG
1B	667933358	1B_667933358	CC	GG	CC	GG	CC	CC	GG	CC	CC	CC	GG	CC	CC	GG	GG	GG	CC	CC	CC	GG	CC	CC	CC	GG	GG	GG	GG	CC	CC	GG	GG	GG	GG	GG	CC	GC	CC	GC	GG	GG	GG	GG	GG	GG	CC	CC	CC
1B	667973561	1B_667973561	AA	GG	AA	GG	AA	AA	GG	AA	AA	AA	GG	AA	AA	GG	GG	GG	AA	AA	AA	GG	AA	AA	AA	GG	GG	GG	GG	AA	AA	GG	GG	GG	GG	GG	AA	GA	AA	GG	GG	GG	GG	GG	GG	GG	AA	AA	AA
1B	667978743	1B_667978743	TT	CC	TT	CC	TT	TT	CC	TT	TT	TT	TT	TT	TT	CC	CC	CC	TT	TT	TT	CC	TT	TT	TT	CC	CC	CC	CC	TT	TT	CC	CC	CC	CC	CC	TT	CT	TT	CT	CC	CC	CC	CC	CC	CC	TT	TT	TT
1B	668027898	1B_668027898	--	GG	TT	GG	TT	TT	GG	TT	TT	TT	TT	TT	--	GT	GG	GG	TT	TT	TT	GG	TT	TT	TT	GG	GG	GG	GG	TT	TT	GG	GG	GG	GG	GG	TT	GT	--	--	GG	GG	GG	GG	GG	GG	TT	TT	TT
1B	668028290	1B_668028290	AA	CC	AA	CC	AA	AA	CC	AA	AA	AA	CC	AA	AA	CC	CC	CC	AA	--	AA	CC	AA	AA	AA	CC	CC	CC	CC	AA	AA	CC	CC	CC	CC	CC	AA	CA	AA	CC	CC	CC	CC	CC	CC	CC	AA	AA	AA
1B	668028946	1B_668028946	CC	TT	--	TT	CC	CC	TT	CC	CC	CC	CC	CC	--	TT	TT	TT	CC	--	CC	TT	--	CC	--	TT	TT	TT	TT	CC	CC	--	TT	TT	TT	TT	CC	--	--	TT	TT	TT	TT	TT	TT	TT	CC	CC	CC
1B	668029158	1B_668029158	AA	TT	AA	TT	AA	AA	TT	AA	AA	AA	TT	AA	AA	TT	TT	TT	AA	AA	AA	TT	AA	AA	AA	TT	TT	TT	TT	AA	AA	TT	TT	TT	TT	TT	AA	TA	AA	TA	TT	TT	TT	TT	TT	TT	AA	AA	AA
1B	668939708	1B_668939708	AA	AA	AA	AA	AA	AA	AA	TT	AA	AA	AA	AA	AA	AA	AA	AA	AA	AA	AA	AA	AA	TT	TT	AA	AA	AA	AA	AA	AA	AA	AA	AA	AA	AA	AA	AA	AA	TA	AA	AA	AA	AA	AA	AA	AA	AA	AA
1B	668944867	1B_668944867	TT	TT	TT	TT	TT	TT	TT	CC	TT	TT	TT	TT	TT	TT	TT	TT	TT	TT	TT	TT	TT	CC	CC	TT	TT	TT	TT	TT	TT	TT	TT	TT	TT	TT	TT	TT	TT	CT	TT	TT	TT	TT	TT	TT	TT	TT	TT
1B	670413689	1B_670413689	AA	AA	GG	AA	GG	AA	GG	AA	GG	GG	GG	GG	GG	AA	AA	AA	GG	GG	GG	AA	GG	AA	AA	AA	AA	AA	AA	GG	AA	AA	AA	AA	AA	GG	GG	GG	GG	AG	AA	AA	AA	AA	AA	AA	GG	GG	GG
1B	673498507	1B_673498507	CC	CC	GG	CC	GG	CC	GG	CC	GG	CC	GG	CC	GG	CC	CC	CC	GG	GG	GG	CC	GG	GG	GG	CC	CC	CC	CC	GG	CC	CC	CC	CC	CC	GG	GG	GG	GG	GC	CC	CC	CC	CC	CC	CC	GG	GG	GG
1B	674055226	1B_674055226	TT	TT	TT	TT	TT	TT	TT	TT	TT	TT	CC	TT	TC	TT	TT	TT	CC	TT	TT	TT	CC	TT	TT	TT	TT	TT	TT	TT	TT	TT	TT	TT	TT	TT	CC	TC	TT	TT	TT	TT	TT	TT	TT	TT	TT	TT	CC
1B	675743158	1B_675743158	TT	TT	TT	TT	CC	TT	TT	CC	TT	TT	CC	TT	CC	CC	CT	TT	TT	CC	CC	TT	TT	CC	CC	TT	TT	TT	TT	TT	TT	TT	TT	TT	TT	TT	TT	TT	TT	CC	TT	TT	TT	TT	TT	TT	TT	TT	CC
1B	677093559	1B_677093559	GG	GG	GG	GG	GG	GG	GG	GG	GG	GG	GG	GG	GT	GG	GG	GG	GG	TT	TT	GG	GG	TT	TT	GG	GG	GG	GG	GG	GG	GG	GG	GG	GG	GG	GG	GG	GG	GT	GG	GG	GG	GG	GG	GG	GG	GG	GG
1B	679421148	1B_679421148	CC	CC	CC	CC	CC	CC	CC	CC	CC	CC	CC	CC	CT	CC	CC	CC	CC	TT	TT	CC	CC	TT	TT	CC	CC	CC	CC	CC	CC	CC	CC	CC	CC	CC	CC	CC	CC	CC	CC	CC	CC	CC	CC	CC	CC	CC	CC
1B	679421283	1B_679421283	TT	TT	TT	TT	TT	TT	TT	TT	TT	TT	TT	TT	TC	TT	TT	TT	TT	CC	CC	TT	TT	CC	CC	TT	TT	TT	TT	TT	TT	TT	TT	TT	TT	TT	TT	TT	TT	TC	TT	TT	TT	TT	TT	TT	TT	TT	TT
1B	679488870	1B_679488870	AA	AA	AA	AA	AA	AA	AA	AA	AA	AA	AA	AA	AC	AA	AA	AA	AA	CC	CC	AA	AA	CC	CC	AA	AA	AA	AA	AA	AA	AA	AA	AA	AA	AA	AA	AA	AA	AC	AA	AA	AA	AA	AA	AA	AA	AA	AA
1B	679684308	1B_679684308	TT	TT	TT	TT	TT	TT	TT	TT	TT	TT	TT	TT	TG	TT	TT	TT	TT	GG	GG	TT	TT	--	--	TT	TT	TT	TT	TT	TT	--	TT	TT	TT	TT	TT	TT	TT	TT	TT	TT	TT	TT	TT	TT	TT	TT	TT
1B	680192269	1B_680192269	GG	GG	GG	GG	GG	GG	GG	GG	TT	TT	TT	TT	TT	GG	GG	GG	GG	TT	TT	GG	GG	GG	GG	GG	GG	GG	GG	TT	TT	GG	GG	GG	GG	GG	GG	GG	TT	GT	GG	GG	GG	TT	TT	GG	TT	TT	TT
1B	681146670	1B_681146670	AA	AA	AA	AA	AA	AA	CC	AA	CC	AA	CC	AA	CC	AA	AA	AA	CC	CC	CC	AA	CC	CC	CC	AA	AA	AA	AA	CC	CC	AA	AA	AA	AA	AA	CC	CA	CC	CA	AA	AA	AA	CC	CC	AA	CC	CC	CC
1B	681551833	1B_681551833	CC	CC	CC	CC	CC	CC	CC	CC	TT	CC	CC	CC	CT	CC	CC	CC	CC	TT	TT	CC	CC	TT	TT	CC	CC	CC	CC	TT	TT	CC	CC	CC	CC	CC	CC	CC	TT	CT	CC	CC	CC	TT	TT	CC	TT	TT	TT
1B	683197855	1B_683197855	TT	TT	TT	TT	TT	TT	CC	TT	CC	TT	CC	TT	CC	TT	TT	TT	CC	CC	CC	TT	CC	CC	CC	TT	TT	TT	TT	CC	TT	TT	TT	TT	TT	TT	CC	TC	CC	TC	TT	TT	TT	CC	CC	TT	CC	TC	CC
1B	685724678	1B_685724678	TT	TT	TT	TT	CC	TT	TT	CC	TT	CC	TT	CC	TT	TT	TT	TT	TT	TT	TT	TT	TT	CC	CC	TT	TT	TT	TT	TT	TT	TT	TT	TT	TT	CC	CC	CC	TT	CT	TT	TT	TT	TT	TT	TT	TT	CT	TT
1B	686669286	1B_686669286	TT	TT	TT	TT	CC	TT	TT	CC	CC	CC	CC	CC	CC	TT	TT	TT	TT	CC	CC	TT	CC	CC	CC	TT	TT	TT	TT	CC	TT	TT	TT	CT	TT	CC	CC	CC	CC	CC	TT	TT	TT	CC	CC	TT	CC	CC	CC
1B	686669440	1B_686669440	AA	AA	AA	AA	GG	AA	AA	GG	GG	GG	GG	GG	GG	AA	AA	AA	AA	GG	GG	AA	GG	GG	GG	AA	AA	AA	AA	GG	AA	AA	AA	AA	AA	GG	GG	GG	GG	GG	AA	AA	AA	GG	GG	AA	GG	GG	GG
1B	686669574	1B_686669574	AA	AA	AA	AA	GG	AA	AA	GG	GG	GG	GG	GG	--	AA	AA	AA	AA	--	GG	AA	GG	GG	GG	AA	AA	AA	AA	GG	AA	AA	AA	AA	AA	GG	GG	GG	--	GG	AA	AA	--	GG	GG	AA	GG	GG	GG
1B	687066850	1B_687066850	--	TT	TT	TT	TT	CC	CC	TT	TT	TT	TT	TT	CC	--	TT	TT	CC	CC	CC	TT	CC	TT	TT	TT	TT	TT	TT	TT	TT	TT	TT	TT	TT	TT	CT	TT	TT	TT	TT	TT	TT	TT	TT	TT	TT	TT	CC
1D	250377	1D_250377	AA	AA	AA	AA	AA	AA	AA	AA	AA	AA	AA	AA	AA	AA	AA	AA	AA	AA	AA	AA	--	AA	AA	AA	AA	AA	AA	GG	AA	AA	AA	AA	AA	AA	AA	AA	GG	AA	AA	AA	AA	AA	--	AA	AA	GG	AA
1D	259920	1D_259920	TT	CC	CC	CC	CC	TT	TT	TT	TT	CC	CC	TT	CT	TT	TT	TT	CC	TT	TT	TT	TT	TT	TT	CC	CC	CC	CC	TT	CT	CC	CC	CC	CC	CC	TT	CT	TT	CC	TT	CC	CC	TT	TT	TT	TT	TT	CC
1D	304008	1D_304008	GG	AA	AA	AA	AA	GG	GG	GG	GG	AA	AA	GG	GG	GG	GG	GG	AA	GG	GG	GG	GG	GG	GG	AA	AA	AA	AA	GG	AA	AA	AA	AA	AA	AA	GG	AG	GG	AA	GG	AA	AA	GG	GG	GG	GG	GG	AA
1D	321209	1D_321209	CC	AA	AA	AA	AA	CC	CC	CC	CC	AA	AA	CC	AC	CC	CC	CC	AA	CC	CC	CC	CC	CC	CC	AA	AA	AA	AA	CC	AC	AA	AA	AA	AA	AA	CC	AC	CC	AA	CC	AA	AA	CC	CC	CC	CC	CC	CC
1D	321970	1D_321970	AA	TT	TT	TT	TT	AA	AA	AA	AA	TT	TT	AA	TA	AA	AA	AA	TT	AA	AA	AA	AA	AA	AA	TT	TT	TT	TT	AA	TA	TT	TT	TT	TT	TT	AA	AA	AA	TT	AA	TT	TT	AA	AA	AA	AA	AA	AA
1D	8333944	1D_8333944	AA	AA	AA	AA	AA	AA	AA	GG	GG	AA	AA	AA	GG	AA	AG	GG	AA	GG	GG	AA	AA	AA	AA	AA	AA	AA	AA	AA	AA	AA	AA	AA	AA	AA	GG	AG	GG	AA	AA	GG	GG	AA	AA	AA	GG	GG	AA
1D	12332040	1D_12332040	CC	GG	CC	GG	CC	CC	GG	CC	CC	CC	CC	CC	CC	CC	CG	GG	CC	GG	GG	GG	CC	CC	CC	GG	GG	GG	GG	GG	CC	GG	GG	GG	CC	CC	CC	CC	GG	CC	GG	GG	GG	GG	GG	CC	GG	GG	CC
1D	12333354	1D_12333354	GG	TT	GG	TT	GG	GG	TT	GG	GG	GG	GG	GG	GG	GG	GT	TT	GG	TT	TT	TT	GG	GG	GG	TT	TT	TT	TT	TT	GG	TT	TT	TT	GG	GG	GG	GG	TT	GG	TT	TT	TT	TT	TT	GG	TT	TT	GG
1D	12822113	1D_12822113	TT	AA	TT	AA	TT	TT	AA	TT	TT	TT	TT	TT	TT	TT	TA	AA	TT	AA	AA	AA	TT	TT	TT	AA	AA	AA	AA	AA	TT	AA	AA	AA	TT	TA	TT	TA	AA	TT	AA	AA	AA	AA	AA	TT	AA	AA	TT
1D	14485343	1D_14485343	TT	CC	TC	CC	TC	TT	CC	TT	TT	TT	TT	TC	CC	TT	TC	CC	TC	CC	CC	CC	CC	TC	TC	CC	CC	CC	CC	CC	TT	CC	CC	CC	TT	TC	TT	TC	CC	TC	CC	CC	CC	CC	CC	TT	CC	CC	TT
1D	15042309	1D_15042309	TT	GG	TT	GG	TT	TT	GG	TT	TT	TT	TT	TT	GG	TT	TG	GG	TT	GG	GG	GG	GG	TT	TT	GG	GG	GG	GG	GG	TT	GG	GG	GG	TT	TG	TT	TG	GG	TT	GG	GG	GG	GG	GG	TT	GG	GG	TT
1D	15325436	1D_15325436	CC	GG	CC	GG	CC	CC	GG	CC	CC	CC	CC	CC	GG	CC	CG	GG	CC	GG	GG	GG	GG	CC	CC	GG	GG	GG	GG	GG	CC	GG	GG	GG	CC	CG	CC	CG	CC	CG	GG	GG	GG	GG	GG	CC	CC	GG	CC
1D	16826259	1D_16826259	AA	GG	AA	GG	AA	AA	AA	AA	AA	GG	AA	AA	AG	AA	AG	GG	AA	GG	GG	GG	GG	AA	AA	GG	GG	GG	GG	GG	AA	GG	GG	GG	AA	AG	AA	AG	AA	AG	GG	GG	GG	GG	GG	AA	AA	GG	AA
1D	17155901	1D_17155901	AA	GG	AA	GG	AA	AA	AA	AA	AA	GG	AA	AA	GG	AA	AG	GG	AA	GG	GG	GG	GG	AA	AA	GG	GG	GG	GG	GG	AA	GG	GG	GG	AA	AG	AA	AG	AA	AG	GG	GG	GG	GG	GG	AA	AA	AG	AA
1D	18145663	1D_18145663	AA	GG	AA	GG	AA	AA	GG	AA	AA	AG	AA	AA	AA	AA	AG	GG	GG	GG	GG	GG	AA	AA	AA	GG	GG	GG	GG	GG	AG	GG	GG	GG	AA	AA	AA	AA	AA	AA	GG	GG	GG	GG	GG	AA	AA	AG	AA
1D	18152685	1D_18152685	AA	GG	AA	GG	AA	AA	GG	AA	AA	AA	AA	AA	AA	AA	AG	GG	GG	GG	GG	GG	AA	AA	AA	GG	GG	GG	GG	GG	AA	GG	GG	GG	AA	AA	AA	AA	AA	AA	GG	GG	GG	GG	GG	AA	AA	GG	AA
1D	18751283	1D_18751283	GG	CC	GG	CC	CC	GG	CC	CC	CC	CC	GG	CC	CC	GG	GC	CC	CC	CC	CC	CC	--	CC	CC	CC	CC	CC	CC	CC	CC	CC	CC	CC	CC	GG	GG	GC	GG	CC	CC	CC	CC	CC	CC	GG	GG	CC	CC
1D	20050138	1D_20050138	CC	TT	CC	TT	TT	CC	CC	TT	TT	TT	CC	TT	TT	CC	CT	TT	TT	TT	TT	TT	TT	TT	TT	TT	TT	TT	TT	TT	TT	TT	TT	TT	TT	CT	CC	CT	CC	TT	TT	TT	TT	CC	CC	CC	TT	TT	TT
1D	21540424	1D_21540424	GG	AA	GG	AA	AA	GG	GG	AA	AA	AA	GG	AA	AA	GG	GA	AA	GG	AA	AA	AA	AA	AA	AA	AA	AA	AA	AA	AA	AA	AA	AA	AA	AA	GA	GG	GA	GG	AA	AA	AA	AA	GG	GG	GG	AA	AA	AA
1D	21830112	1D_21830112	TT	AA	TT	AA	AA	TT	TT	AA	AA	AA	TT	AA	AA	TT	TA	AA	AA	AA	AA	AA	AA	AA	AA	AA	AA	AA	AA	AA	AA	AA	AA	AA	AA	TA	TT	TA	TT	AA	AA	AA	AA	AA	AA	TT	AA	AA	AA
1D	22074260	1D_22074260	TT	TT	TT	TT	TT	TT	TT	TT	TT	TT	TT	TT	TT	TT	TT	TT	GG	TT	TT	TT	TT	TT	TT	TT	TT	TT	TT	TT	TT	TT	TT	TT	TT	TT	TT	TT	TT	TT	TT	TT	TT	TT	TT	TT	TT	TT	TT
1D	26704849	1D_26704849	AA	AA	AA	AA	TT	AA	TT	TT	TT	AA	AA	TT	AA	AA	AA	AA	AA	AA	AA	AA	TT	TT	TT	AA	AA	AA	AA	AA	TT	AA	AA	AA	TT	AA	AA	AA	AA	AT	AA	AA	AA	AA	AA	AA	AA	AA	TT
1D	28481415	1D_28481415	CC	TT	CC	TT	TT	CC	TT	TT	TT	TT	CC	CC	CT	CC	CC	CT	CC	CC	CC	CC	TT	TT	TT	TT	TT	TT	TT	TT	TT	TT	TT	TT	TT	CC	CC	CC	CC	CT	TT	TT	TT	CC	CC	CC	CC	CC	TT
1D	28691089	1D_28691089	AA	GG	AA	GG	GG	AA	AA	GG	GG	GG	AA	AA	AA	AA	AA	AG	AA	AA	AA	AA	AA	GG	GG	GG	GG	GG	GG	GG	GG	GG	GG	GG	GG	AA	AA	AA	AA	AG	GG	GG	GG	AA	AA	AA	AA	AA	GG
1D	28737043	1D_28737043	TT	CC	TT	CC	CC	TT	TT	CC	CC	CC	TT	TT	TT	TT	TC	CC	TT	TT	TT	TT	TT	CC	CC	CC	CC	CC	CC	CC	CC	CC	CC	CC	CC	TT	TT	TT	TT	CC	CC	CC	CC	TT	TT	TT	TT	TT	CC
1D	32755758	1D_32755758	AA	GG	AA	GG	AA	AA	AA	AA	AA	GG	AA	AA	AA	AA	AA	GG	GG	AA	AA	GG	AA	AA	AA	AA	GG	GG	GG	GG	AA	GG	GG	GG	AA	AA	AA	AA	GG	AA	GG	GG	GG	AA	AA	AA	GG	AG	AA
1D	32760205	1D_32760205	TT	AA	TT	AA	TT	TT	TT	TT	TT	AA	TT	TT	TT	TT	TT	TA	AA	TT	TT	AA	TT	TT	TT	TT	AA	AA	AA	AA	TT	AA	AA	AA	TT	TT	TT	TT	AA	TT	AA	AA	AA	TT	TT	TT	AA	TA	TT
1D	35569492	1D_35569492	GG	AA	GG	AA	GG	GG	AA	GG	GG	AA	GG	GG	GA	GG	GG	GA	AA	GG	GG	GG	AA	GG	GG	GG	AA	AA	AA	AA	GG	AA	AA	AA	GG	GG	GG	GG	AA	GG	AA	AA	AA	AA	AA	GG	AA	GA	GG
1D	35581272	1D_35581272	GG	CC	GG	CC	GG	GG	CC	GG	GG	CC	GG	GG	GC	GG	GG	GC	CC	GG	GG	GG	CC	GG	GG	GG	CC	CC	CC	CC	GG	CC	CC	CC	GG	GG	GG	GG	CC	GG	CC	CC	CC	CC	CC	GG	CC	GC	GG
1D	35591943	1D_35591943	GG	AA	GG	AA	GG	GG	AA	GG	GG	AA	GG	GG	GA	GG	GG	GA	AA	GG	GG	GG	--	GG	GG	GG	AA	AA	AA	AA	GG	AA	AA	AA	GG	GG	GG	GG	AA	GG	AA	AA	AA	AA	AA	GG	AA	GA	GG
1D	35592110	1D_35592110	AA	GG	AA	GG	AA	AA	GG	AA	AA	GG	AA	AA	AG	AA	AA	AG	GG	AA	AA	AA	GG	AA	AA	AA	GG	GG	GG	GG	AA	GG	GG	GG	AA	AA	AA	AA	GG	AA	GG	GG	GG	GG	GG	AA	GG	AG	AA
1D	35597961	1D_35597961	TT	AA	TT	AA	TT	TT	AA	TT	TT	AA	TT	TT	TT	TT	TT	TA	AA	TT	TT	TT	AA	TT	TT	TT	AA	AA	AA	AA	TT	AA	AA	AA	TT	TT	TT	TT	AA	TT	AA	AA	AA	AA	AA	TT	AA	TA	TT
1D	35786110	1D_35786110	TT	TT	TT	AA	TT	TT	TT	TT	TT	TT	TT	TT	TT	TT	TT	TT	TT	TT	TT	TT	AA	TT	TT	TT	AA	AA	AA	AA	TT	AA	AA	AA	TT	TT	TT	TT	TT	TT	TT	AA	AA	AA	TT	TT	TT	TT	TT
1D	35937448	1D_35937448	TT	CC	TT	CC	TT	TT	CC	TT	TT	CC	TT	TT	TC	TT	TC	CC	CC	TT	TT	TT	CC	TT	TT	TT	CC	CC	CC	CC	TT	CC	CC	CC	TT	TT	TT	TT	CC	TT	CC	CC	CC	CC	CC	TT	CC	TC	TT
1D	36316537	1D_36316537	TT	CC	TT	CC	TT	TT	CC	TT	TT	CC	TT	TC	TC	TT	TT	TC	CC	TT	TT	TT	CC	TT	TT	TT	CC	CC	CC	CC	TT	CC	CC	CC	TT	TT	TT	TT	CC	TT	CC	CC	CC	CC	CC	TT	CC	TC	TT
1D	36506981	1D_36506981	TT	CC	TT	CC	TT	TT	CC	TT	TT	CC	TT	TT	TC	TT	TT	TC	CC	TT	TT	TT	CC	TT	TT	TT	CC	CC	CC	CC	TT	CC	CC	CC	TT	TT	TT	TT	CC	TT	CC	CC	CC	CC	CC	TT	CC	TC	TT
1D	36561091	1D_36561091	AA	CC	AA	CC	AA	AA	CC	AA	AA	CC	AA	AA	AC	AA	AA	AC	CC	AA	AA	AA	CC	AA	AA	AA	CC	CC	CC	CC	AA	CC	CC	CC	AA	AA	AA	AA	CC	AA	CC	CC	CC	CC	CC	AA	CC	AC	AA
1D	36594846	1D_36594846	TT	CC	TT	CC	TT	TT	CC	TT	TT	CC	TT	TT	TC	TT	TT	TC	CC	TT	TT	TT	CC	TT	TT	TT	CC	CC	CC	CC	TT	CC	CC	CC	TT	TT	TT	TT	CC	TT	CC	CC	CC	CC	CC	TT	CC	TC	TT
1D	36595749	1D_36595749	GG	AA	GG	AA	GG	GG	AA	GG	GG	AA	GG	GG	GA	GG	GG	GA	AA	GG	GG	GG	AA	GG	GG	GG	AA	AA	AA	AA	GG	AA	AA	AA	GG	GG	GG	GG	AA	GG	AA	AA	AA	AA	AA	GG	AA	GA	GG
1D	37430015	1D_37430015	AA	GG	AA	GG	AA	AA	GG	AA	AA	GG	AA	AA	AG	AA	AG	GG	GG	AA	AA	GG	GG	AA	AA	AA	GG	GG	GG	GG	AA	GG	GG	GG	AA	AA	AA	AA	GG	AA	GG	GG	GG	GG	GG	AA	GG	GG	AA
1D	37948870	1D_37948870	CC	TT	CC	TT	CC	CC	CC	CC	CC	TT	CC	CC	CC	CC	CC	TC	TT	CC	CC	TT	CC	CC	CC	CC	TT	TT	TT	TT	CC	TT	TT	TT	CC	CC	TT	TC	TT	CC	TT	TT	TT	CC	CC	CC	TT	TT	CC
1D	38382310	1D_38382310	AA	GG	AA	GG	AA	AA	AA	AA	AA	GG	AA	AA	AA	AA	AA	GA	GG	AA	AA	GG	AA	AA	AA	AA	GG	GG	GG	GG	AA	GG	GG	GG	AA	AA	GG	GA	GG	AA	GG	GG	GG	AA	AA	AA	GG	GG	AA
1D	40580429	1D_40580429	CC	CC	CC	CC	CC	CC	CC	CC	CC	CC	CC	CC	CC	CC	CC	CC	GG	CC	CC	GG	CC	CC	CC	CC	CC	CC	CC	CC	CC	CC	CC	CC	CC	CC	CC	CC	CC	CC	CC	CC	CC	CC	CC	CC	GG	GC	CC
1D	40871540	1D_40871540	TT	TT	TT	TT	TT	TT	TT	TT	TT	TT	TT	TT	TT	TT	TT	TT	AA	TT	TT	AA	TT	TT	TT	TT	TT	TT	TT	TT	TT	TT	TT	TT	TT	TT	TT	TT	TT	TT	TT	TT	TT	TT	TT	TT	AA	AA	TT
1D	41195580	1D_41195580	AA	AA	AA	AA	AA	AA	AA	AA	AA	AA	AA	AA	AA	AA	AA	AA	GG	AA	AA	GG	AA	AA	AA	AA	AA	AA	AA	AA	AA	AA	AA	AA	AA	AA	AA	AA	AA	AA	AA	AA	AA	AA	AA	AA	GG	GA	AA
1D	41239224	1D_41239224	AA	AA	AA	AA	AA	--	AA	AA	AA	AA	AA	AA	AA	AA	AA	AA	CC	AA	AA	CC	AA	AA	AA	--	AA	AA	AA	AA	AA	AA	AA	AA	AA	AA	AA	AA	AA	AA	AA	CA	CA	AA	AA	--	CC	CA	AA
1D	43717444	1D_43717444	AA	AA	AA	AA	AA	--	AA	AA	AA	AA	AA	AA	AA	AA	AA	AA	GG	AA	AA	GG	AA	AA	AA	AA	AA	AA	AA	GG	AA	AA	AA	AA	AA	AA	AA	AA	--	AA	AA	AA	AA	AA	AA	AA	GG	GA	AA
1D	43826898	1D_43826898	GG	GG	GG	GG	GG	GG	GG	GG	GG	GG	GG	GG	GG	GG	GG	GG	AA	GG	GG	AA	GG	GG	GG	GG	GG	GG	GG	AA	GG	GG	GG	GG	GG	GG	GG	GG	GG	GG	GG	GG	GG	GG	GG	GG	AA	AG	GG
1D	44163954	1D_44163954	GG	GG	GG	GG	GG	GG	GG	GG	GG	GG	GG	GG	GG	GG	GG	GG	AA	GG	GG	AA	GG	GG	GG	GG	GG	GG	GG	AA	GG	GG	GG	GG	GG	GG	GG	GG	GG	GG	GG	GG	GG	GG	GG	GG	AA	AG	GG
1D	46163061	1D_46163061	AA	AA	AA	AA	AA	AA	AA	AA	AA	AA	AA	AA	AA	AA	AA	AA	GG	AA	AA	GG	AA	AA	AA	AA	AA	AA	AA	GG	AA	AA	AA	AA	AA	AA	AA	AA	AA	AA	AA	AA	AA	AA	AA	AA	GG	GA	AA
1D	46306572	1D_46306572	TT	TT	CC	TT	TT	TT	CC	TT	TT	TT	TT	TT	--	TT	TT	TT	CC	TT	TT	CC	TT	TT	TT	TT	TT	TT	TT	CC	TT	--	TT	TT	TT	TT	TT	TT	--	TT	TT	TT	TT	CC	CC	TT	CC	CT	TT
1D	46306842	1D_46306842	AA	AA	GG	AA	AA	AA	GG	AA	AA	AA	AA	AA	GA	AA	AA	AA	GG	AA	AA	GG	AA	AA	AA	AA	AA	AA	AA	GG	AA	AA	AA	AA	AA	AA	AA	AA	AA	AA	AA	AA	AA	GG	GG	AA	GG	GA	AA
1D	46307050	1D_46307050	TT	TT	CC	TT	TT	TT	CC	TT	TT	TT	TT	TT	CT	TT	TT	TT	CC	--	TT	CC	TT	TT	TT	TT	TT	TT	TT	CC	TT	--	TT	TT	TT	TT	TT	TT	TT	TT	TT	TT	TT	CC	--	TT	CC	CC	TT
1D	46442474	1D_46442474	GG	GG	AA	GG	GG	GG	AA	GG	GG	GG	GG	GG	GG	GG	GG	GG	AA	GG	GG	AA	GG	GG	GG	GG	GG	GG	GG	AA	GG	GG	GG	GG	GG	GG	GG	GG	GG	GG	GG	GG	GG	AA	AA	GG	AA	AG	GG
1D	46442645	1D_46442645	AA	AA	CC	AA	AA	AA	CC	AA	AA	AA	AA	AA	CA	AA	AA	AA	CC	AA	AA	CC	AA	AA	AA	AA	AA	AA	AA	CC	AA	AA	AA	AA	AA	AA	AA	AA	AA	AA	AA	AA	AA	CC	CC	AA	CC	CA	AA
1D	46443314	1D_46443314	GG	GG	AA	GG	GG	GG	AA	GG	GG	AG	GG	GG	GG	GG	GG	GG	AA	GG	GG	AA	GG	GG	GG	GG	GG	GG	GG	AA	GG	GG	GG	GG	GG	GG	GG	GG	GG	GG	GG	GG	GG	AA	AA	GG	AA	AA	AG
1D	46443444	1D_46443444	CC	CC	GG	CC	CC	CC	GG	CC	CC	GC	CC	CC	GC	CC	CC	CC	GG	CC	CC	GG	CC	CC	CC	CC	CC	CC	CC	GG	CC	CC	CC	CC	CC	CC	CC	CC	CC	CC	CC	CC	CC	GG	GG	CC	GG	GC	CC
1D	47583307	1D_47583307	CC	CC	TT	CC	CC	CC	TT	CC	CC	CC	CC	CC	TC	CC	CC	CC	TT	CC	CC	TT	CC	CC	CC	CC	CC	CC	CC	TT	CC	CC	CC	CC	CC	CC	CC	CC	CC	CC	CC	CC	CC	TT	TT	CC	TT	TC	CC
1D	47643502	1D_47643502	CC	CC	AA	CC	CC	CC	AA	CC	CC	CC	CC	CC	AC	CC	CC	CC	AA	CC	CC	AA	CC	CC	CC	CC	CC	CC	CC	AA	CC	CC	CC	CC	CC	CC	CC	CC	CC	CC	CC	CC	CC	AA	AA	CC	AA	AC	CC
1D	48057663	1D_48057663	AA	AA	GG	AA	AA	AA	GG	AA	AA	AA	AA	AA	GA	AA	AA	AA	AA	AA	AA	GG	AA	AA	AA	AA	AA	AA	AA	GG	AA	AA	AA	AA	AA	AA	AA	AA	AA	AA	AA	AA	AA	GG	GG	AA	AA	GA	AA
1D	48058020	1D_48058020	GG	GG	TT	GG	GG	GG	TT	GG	GG	GG	GG	GG	TG	GG	GG	GG	GG	GG	GG	TT	GG	GG	GG	GG	GG	GG	GG	TT	GG	GG	GG	GG	GG	GG	GG	GG	GG	GG	GG	GG	GG	TT	TT	GG	GG	TG	GG
1D	48289504	1D_48289504	CC	CC	--	CC	CC	CC	--	CC	CC	CC	CC	CC	CC	CC	CC	CC	CC	CC	CC	--	CC	CC	CC	CC	CC	CC	CC	--	CC	CC	CC	CC	CC	CC	CC	CC	CC	CC	CC	CC	CC	TC	--	CC	CC	TT	CC
1D	48775758	1D_48775758	AA	AA	CC	AA	CC	AA	CC	AA	AA	AA	AA	AA	CA	AA	AA	AA	AA	AA	CC	CC	AA	AA	AA	AA	CC	AA	AA	CC	CC	AA	AA	AA	AA	AA	AA	AA	AA	AA	AA	AA	AA	CC	CC	AA	CC	CC	CC
1D	49238379	1D_49238379	AA	AA	GG	AA	AA	AA	GG	AA	AA	AA	AA	AA	GA	AA	AA	AA	AA	AA	AA	GG	AA	AA	AA	AA	AA	AA	AA	GG	AA	AA	AA	AA	AA	AA	AA	AA	AA	AA	AA	AA	AA	GG	GG	AA	AA	GA	AA
1D	52652365	1D_52652365	CC	CC	TT	CC	CC	CC	TT	CC	CC	CC	CC	CC	CT	CC	CC	CC	CC	CC	CC	TT	CC	CC	CC	CC	CC	CC	CC	CC	CC	CC	CC	CC	CC	CC	CC	CC	CC	CC	CC	CC	CC	TT	TT	CC	CC	CT	CC
1D	52655005	1D_52655005	TT	TT	CC	TT	TT	TT	CC	TT	TT	TT	TT	TT	TC	TT	TT	TT	TT	TT	TT	CC	TT	TT	TT	TT	TT	TT	TT	TT	TT	TT	TT	TT	TT	TT	TT	TT	TT	TT	TT	TT	TT	CC	CC	TT	TT	TC	TT
1D	54013450	1D_54013450	AA	AA	GG	AA	AA	AA	GG	AA	AA	AA	AA	AA	GG	AA	AA	AA	AA	AA	AA	GG	AA	AA	AA	AA	AA	AA	AA	AA	AA	AA	AA	AA	AA	AA	AA	AA	AA	AA	AA	AA	AA	GG	GG	AA	AA	AA	AA
1D	54344146	1D_54344146	AA	AA	AA	AA	AA	AA	AA	AA	AA	AA	AA	GG	AA	AA	AA	AA	AA	AA	AA	AA	GG	AA	AA	AA	AA	AA	AA	AA	AA	AA	AA	AA	AA	AA	AA	AA	AA	AG	AA	AA	AA	AA	AA	AA	AA	AG	AA
1D	56233730	1D_56233730	AA	AA	GG	AA	AA	AA	GG	AA	AA	AA	AA	AA	AG	AA	AA	AA	AA	AA	AA	GG	AA	AA	AA	AA	AA	AA	AA	GG	AA	AA	AA	AA	AA	AA	AA	AA	AA	AA	AA	AA	AA	GG	GG	AA	AA	AG	AA
1D	56511654	1D_56511654	AA	AA	TT	AA	AA	AA	TT	AA	AA	AA	AA	AA	AA	AA	AA	AA	AA	AA	AA	TT	AA	AA	AA	AA	AA	AA	AA	TT	AA	AA	AA	AA	AA	AA	AA	AA	AA	AA	AA	AA	AA	TT	TT	AA	AA	AT	AA
1D	56511801	1D_56511801	GG	GG	AA	GG	GG	GG	AA	GG	GG	GG	GG	GG	GG	GG	GG	GG	GG	GG	GG	AA	GG	GG	GG	GG	GG	GG	GG	AA	GG	GG	GG	GG	GG	GG	GG	GG	GG	GG	GG	GG	GG	AA	--	GG	GG	GA	GG
1D	56669724	1D_56669724	TT	TT	GG	TT	TT	TT	GG	TT	TT	TT	TT	TT	TG	TT	TT	TT	TT	TT	TT	GG	TT	TT	TT	TT	TT	TT	TT	GG	TT	TT	TT	TT	TT	TT	TT	TT	TT	TT	TT	TT	TT	GG	GG	TT	TT	TG	TT
1D	56876027	1D_56876027	TT	TT	CC	TT	TT	TT	CC	TT	TT	TT	TT	TT	TC	TT	TT	TT	TT	TT	TT	CC	TT	TT	TT	TT	TT	TT	TT	CC	TT	TT	TT	TT	TT	TT	TT	TT	TT	TT	TT	TT	TT	CC	CC	TT	TT	TC	TT
1D	56879889	1D_56879889	TT	TT	CC	TT	TT	TT	CC	TT	TT	TT	TT	TT	CC	TT	TT	TT	TC	--	TT	CC	TT	TT	TT	TT	TT	TT	TT	CC	TT	TT	TT	TT	TT	TT	TT	TT	TT	TT	TT	TT	TT	CC	CC	TT	TT	CC	TT
1D	56972162	1D_56972162	GG	GG	CC	GG	GG	GG	CC	GG	GG	GG	GG	GG	CC	GG	GG	GG	GG	GG	GG	CC	--	GG	GG	GG	GG	GG	GG	CC	GG	--	GG	GG	GG	GG	GG	GG	GG	GG	GG	GG	GG	CC	CC	GG	GG	GC	GG
1D	56972710	1D_56972710	GG	GG	TT	GG	GG	GG	TT	GG	GG	GG	GG	GG	GT	GG	GG	GG	GG	GG	GG	TT	GG	GG	GG	GG	GG	GG	GG	TT	GG	GG	GG	GG	GG	GG	GG	GG	GG	GG	GG	GG	GG	TT	TT	GG	GG	GT	GG
1D	56972889	1D_56972889	TT	TT	AA	TT	TT	TT	AA	TT	TT	TT	TT	TT	TA	TT	TT	TT	TT	TT	TT	AA	TT	TT	TT	TT	TT	TT	TT	AA	TT	TT	TT	TT	TT	TT	TT	TT	TT	TT	TT	TT	TT	AA	AA	TT	TT	TA	TT
1D	56999992	1D_56999992	GG	GG	AA	GG	GG	GG	AA	GG	GG	GG	GG	GG	GA	GG	GG	GG	GG	GG	GG	AA	GG	GG	GG	GG	GG	GG	GG	AA	GG	GG	GG	GG	GG	GG	GG	GG	GG	GG	GG	GG	GG	AA	AA	GG	GG	GA	GG
1D	57245573	1D_57245573	GG	GG	AA	GG	GG	GG	AA	GG	GG	GG	GG	GG	GA	GG	GG	GG	GG	GG	GG	AA	GG	GG	GG	GG	GG	GG	GG	AA	GG	GG	GG	GG	GG	GG	GG	GG	GG	GG	GG	GG	GG	AA	AA	GG	GG	GA	GG
1D	57507416	1D_57507416	GG	GG	CC	GG	GG	GG	CC	GG	GG	GG	GG	GG	GG	GG	GG	GG	GG	GG	GG	GG	GG	GG	GG	GG	GG	GG	GG	CC	GG	GG	GG	GG	GG	GG	GG	GG	GG	GG	GG	GG	GG	CC	CC	GG	GG	GG	GG
1D	58551005	1D_58551005	CC	CC	--	CC	CC	CC	AA	CC	CC	CC	CC	CC	--	CC	CC	CC	CC	--	CC	CC	CC	CC	CC	CC	CC	CC	CC	AA	CC	CC	CC	CC	CC	CC	--	CC	CC	CC	CC	CC	CC	AA	AA	CC	CC	CC	CC
1D	58551183	1D_58551183	CC	CC	TT	CC	CC	CC	TT	CC	CC	CC	CC	CC	CT	CC	CC	CC	CC	CC	CC	CC	CC	CC	CC	CC	CC	CC	CC	TT	CC	CC	CC	CC	CC	CC	CC	CC	CC	CC	CC	CC	CC	TT	TT	CC	CC	CC	CC
1D	62172137	1D_62172137	CC	CC	CC	CC	CC	CC	CC	CC	CC	CC	CC	TT	CC	CC	CC	CC	CC	CC	CC	CC	TT	CC	CC	CC	CC	CC	CC	CC	CC	CC	CC	CC	CC	CC	TT	CT	CC	CC	CC	CC	CC	CC	CC	CC	CC	CT	CC
1D	69260500	1D_69260500	GG	GG	GG	GG	GG	GG	GG	GG	GG	GG	GG	GG	GG	GG	GG	GG	GG	GG	GG	GG	GG	GG	GG	GG	GG	GG	GG	GG	GG	GG	GG	GG	GG	GG	GG	GG	GG	GG	GG	GG	GG	GG	GG	GG	GG	GG	GG
1D	73366150	1D_73366150	GG	GG	GG	GG	AA	GG	GG	AA	AA	GG	GG	GG	GG	GG	GG	GG	GG	GG	GG	GG	GG	AA	AA	GG	GG	GG	GG	GG	AA	GG	GG	GG	AA	GG	GG	GG	GG	GA	GG	GG	GG	GG	GG	GG	GG	GG	AA
1D	74528685	1D_74528685	TT	CC	CC	TT	TT	TT	CC	TT	TT	CC	TT	TT	CC	CC	CC	CC	CC	CC	CC	CC	TT	TT	TT	CC	CC	CC	CC	CC	TT	TT	TT	TT	TT	TT	TT	TT	CC	TC	CC	CC	CC	CC	CC	TT	CC	TC	TT
1D	75547610	1D_75547610	GG	AA	AA	GG	GG	GG	AA	GG	GG	AA	GG	GG	AA	AA	AA	AA	AA	AA	AA	AA	GG	GG	GG	AA	AA	AA	AA	AA	GG	GG	GG	GG	GG	GG	GG	GG	--	GG	AA	AA	AA	AA	AA	GG	AA	GA	GG
1D	79359610	1D_79359610	TT	AA	AA	TT	TT	TT	AA	TT	TT	AA	TT	TT	AA	AA	AA	AA	AA	AA	AA	AA	TT	TT	TT	AA	AA	AA	AA	AA	TT	TT	TT	TT	TT	TT	AA	TA	AA	TT	AA	AA	AA	AA	AA	TT	AA	TA	TT
1D	88335796	1D_88335796	TT	TC	TT	TT	TT	TT	TT	TT	TT	TT	TT	TT	TT	TT	TT	TT	TT	TT	TT	TT	TT	TT	TT	TT	TT	TT	TT	TT	TT	TT	TT	TT	TT	TT	TT	TT	TT	TT	TT	TT	TT	TT	TT	TT	TT	TT	TT
1D	88441360	1D_88441360	GG	GG	GG	GG	GG	GG	GG	GG	GG	GG	AA	GG	GG	GG	GG	GG	GG	GG	GG	GG	GG	GG	GG	GG	GG	GG	GG	GG	GG	GG	GG	GG	GG	GG	GG	GG	GG	GG	GG	GG	GG	GG	GG	GG	GG	GG	GG
1D	92050897	1D_92050897	CC	CC	CC	CC	CC	CC	CC	CC	CC	CC	TT	CC	CC	CC	CC	CC	CC	CC	CC	CC	CC	CC	CC	CC	CC	CC	CC	CC	CC	CC	CC	CC	CC	CC	CC	CC	CC	CC	CC	CC	CC	CC	CC	CC	CC	CC	CC
1D	92617107	1D_92617107	GG	GG	GG	GG	GG	GG	GG	GG	GG	GG	GG	AA	GG	GG	GG	GG	GG	GG	GG	GG	AA	GG	GG	GG	GG	GG	GG	GG	GG	GG	GG	GG	GG	GG	GG	GG	GG	GG	GG	GG	GG	GG	GG	GG	GG	GA	GG
1D	98140961	1D_98140961	GG	GG	GG	GG	GG	GG	GG	GG	GG	GG	GG	GG	GG	GG	GG	GG	GG	GG	GG	GG	GG	GG	GG	GG	GG	GG	GG	GG	GG	GG	GG	GG	GG	GG	GG	GG	GG	GG	GG	GG	GG	GG	GG	GG	GG	GG	GG
1D	112624032	1D_112624032	AA	GG	GG	AA	AA	AA	GG	AA	AA	GG	AA	GG	GG	GG	GG	GG	GG	GG	GG	GG	GG	AA	AA	GG	GG	GG	GG	GG	AA	AA	AA	AA	AA	AA	GG	AG	GG	AG	GG	GG	GG	GG	GG	AA	GG	GG	AA
1D	120864489	1D_120864489	TT	TT	GG	TT	TT	TT	GG	TT	TT	TT	TT	TT	TG	TT	TT	TT	TT	TT	TT	GG	TT	TT	TT	TT	TT	TT	TT	TT	TT	TT	TT	TT	TT	TT	TT	TT	TT	TG	TT	TT	TT	GG	GG	TT	TT	TG	TT
1D	124323986	1D_124323986	GG	GG	GG	GG	GG	GG	GG	GG	GG	GG	GG	AA	GG	GG	GG	GG	AA	GG	GG	GG	AA	GG	GG	GG	GG	GG	GG	GG	GG	GG	GG	GG	GG	GG	GG	GG	GG	GG	GG	GG	GG	GG	GG	GG	AA	GA	GG
1D	129633859	1D_129633859	AA	GG	GG	AA	AA	AA	GG	AA	AA	GG	AA	GG	GG	GG	GG	GG	GG	GG	GG	GG	GG	AA	AA	GG	GG	GG	GG	GG	AA	AA	AA	AA	AA	AA	GG	AG	GG	AG	GG	GG	GG	GG	GG	AA	GG	GG	AA
1D	134121670	1D_134121670	CC	CC	CC	CC	CC	CC	CC	CC	CC	CC	CC	CC	CC	CC	CC	CC	CC	CC	CC	CC	CC	CC	CC	CC	CC	CC	CC	CC	CC	CC	CC	CC	CC	CC	CC	CC	CC	CC	CC	CC	CC	CC	CC	CC	CC	CC	CC
1D	139548266	1D_139548266	GG	GG	GG	GG	GG	GG	GG	GG	GG	GG	GG	GG	GG	GG	GG	GG	GG	GG	GG	GG	GG	GG	GG	GG	GG	GG	GG	GG	GG	GG	GG	GG	GG	GG	GG	GG	GG	GG	GG	GG	GG	GG	GG	GG	GG	GG	GG
1D	154575895	1D_154575895	TT	TT	TT	TT	TT	TT	TT	TT	TT	TT	TT	AA	TT	TT	TT	TT	AA	TT	TT	TT	AA	TT	TT	TT	TT	TT	TT	TT	TT	TT	TT	TT	TT	TT	TT	TT	TT	TT	TT	TT	TT	TT	TT	TT	AA	TT	TT
1D	159191721	1D_159191721	GG	GG	GG	GG	GG	GG	GG	GG	GG	GG	GG	GG	GG	GG	GG	GG	GG	GG	GG	GG	GG	GG	GG	GG	GG	GG	GG	GG	GG	GG	GG	GG	GG	GG	GG	GG	GG	GG	GG	GG	GG	GG	GG	GG	GG	GG	GG
1D	160871494	1D_160871494	AA	AA	AA	AA	AA	AA	AA	AA	AA	AA	AA	CC	AA	AA	AA	AA	CC	AA	AA	AA	CC	AA	AA	AA	AA	AA	AA	AA	AA	AA	AA	AA	AA	AA	AA	AA	AA	AA	AA	AA	AA	AA	AA	AA	CC	AC	AA
1D	169015324	1D_169015324	CC	CC	CC	CC	CC	CC	CC	CC	CC	CC	CC	CC	CC	CC	CC	CC	CC	CC	CC	TT	CC	CC	CC	CC	CC	CC	CC	CC	CC	CC	CC	CC	CC	CC	CC	CC	CC	CT	CC	CC	CC	CC	CC	CC	CC	CT	CC
1D	170245927	1D_170245927	GG	GG	GG	GG	GG	GG	GG	GG	GG	GG	GG	GG	GG	GG	GG	GG	GG	GG	GG	--	GG	GG	GG	GG	GG	GG	GG	GG	GG	GG	GG	GG	GG	GG	GG	GG	GG	GG	GG	GG	GG	GG	GG	GG	GG	GG	GG
1D	175012277	1D_175012277	CC	CC	CC	CC	CC	CC	CC	CC	CC	CC	CC	CC	CC	CC	CC	CC	CC	CC	CC	CC	CC	CC	CC	CC	CC	CC	CC	CC	CC	CC	CC	CC	CC	CC	CC	CC	CC	CC	CC	CC	CC	CC	CC	CC	CC	CC	CC
1D	188903892	1D_188903892	CC	CC	CC	CC	CC	CC	CC	CC	CC	CC	CC	TT	CC	CC	CC	CC	TT	CC	CC	CC	TT	CC	CC	CC	CC	CC	CC	CC	CC	CC	CC	CC	CC	CC	CC	CC	CT	CC	CC	CC	CC	CC	CC	CC	TT	CT	CC
1D	192872943	1D_192872943	TT	CC	CC	TT	TT	TT	CC	TT	TT	CC	TT	TT	CC	CC	CC	CC	TT	CC	CC	CC	TT	TT	TT	CC	CC	CC	CC	CC	TT	TT	TT	TT	TT	TT	CC	TC	CC	TT	CC	CC	CC	CC	CC	TT	TT	TC	TT
1D	196559438	1D_196559438	CC	CC	CC	CC	CC	CC	CC	CC	CC	CC	CC	TT	CC	CC	CC	CC	TT	CC	CC	CC	TT	CC	CC	CC	CC	CC	CC	CC	CC	CC	CC	CC	CC	CC	CC	CC	CC	CC	CC	CC	CC	CC	CC	CC	TT	CT	CC
1D	202493891	1D_202493891	CC	CC	CC	CC	CC	CC	CC	CC	CC	CC	CC	TT	CC	CC	CC	CC	TT	CC	CC	CC	TT	CC	CC	CC	CC	CC	CC	CC	CC	CC	CC	CC	CC	CC	CC	CC	CC	CC	CC	CC	CC	CC	CC	CC	TT	CT	CC
1D	205282921	1D_205282921	TT	CC	CC	TT	TT	TT	CC	TT	TT	CC	TT	TT	CC	CC	CC	CC	TT	CC	CC	CC	TT	TT	TT	CC	CC	CC	CC	CC	TT	TT	TT	TT	TT	TT	CC	CT	CC	CT	CC	CC	CC	CC	CC	TT	TT	CT	TT
1D	209136816	1D_209136816	AA	GG	GG	AA	AA	AA	GG	AA	AA	GG	AA	AA	GG	GG	GG	GG	AA	GG	GG	GG	AA	AA	AA	GG	GG	GG	GG	GG	AA	AA	AA	AA	AA	AA	GG	GA	GG	GA	GG	GG	GG	GG	GG	AA	AA	GA	AA
1D	212492035	1D_212492035	GG	GG	GG	GG	GG	GG	GG	GG	GG	GG	GG	GG	GG	GG	GG	GG	GG	GG	GG	GG	GG	GG	GG	GG	GG	GG	GG	GG	GG	GG	GG	GG	GG	GG	GG	GG	GG	GG	GG	GG	GG	GG	GG	GG	GG	GG	GG
1D	224315006	1D_224315006	GG	AA	GG	GG	GG	GG	GG	GG	GG	AA	GG	AA	AA	AA	AA	AA	AA	--	AA	AA	AA	GG	GG	AA	AA	AA	AA	AA	GG	GG	GG	GG	GG	GG	AA	AA	AA	GG	AA	AA	AA	GG	GG	GG	AA	AA	GG
1D	231003592	1D_231003592	GG	AA	GG	GG	GG	GG	GG	GG	GG	GG	GG	GG	GA	AA	AA	AA	GG	AA	AA	AA	GG	GG	GG	AA	AA	AA	AA	AA	GG	GG	GG	GG	GG	GG	AA	GA	AA	GG	AA	AA	AA	GG	GG	GG	GG	GG	GG
1D	232999069	1D_232999069	CC	CC	CC	CC	CC	CC	CC	CC	CC	CC	CC	AA	CC	CC	CC	CC	AA	CC	CC	CC	AA	CC	CC	CC	CC	CC	CC	CC	CC	CC	CC	CC	CC	CA	CC	CA	CC	CC	CC	CC	CC	CC	CC	CC	AA	CA	CC
1D	233829854	1D_233829854	TT	TT	TT	TT	TT	TT	TT	TT	TT	TT	TT	TT	TT	TT	TT	TT	TT	TT	TT	TT	TT	TT	TT	TT	TT	TT	TT	TT	TT	--	TT	TT	TT	TT	TT	TT	TC	TT	TT	TT	TT	TT	TT	TT	TT	TT	TC
1D	234498439	1D_234498439	GG	GG	GG	GG	GG	GG	GG	GG	GG	GG	GG	AA	GG	GG	GG	GG	AA	GG	GG	GG	AA	GG	GG	GG	GG	GG	GG	GG	GG	GG	GG	GG	GG	GA	GG	GA	GG	GG	GG	GG	GG	GG	GG	GG	AA	GA	GG
1D	238645480	1D_238645480	GG	AA	GG	GG	GG	GG	GG	GG	GG	GG	GG	GG	GA	AA	AA	AA	GG	AA	AA	AA	GG	GG	GG	AA	AA	AA	AA	AA	GG	GG	GG	GG	GG	GG	AA	GA	AA	GG	AA	AA	AA	GG	GG	GG	GG	GG	GG
1D	246707601	1D_246707601	TC	TT	TT	TT	TT	TC	TT	TC	TC	TT	TT	TT	TT	TT	TT	TT	TT	TT	TT	TT	TT	TT	TT	TT	TT	TT	TT	TT	TT	TT	TT	TT	TT	TT	TT	TT	TT	TT	TT	TT	TT	TC	TC	TC	TT	TT	TT
1D	247490840	1D_247490840	CC	CC	CC	CC	CC	CC	CC	CC	CC	CC	CC	TT	CC	CC	CC	CC	TT	CC	CC	CC	TT	CC	CC	CC	CC	CC	CC	CC	CC	CC	CC	CC	CC	CT	CC	CT	CC	CC	CC	CC	CC	CC	CC	CC	TT	CT	CC
1D	250683345	1D_250683345	CC	CC	TT	CC	CC	CC	TT	CC	CC	CC	CC	CC	CT	CC	CC	CC	CC	CC	CC	CC	CC	TT	TT	CC	CC	CC	CC	CC	CC	CC	CC	CC	CC	CC	CC	CC	CC	CT	CC	CC	CC	TT	TT	CC	CC	CC	CC
1D	251852001	1D_251852001	AA	AA	AA	AA	AA	AA	AA	AA	AA	AA	GG	GG	AA	AA	AA	AA	GG	AA	AA	AA	GG	AA	AA	AA	AA	AA	AA	AA	AA	AA	AA	AA	AA	AG	AA	AG	AA	AA	AA	AA	AA	AA	AA	AA	GG	AG	AA
1D	252822346	1D_252822346	GG	GG	GG	GG	GG	GG	GG	GG	GG	GG	GG	CC	GG	GG	GG	GG	CC	GG	GG	GG	CC	GG	GG	GG	GG	GG	GG	GG	GG	GG	GG	GG	GG	GC	GG	GC	GG	GG	GG	GG	GG	GG	GG	GG	CC	GC	GG
1D	260020985	1D_260020985	AA	GG	GG	AA	GG	AA	GG	GG	GG	GG	GG	GG	GG	AA	GA	GG	GG	GG	GG	GG	GG	GG	GG	GG	GG	GG	GG	GG	GG	AA	AA	AA	GG	GA	GG	GG	GG	GG	GG	GG	GG	GG	GG	AA	GG	GG	GG
1D	260832917	1D_260832917	GG	AA	GG	GG	GG	GG	GG	GG	GG	AA	GG	GG	GA	GG	GA	AA	GG	AA	AA	AA	GG	GG	GG	AA	AA	AA	AA	AA	GG	GG	GG	GG	GG	GG	AA	GA	AA	GG	AA	AA	AA	GG	GG	GG	GG	GA	GG
1D	262307924	1D_262307924	CC	CC	CC	CC	CC	CC	CC	CC	CC	CC	CC	CC	CC	CC	CC	CC	CC	CC	CC	CC	CC	CC	CC	CC	CC	CC	CC	CC	CC	CC	CC	CC	CC	CC	CC	CC	CC	CC	CC	CC	CC	CC	CC	CC	CT	CC	CC
1D	265344840	1D_265344840	AA	GG	GG	AA	GG	--	GG	GG	GG	GG	AA	GG	GG	AA	GG	GG	GG	GG	GG	GG	GG	GG	GG	GG	GG	GG	GG	GG	GG	--	AA	AA	GG	AA	GG	GG	GG	GG	GG	GG	GG	GG	GG	AA	GG	GG	GG
1D	268540306	1D_268540306	GG	GG	AA	GG	GG	GG	AA	GG	GG	GG	GG	GG	GA	GG	GG	GG	GG	GG	GG	GG	GG	AA	AA	GG	GG	GG	GG	GG	GG	GG	GG	GG	GG	GG	GG	GG	GG	GG	GG	GG	GG	AA	AA	GG	GG	GG	GG
1D	272696948	1D_272696948	CC	CC	CC	CC	CC	CC	CC	CC	CC	CC	CC	CC	CC	CC	CC	CC	CC	CC	CC	CC	CT	CC	CC	CC	CC	CC	CC	CC	CC	CC	CC	CC	CC	CC	CC	CC	CC	CC	CC	CT	CC	CC	CC	CC	CC	CC	CC
1D	273888237	1D_273888237	CC	CC	CC	CC	TT	CC	CC	TT	TT	CC	CC	CC	CC	CC	CC	CC	TT	CC	CC	CC	TT	CC	CC	CC	CC	CC	CC	CC	TT	CC	CC	CC	TT	TC	CC	TC	CC	TC	CC	CC	CC	CC	CC	CC	TT	TC	TT
1D	277662625	1D_277662625	AA	AA	AA	AA	AA	AA	AA	AA	AA	AA	AA	AA	AA	AA	AA	AA	CC	AA	AA	AA	CC	AA	AA	AA	AA	AA	AA	AA	AA	AA	AA	AA	AA	AA	AA	AA	AA	AA	AA	AA	AA	AA	AA	AA	CC	AC	AA
1D	290416494	1D_290416494	CC	CC	CC	CC	CC	CC	CC	CC	CC	CC	CC	CC	CC	CC	CC	CC	TT	CC	CC	CC	TT	CC	CC	CC	CC	CC	CC	CC	CC	CC	CC	CC	CC	TC	CC	TC	CC	CC	CC	CC	CC	CC	CC	CC	TT	TC	CC
1D	295102480	1D_295102480	TT	GG	GG	TT	GG	TT	GG	GG	GG	GG	TT	GG	GG	TT	GT	GG	GG	GG	GG	GG	GG	GG	GG	GG	GG	GG	GG	GG	GG	TT	TT	TT	GG	GT	GG	GG	GG	GG	GG	GG	GG	TT	TT	TT	GG	GG	GG
1D	297773796	1D_297773796	GG	CC	GG	GG	GG	GG	CC	GG	GG	CC	GG	CC	GC	GG	GC	CC	GG	CC	CC	GG	GG	GG	GG	CC	CC	CC	CC	CC	GG	GG	GG	GG	GG	GC	CC	GC	CC	GG	CC	CC	CC	GG	GG	GG	CC	GC	GG
1D	299923918	1D_299923918	GG	GG	GG	GG	AA	GG	GG	AA	AA	GG	GG	GG	GG	GG	GG	GG	GG	GG	GG	GG	GG	GG	GG	GG	GG	GG	GG	GG	AA	GG	GG	GG	AA	GG	GG	GG	GG	GA	GG	GG	GG	GG	GG	GG	GG	GA	AA
1D	303122457	1D_303122457	GG	GG	GG	GG	GG	GG	GG	GG	GG	GG	GG	GG	GG	GG	GG	GG	GG	GG	GG	GG	GG	GG	GG	GG	GG	GG	GG	GG	GG	GG	GG	GG	GG	GG	GG	GG	GG	GG	GG	GG	GG	GG	GG	GG	GG	GC	GG
1D	306121208	1D_306121208	TT	TT	TT	TT	TT	TT	TT	TT	TT	TT	CC	TT	TT	TT	TT	TT	TT	TT	TT	TT	TT	TT	TT	TT	TT	TT	TT	TT	TT	TT	TT	TT	TT	TT	TT	TT	TT	TT	TT	TT	TT	TT	TT	TT	TT	TT	TT
1D	308338112	1D_308338112	CC	CC	CC	CC	CC	CC	CC	CC	CC	CC	TT	CC	CC	CC	CC	CC	CC	--	CC	CC	CC	CC	CC	CC	CC	CC	CC	CC	CC	CC	CC	CC	CC	CC	CC	CC	CC	CC	CC	CC	CC	CC	CC	CC	CC	CC	CC
1D	311892317	1D_311892317	CC	CC	CC	CC	CC	CC	CC	CC	CC	CC	CC	CC	CC	CC	CC	CC	CC	CC	CC	CC	CC	CC	CC	CC	CC	CC	CC	CC	CC	CC	CC	CC	CC	CC	CC	CC	CC	CC	CC	CC	CC	CC	CC	CC	CC	CT	CC
1D	316528158	1D_316528158	TT	GG	GG	TT	GG	TT	GG	GG	GG	GG	TT	GG	GG	TT	GT	GG	GG	GG	GG	GG	GG	GG	GG	GG	GG	GG	GG	GG	GG	TT	TT	TT	GG	GG	GG	GG	GG	GG	GG	GG	GG	TT	TT	TT	GG	GG	GG
1D	319511963	1D_319511963	TT	CC	CC	TT	CC	TT	CC	CC	CC	CC	CC	CC	CC	TT	CT	CC	CC	CC	CC	CC	CC	CC	CC	CC	CC	CC	CC	CC	CC	TT	TT	TT	CC	CT	CC	CT	CC	CC	CC	CC	CC	TT	TT	TT	CC	CC	CC
1D	326205593	1D_326205593	GG	GG	AA	GG	GG	GG	GG	GG	GG	GG	GG	GG	GA	GG	GG	GG	GG	GG	GG	AA	AA	AA	AA	GG	GG	GG	GG	GG	GG	GG	GG	GG	GG	GG	GG	GG	GG	GA	GG	GG	GG	GG	GG	GG	GG	GG	GG
1D	326562137	1D_326562137	CC	CC	CC	CC	CC	CC	CC	CC	CC	CC	CC	CC	CC	CC	CC	CC	CC	CC	CC	CC	CC	CC	CC	CC	CC	CC	CC	CC	CC	CC	CC	CC	CC	CC	CC	CC	CC	CC	CC	CC	CC	CC	CC	CC	CC	TC	CC
1D	331298426	1D_331298426	AA	GG	GG	AA	AA	AA	GG	AA	AA	AA	AA	GG	GG	AA	AG	GG	GG	GG	GG	GG	GG	GG	GG	GG	GG	GG	GG	GG	AA	AA	AA	AA	AA	AG	GG	AG	GG	AG	GG	GG	GG	AA	AA	AA	GG	GG	AA
1D	335977365	1D_335977365	GG	GG	GG	GG	GG	GG	GG	GG	GG	GG	GG	GG	GG	GG	GG	GG	GG	GG	GG	GG	GG	GG	GG	GG	GG	GG	GG	GG	GG	GG	GG	GG	GG	GG	GG	GG	GG	GG	GG	GG	GG	GG	GG	GG	GG	GG	GG
1D	340550117	1D_340550117	GG	GG	GG	GG	GG	GG	GG	GG	GG	GG	TT	GG	GG	GG	GG	GG	GG	GG	GG	GG	GG	GG	GG	GG	GG	GG	GG	GG	GG	GG	GG	GG	GG	GG	GG	GG	GG	GG	GG	GG	GG	GG	GG	GG	GG	TG	GG
1D	348981291	1D_348981291	CC	CC	CC	CC	CC	CC	CC	CC	CC	CC	CC	CC	CC	CC	CC	CC	CC	CC	CC	CC	CT	CC	CC	CC	CC	CC	CC	CC	CC	CC	CC	CC	CC	CC	CC	CC	CT	CC	CC	CC	CC	CC	CC	CC	CC	CC	CC
1D	367584675	1D_367584675	GG	AA	AA	GG	GG	GG	AA	AA	AA	AA	GG	GA	AA	GG	GA	AA	AA	AA	AA	AA	AA	AA	AA	AA	AA	AA	AA	AA	AA	GG	GG	GG	AA	GA	GG	GG	GG	GA	AA	AA	AA	GG	GG	AA	AA	AA	AA
1D	370919706	1D_370919706	GG	GG	GG	GG	GG	GG	GG	AA	AA	AA	GG	GG	GG	GG	GG	GG	GG	GG	GG	GG	AA	GG	GG	GG	GG	GG	GG	GG	GG	GG	GG	GG	GG	GG	GG	GG	GG	GG	GG	GG	GG	GG	GG	GG	GG	GA	AA
1D	379153712	1D_379153712	GG	GG	GG	GG	GG	GG	GG	AA	AA	GG	GG	GG	GG	GG	GG	GG	GG	GG	GG	GG	GG	GG	GG	GG	GG	GG	GG	GG	GG	GG	GG	GG	GG	GG	GG	GG	GG	GG	GG	GG	GG	GG	GG	GG	GG	GG	AA
1D	383361352	1D_383361352	GG	GG	GG	GG	GG	GG	GG	AA	AA	AA	GG	GA	GG	GG	GG	GG	GG	GG	GG	GG	GG	GG	GG	GG	GG	GG	GG	GG	GG	GG	GG	GG	AA	GG	AA	GA	AA	GG	GG	GG	GG	GG	GG	GG	AA	AA	AA
1D	395398448	1D_395398448	TT	TT	TT	TT	TT	TT	TT	CC	CC	CC	TT	TC	TT	TT	TT	TT	TT	TT	TT	TT	TT	TT	TT	TT	TT	TT	TT	TT	TT	TT	TT	TT	CC	TT	CC	TC	CC	TT	TT	TT	TT	TT	TT	TT	CC	CC	CC
1D	396164871	1D_396164871	CC	TT	CC	CC	CC	CC	CC	CC	CC	CC	CC	CC	CT	CC	CT	TT	TT	TT	TT	TT	CC	CC	CC	TT	TT	TT	TT	TT	TT	CC	CC	CC	CC	CT	CC	CC	CC	CC	TT	TT	TT	CC	CC	TT	CC	CC	CC
1D	398410692	1D_398410692	GG	TT	GG	GG	TT	GG	TT	TT	TT	TT	TT	TT	TT	GG	TG	TT	GG	TT	TT	TT	TT	TT	TT	TT	TT	TT	TT	TT	TT	GG	GG	TT	TT	TT	TT	TT	TT	TT	TT	TT	TT	GG	GG	TT	TT	TG	TT
1D	398433227	1D_398433227	CC	CC	CC	CC	CC	CC	CC	CC	CC	CC	CC	CC	CC	CC	CC	CC	CC	CC	CC	CC	CC	CC	CC	CC	CC	CC	CC	CC	CC	CC	CC	CC	CC	CC	CC	CC	CC	CC	CC	CC	CC	CC	CC	CC	CC	CC	CC
1D	400184364	1D_400184364	CC	CC	CC	CC	CC	CC	CC	AA	AA	CC	CC	CC	CC	CC	CC	CC	CC	CC	CC	CC	CC	CC	CC	CC	CC	CC	CC	CC	CC	CC	CC	CC	CC	CC	CC	CC	CC	CC	CC	CC	CC	CC	CC	CC	CC	CC	AA
1D	408180166	1D_408180166	CC	CC	CC	CC	CC	CC	CC	CC	CC	CC	TT	CC	CC	CC	CC	CC	CC	CC	CC	CC	CC	CC	CC	CC	CC	CC	CC	CC	CC	CC	CC	CC	CC	CC	CC	CC	CC	CC	CC	CC	CC	CC	CC	CC	CC	CC	CC
1D	408243869	1D_408243869	CC	CC	CC	CC	CC	CC	CC	CC	CC	CC	CC	CC	CC	CC	CC	CC	CC	CC	CC	CC	CC	CC	CC	CC	CC	CC	CC	TT	CC	CC	CC	CC	CC	CC	CC	CC	CC	CC	CC	CC	CC	CT	CC	CC	CC	CC	CC
1D	408457225	1D_408457225	AA	AA	AA	AA	AA	AA	AA	AA	AA	AA	AA	AA	AA	AA	AA	AA	AA	AA	AA	AA	AA	AA	AA	AA	AA	AA	AA	GG	AA	AA	AA	AA	AA	AA	AA	AA	AA	AA	AA	AA	AA	AG	AA	AA	AA	AA	AA
1D	408512423	1D_408512423	CC	CC	CC	CC	CC	CC	CC	CC	CC	CC	CC	CC	CC	CC	CC	CC	CC	CC	CC	CC	CC	CC	CC	CC	CC	CC	CC	TT	CC	CC	CC	CC	CC	CC	CC	CC	CC	CC	CC	CC	CC	CT	CC	CC	CC	CC	CC
1D	408926423	1D_408926423	GG	GG	GG	GG	GG	GG	GG	GG	GG	GG	GG	GG	GG	GG	GG	GG	GG	GG	GG	GG	GG	GG	GG	GG	GG	GG	GG	AA	GG	GG	GG	GG	GG	GG	GG	GG	GG	GG	GG	GG	GG	GG	GG	GG	GG	GG	GG
1D	408985288	1D_408985288	GG	GG	GG	GG	GG	GG	GG	GG	GG	GG	GG	GG	GG	GG	GG	GG	GG	GG	GG	GG	GG	GG	GG	GG	GG	GG	GG	CC	GG	GG	GG	GG	GG	GG	GG	GG	GG	GG	GG	GG	GG	GC	GG	GG	GG	GG	GG
1D	409019750	1D_409019750	AA	AA	AA	AA	AA	AA	AA	AA	AA	AA	AA	AA	AA	AA	AA	AA	AA	AA	AA	--	AA	AA	AA	AA	AA	AA	AA	GG	AA	AA	AA	AA	--	AA	AA	AA	AA	AA	--	AA	AA	AA	AA	AA	AA	AA	AA
1D	409349813	1D_409349813	CC	CC	CC	CC	CC	CC	CC	CC	CC	CC	CC	CC	CC	CC	CC	CC	CC	CC	CC	CC	CC	CC	CC	CC	CC	CC	CC	GG	CC	CC	CC	CC	CC	CC	CC	CC	CC	CC	CC	CC	CC	CC	CC	CC	CC	CC	CC
1D	409350015	1D_409350015	TT	TT	TT	TT	TT	TT	TT	TT	TT	TT	TT	TT	TT	TT	TT	TT	TT	TT	TT	TT	TT	TT	TT	TT	TT	TT	TT	CC	TT	TT	TT	TT	TT	TT	TT	TT	TT	TT	TT	TT	TT	TC	TT	TT	TT	TT	TT
1D	410182224	1D_410182224	TT	TT	TT	TT	TT	TT	TT	TT	TT	TT	TT	TT	TT	TT	TT	TT	TT	TT	TT	TT	TT	TT	TT	TT	TT	TT	TT	CC	TT	TT	TT	TT	TT	TT	TT	TT	TT	TT	TT	TT	TT	TT	TT	TT	TT	TT	TT
1D	410226026	1D_410226026	CC	CC	TT	TT	TT	CC	CC	CC	CC	CC	TT	CT	CT	TT	CT	CC	CC	TT	TT	CC	TT	TT	TT	CC	CC	CC	CC	CC	CC	TT	TT	CC	CC	CC	CC	CC	CC	TT	CC	CC	CC	CT	TT	TT	CC	TT	CC
1D	410226270	1D_410226270	GG	GG	GG	GG	GG	GG	GG	GG	GG	GG	GG	GG	--	GG	GG	GG	GG	GG	GG	GG	GG	GG	GG	GG	GG	GG	GG	TT	GG	GG	GG	GG	GG	GG	GG	GG	GG	GG	GG	GG	GG	GT	--	GG	GG	GG	GG
1D	410235042	1D_410235042	TT	TT	TT	TT	TT	TT	TT	TT	TT	TT	TT	TT	TT	TT	TT	TT	TT	TT	TT	TT	TT	TT	TT	TT	TT	TT	TT	AA	TT	TT	TT	TT	TT	TT	TT	TT	TT	TT	TT	TT	TT	TA	TT	TT	TT	TT	TT
1D	410792477	1D_410792477	TT	TT	TT	TT	TT	TT	TT	TT	TT	TT	TT	TT	TT	TT	TT	TT	TT	TT	TT	TT	TT	TT	TT	TT	TT	TT	TT	GG	TT	TT	TT	TT	TT	TT	TT	TT	TT	TT	TT	TT	TT	TG	TT	TT	TT	TT	TT
1D	411317595	1D_411317595	AA	AA	AA	AA	AA	AA	AA	AA	AA	AA	AA	AA	AA	AA	AA	AA	AA	AA	AA	--	AA	AA	AA	AA	AA	AA	AA	TT	AA	AA	AA	AA	AA	AA	AA	AA	AA	AA	AA	AA	AA	AA	AA	AA	AA	AA	AA
1D	411317767	1D_411317767	GG	GG	GG	GG	GG	GG	GG	GG	GG	GG	GG	GG	GG	GG	GG	GG	GG	GG	GG	GG	GG	GG	GG	GG	GG	GG	GG	AA	GG	GG	GG	GG	GG	GG	GG	GG	GG	GG	GG	GG	GG	GG	GG	GG	GG	GG	GG
1D	411364952	1D_411364952	GG	GG	GG	GG	GG	GG	GG	GG	GG	GG	GG	GG	GG	GG	GG	GG	GG	GG	GG	GG	GG	GG	GG	GG	GG	GG	GG	TT	GG	GG	GG	GG	GG	GG	GG	GG	GG	GG	GG	GG	GG	GT	GG	GG	GG	GG	GG
1D	411365826	1D_411365826	AA	AA	AA	AA	AA	AA	AA	AA	AA	AA	AA	AA	AA	AA	AA	AA	AA	AA	AA	AA	AA	AA	AA	AA	AA	AA	AA	TT	AA	AA	AA	AA	AA	AA	AA	AA	AA	AA	AA	AA	AA	AT	AA	AA	AA	AA	AA
1D	411403519	1D_411403519	TT	TT	TT	TT	TT	TT	TT	TT	TT	TT	TT	TT	TT	TT	TT	TT	TT	TT	TT	TT	TT	TT	TT	TT	TT	TT	TT	AA	TT	TT	TT	TT	TT	TT	TT	TT	TT	TT	TT	TT	TT	TA	TT	TT	TT	TT	TT
1D	411403755	1D_411403755	CC	CC	CC	CC	CC	CC	CC	CC	CC	CC	CC	CC	CC	CC	CC	CC	CC	CC	CC	CC	CC	CC	CC	CC	CC	CC	CC	GG	CC	CC	CC	CC	CC	CC	CC	CC	CC	CC	CC	CC	CC	CG	CC	CC	CC	CC	CC
1D	411403965	1D_411403965	CC	CC	CC	CC	CC	CC	CC	CC	CC	CA	CC	CC	--	CC	CC	CC	CC	--	CC	CC	CC	CC	CC	CC	CC	CC	CC	TT	CC	--	CC	CC	CC	CC	CC	CT	CC	CC	CC	CC	CC	CC	CC	CC	CC	CC	CC
1D	412164185	1D_412164185	AA	AA	AA	AA	AA	AA	AA	AA	AA	AA	AA	AA	AA	AA	AA	AA	AA	AA	AA	AA	AA	AA	AA	AA	AA	AA	AA	CC	AA	AA	AA	AA	AA	AA	AA	AA	AA	AA	AA	AA	AA	AC	AA	AA	AA	AA	AA
1D	412164454	1D_412164454	GG	GG	GG	GG	GG	GG	GG	GG	GG	GG	GG	GG	--	GG	GG	GG	GG	GG	GG	GG	GG	GG	GG	GG	GG	GG	GG	AA	GG	GG	GG	GG	GG	GG	GG	GG	GG	GG	GG	GG	GG	GG	GG	GG	GG	GG	GG
1D	412219398	1D_412219398	AA	AA	AA	AA	AA	AA	AA	AA	AA	AA	AA	AA	AA	AA	AA	AA	AA	AA	AA	AA	AA	AA	AA	AA	AA	AA	AA	GG	AA	AA	AA	AA	AA	AA	AA	AA	AA	AA	AA	AA	AA	AG	AA	AA	AA	AA	AA
1D	413187038	1D_413187038	GG	GG	GG	GG	GG	GG	GG	GG	GG	GG	GG	GG	GG	GG	GG	GG	GG	GG	GG	GG	GG	GG	GG	GG	GG	GG	GG	AA	GG	GG	GG	GG	GG	GG	GG	GG	GG	GG	GG	GG	GG	GG	GG	GG	GG	GG	GG
1D	413730887	1D_413730887	AA	AA	AA	AA	AA	AA	AA	AA	AA	AA	AA	AA	AA	AA	AA	AA	AA	AA	AA	AA	AA	AA	AA	AA	AA	AA	AA	GG	AA	AA	AA	AA	AA	AA	AA	AA	AA	AA	AA	AA	AA	AG	AA	AA	AA	AA	AA
1D	413731117	1D_413731117	TT	TT	TT	TT	TT	TT	TT	TT	TT	TT	TT	TT	TT	TT	TT	TT	TT	TT	TT	TT	TT	TT	TT	TT	TT	TT	TT	CC	TT	TT	TT	TT	TT	TT	TT	TT	TT	TT	TT	TT	TT	TT	TT	TT	TT	TT	TT
1D	413768200	1D_413768200	AA	AA	AA	AA	AA	AA	AA	AA	AA	AA	AA	AA	AA	AA	AA	AA	AA	AA	AA	AA	AA	AA	AA	AA	AA	AA	AA	TT	AA	AA	AA	AA	AA	AA	AA	AA	AA	AA	AA	AA	AA	AA	AA	AA	AA	AA	AA
1D	413776296	1D_413776296	AA	AA	AA	AA	AA	AA	AA	AA	AA	AA	AA	AA	AA	AA	AA	AA	AA	AA	AA	AA	AA	AA	AA	AA	AA	AA	AA	GG	AA	AA	AA	AA	AA	AA	AA	AA	AA	AA	AA	AA	AA	AG	AA	AA	AA	AA	AA
1D	413934525	1D_413934525	CC	CC	CC	CC	CC	CC	CC	CC	CC	CC	CC	CC	CC	CC	CC	CC	CC	CC	CC	CC	CC	CC	CC	CC	CC	CC	CC	TT	CC	CC	CC	CC	CC	CC	CC	CC	CC	CC	CC	CC	CC	CT	CC	CC	CC	CC	CC
1D	413934607	1D_413934607	TT	TT	TT	TT	TT	TT	TT	TT	TT	TT	TT	TT	TT	TT	TT	TT	TT	TT	TT	TT	TT	TT	TT	TT	TT	TT	TT	CC	TT	TT	TT	TT	TT	TT	TT	TT	TT	TT	TT	TT	TT	TC	TT	TT	TT	TT	TT
1D	414717229	1D_414717229	AA	AA	AA	AA	AA	AA	AA	AA	AA	AA	AA	AA	AA	AA	AA	AA	AA	AA	AA	AA	AA	AA	AA	AA	AA	AA	AA	CC	AA	AA	AA	AA	AA	AA	AA	AA	AA	AA	AA	AA	AA	AC	AA	AA	AA	AA	AA
1D	415054269	1D_415054269	TT	TT	TT	TT	TT	TT	TT	TT	TT	TT	TT	TT	TT	TT	TT	TT	TT	TT	TT	TT	TT	TT	TT	TT	TT	TT	TT	AA	TT	TT	TT	TT	TT	TT	TT	TT	TT	TT	TT	TT	TT	TA	TT	TT	TT	TT	TT
1D	415054433	1D_415054433	CC	CC	CC	CC	CC	CC	CC	CC	CC	CC	CC	CC	CC	CC	CC	CC	CC	CC	CC	CC	CC	CC	CC	CC	CC	CC	CC	TT	CC	CC	CC	CC	CC	CC	CC	CC	CC	CC	CC	CC	CC	CC	CC	CC	CC	CC	CC
1D	415054557	1D_415054557	GG	GG	GG	GG	GG	GG	GG	GG	GG	GG	GG	GG	GG	GG	GG	GG	GG	GG	GG	GG	GG	GG	GG	GG	GG	GG	GG	TT	GG	GG	GG	GG	GG	GG	GG	GG	GG	GG	GG	GG	GG	GT	GG	GG	GG	GG	GG
1D	415059556	1D_415059556	GG	GG	GG	GG	GG	GG	GG	GG	GG	GG	GG	GG	GG	GG	GG	GG	GG	GG	GG	GG	GG	GG	GG	GG	GG	GG	GG	AA	GG	GG	GG	GG	GG	GG	GG	GG	GG	GG	GG	GG	GG	GG	GG	GG	GG	GG	GG
1D	415059649	1D_415059649	GG	GG	GG	GG	GG	GG	GG	GG	GG	GG	GG	GG	GG	GG	GG	GG	GG	GG	GG	GG	GG	GG	GG	GG	GG	GG	GG	AA	GG	GG	GG	GG	GG	GG	GG	GG	GG	GG	GG	GG	GG	GG	GG	GG	GG	GG	GG
1D	415144671	1D_415144671	TT	TT	TT	TT	TT	TT	TT	TT	TT	TT	TT	TT	TT	TT	TT	TT	TT	TT	TT	TT	TT	TT	TT	TT	TT	TT	TT	GG	TT	TT	TT	TT	TT	TT	TT	TT	TT	TT	TT	TT	TT	TG	TT	TT	TT	TT	TT
1D	415190703	1D_415190703	AA	AA	AA	AA	AA	AA	AA	AA	AA	AA	AA	AA	AA	AA	AA	AA	AA	AA	AA	AA	AA	AA	AA	AA	AA	AA	AA	GG	AA	AA	AA	AA	AA	AA	AA	AA	AA	AA	AA	AA	AA	AG	AA	AA	AA	AA	AA
1D	415190851	1D_415190851	CC	CC	CC	CC	CC	CC	CC	CC	CC	CC	CC	CC	CC	CC	CC	CC	CC	CC	CC	CC	CC	CC	CC	CC	CC	CC	CC	AA	CC	CC	CC	CC	CC	CC	CC	CC	CC	CC	CC	CC	CC	CA	CC	CC	CC	CC	CC
1D	415709568	1D_415709568	CC	CC	CC	CC	CC	CC	CC	CC	CC	CC	CC	CC	CC	CC	CC	CC	CC	CC	CC	CC	CC	CC	CC	CC	CC	CC	CC	TT	CC	CC	CC	CC	CC	CC	CC	CC	CC	CC	CC	CC	CC	CT	CC	CC	CC	CC	CC
1D	415985975	1D_415985975	TT	TT	TT	TT	TT	TT	TT	TT	TT	TT	TT	TT	TT	TT	TT	TT	TT	TT	TT	TT	TT	TT	TT	TT	TT	TT	TT	CC	TT	TT	TT	TT	TT	TT	TT	TT	TT	TT	TT	TT	TT	TT	TT	TT	TT	TT	TT
1D	416101103	1D_416101103	CC	CC	CC	CC	CC	CC	CC	CC	CC	CC	CC	CC	CC	CC	CC	CC	CC	CC	CC	CC	CC	CC	CC	CC	CC	CC	CC	TT	CC	CC	CC	CC	CC	CC	CC	CC	CC	CC	CC	CC	CC	CT	CC	CC	CC	CC	CC
1D	417902572	1D_417902572	CC	CC	CC	CC	CC	CC	CC	CC	CC	CC	CC	CC	CA	CC	CC	CC	CC	AA	AA	CC	CC	CC	CC	CC	CC	CC	CC	CC	CC	CC	CC	AA	AA	CC	AA	CA	CC	CC	CC	CC	CC	CC	CC	CC	CC	CA	CC
1D	417975379	1D_417975379	GG	GG	GG	GG	GG	GG	GG	GG	GG	GG	GG	GG	GG	GG	GG	GG	GG	GG	GG	GG	GG	GG	GG	GG	GG	GG	GG	GA	GG	GG	GG	GG	GG	GG	GG	GG	GA	GG	GG	GG	GG	GG	GG	GG	GG	GG	GG
1D	417980663	1D_417980663	AA	AA	AA	AA	AA	AA	AA	AA	AA	AA	AA	AA	AA	AA	AA	AA	AA	AA	AA	AA	AA	AA	AA	AA	AA	AA	AA	GG	AA	AA	AA	AA	AA	AA	AA	AA	GG	AA	AA	AA	AA	AA	AA	AA	AA	AA	AA
1D	418515046	1D_418515046	AA	AA	AA	AA	AA	AA	AA	AA	AA	AA	AA	AA	AA	AA	AA	AA	AA	AA	AA	AA	AA	AA	AA	AA	AA	AA	AA	GG	AA	AA	AA	AA	AA	AA	AA	AA	GG	AA	AA	AA	AA	AA	AA	AA	AA	AA	AA
1D	420812441	1D_420812441	AA	AA	AA	AA	AA	AA	AA	AA	AA	AA	AA	AA	AA	AA	AA	AA	AA	AA	AA	AA	AA	AA	AA	AA	AA	AA	AA	GG	AA	AA	AA	AA	AA	AA	AA	AA	GG	AA	AA	AA	AA	AA	AA	AA	AA	AA	AA
1D	423828675	1D_423828675	AA	AA	AA	AA	AA	AA	AA	AA	AA	AA	AA	AA	AG	AA	AA	AA	AA	GG	GG	AA	AA	AA	AA	AA	AA	AA	AA	AA	AA	AA	AA	GG	GG	AA	GG	AG	AA	AA	AA	AA	AA	AG	GG	AA	AA	AG	AA
1D	431170889	1D_431170889	AA	AA	CC	AA	CC	AA	CC	CC	CC	CC	CC	CC	CC	AA	AA	AA	CC	CC	CC	AA	AA	CC	CC	AA	AA	AA	AA	AA	CC	AA	AA	CC	CC	CC	CC	CC	CC	CC	CC	AA	AA	CC	CC	AA	CC	CC	CC
1D	431188133	1D_431188133	CC	CC	TT	CC	TT	CC	TT	TT	TT	TT	TT	TT	TT	CC	CC	CC	TT	TT	TT	CC	CC	TT	TT	CC	CC	CC	CC	CC	TT	CC	CC	TT	TT	TT	TT	TT	TT	TT	TT	CC	CC	TT	TT	CC	TT	TC	TT
1D	431188242	1D_431188242	TT	TT	CC	TT	CC	TT	CC	CC	CC	CC	CC	CC	CC	TT	TT	TT	CC	CC	CC	TT	TT	CC	CC	TT	TT	TT	TT	TT	CC	TT	TT	CC	CC	CC	CC	CC	CC	CC	CC	TT	TT	CC	CC	TT	CC	CT	CC
1D	433261596	1D_433261596	GG	GG	AA	GG	AA	GG	AA	AA	AA	AA	AA	AA	AA	GG	GG	GG	AA	AA	AA	GG	GG	AA	AA	GG	GG	GG	GG	GG	GG	GG	GG	AA	AA	GG	AA	AG	GG	AA	AA	GG	GG	AA	AA	GG	AA	AA	AA
1D	433261825	1D_433261825	TT	TT	CC	TT	CC	TT	CC	CC	CC	CC	CC	CC	CC	TT	TT	TT	CC	CC	CC	TT	TT	CC	CC	TT	TT	--	TT	TT	TT	TT	TT	CC	CC	TT	CC	CC	TT	CC	CC	TT	TT	CC	CC	TT	CC	CT	CC
1D	434338404	1D_434338404	AA	AA	GG	AA	AA	AA	GG	AA	AA	AA	GG	AA	GA	AA	AA	AA	GG	AA	AA	AA	AA	AA	AA	AA	AA	AA	AA	AA	AA	AA	AA	AA	AA	AA	AA	AA	AA	AA	GG	AA	AA	AA	AA	AA	GG	AA	AA
1D	434369877	1D_434369877	CC	CC	TT	CC	CC	CC	TT	CC	CC	CC	TT	CC	TC	CC	CC	CC	TT	CC	CC	CC	CC	CC	CC	CC	CC	CC	CC	CC	CC	CC	CC	CC	CC	CC	CC	CC	CC	CC	TT	CC	CC	CC	CC	CC	TT	CC	CC
1D	435283750	1D_435283750	AA	AA	GG	AA	AA	AA	GG	AA	AA	AA	GG	AA	GA	AA	AA	AA	GG	AA	AA	AA	AA	AA	AA	AA	AA	AA	AA	AA	AA	AA	AA	AA	AA	AA	AA	AA	AA	AA	GG	AA	AA	AA	AA	AA	GG	AA	AA
1D	435504432	1D_435504432	GG	GG	AA	GG	GG	GG	AA	GG	GG	GG	AA	GG	AG	GG	GG	GG	AA	GG	GG	GG	GG	GG	GG	GG	GG	GG	GG	GG	GG	GG	GG	GG	GG	GG	GG	GG	AA	GG	AA	GG	GG	GG	GG	GG	AA	GG	GG
1D	436085850	1D_436085850	CC	CC	AA	CC	CC	CC	AA	CC	CC	CC	AC	CC	--	CC	CC	CC	AA	--	CC	CC	CC	CC	CC	CC	CC	CC	CC	CC	CC	--	CC	CC	CC	AA	AA	--	AA	CC	AA	CC	--	CC	--	CC	AA	CC	CC
1D	436097527	1D_436097527	AA	AA	GG	AA	AA	AA	GG	AA	AA	AA	GG	AA	GA	AA	AA	AA	GG	AA	AA	AA	AA	AA	AA	AA	AA	AA	AA	AA	AA	AA	AA	AA	AA	GG	GG	GG	GG	AA	GG	AA	AA	AA	AA	AA	GG	AA	AA
1D	440576898	1D_440576898	GG	GG	AA	GG	GG	GG	--	AA	AA	GG	GG	GG	GG	GG	GG	GG	GG	GG	GG	GG	AA	GG	GG	GG	GG	GG	GG	GG	GG	GG	GG	GG	GG	--	GG	GG	GG	GA	--	GG	GG	GG	GG	GG	GG	GA	GG
1D	442448464	1D_442448464	GG	AA	GG	GG	GG	GG	AA	AA	AA	GG	GG	GG	AA	GG	GA	AA	AA	AA	AA	GG	AA	GG	GG	AA	AA	AA	AA	GG	GG	GG	GG	AA	AA	AA	AA	AA	GG	AA	AA	AA	AA	AA	AA	GG	GG	AA	GG
1D	445933211	1D_445933211	AA	AA	AA	AA	AA	AA	AA	GG	GG	AA	AA	AA	AA	AA	AA	AA	AA	AA	AA	AA	AA	AA	AA	AA	AA	AA	AA	AA	AA	AA	AA	AA	AA	AA	AA	AA	AA	AA	AA	AA	AA	AA	AA	AA	AA	AA	AA
1D	447513558	1D_447513558	CC	CC	CC	CC	CC	CC	CC	TT	TT	CC	CC	CC	CC	CC	CC	CC	CC	CC	CC	CC	TT	CC	CC	CC	CC	CC	CC	CC	CC	CC	CC	CC	CC	CC	CC	CC	CC	CC	CC	CC	CC	CC	CC	CC	CC	CC	CC
1D	461816107	1D_461816107	GG	GG	GG	GG	GG	GG	GG	AA	AA	GG	GG	GG	GG	GG	GG	GG	GG	GG	GG	GG	AA	AA	AA	GG	GG	GG	GG	GG	GG	GG	GG	GG	GG	GG	GG	GG	GG	GG	GG	GG	GG	GG	GG	GG	GG	GG	GG
1D	465017347	1D_465017347	GG	GG	GG	GG	GG	GG	GG	GG	GG	GG	GG	TT	GG	GG	GG	GG	GG	GG	GG	GG	GG	GG	GG	GG	GG	GG	GG	GG	GG	GG	GG	TT	GG	GG	TT	GT	GG	GG	GG	GG	GG	GG	GG	GG	GG	GG	GG
1D	479605718	1D_479605718	GG	GG	GG	GG	GG	GG	GG	GG	GG	GG	GG	GG	GG	GG	GG	GG	GG	GG	GG	GG	AA	GG	GG	GG	GG	GG	GG	GG	GG	GG	GG	GG	GG	GG	GG	GG	AA	GG	GG	GG	GG	GG	GG	GG	GG	GG	GG
1D	485437419	1D_485437419	CC	CC	CC	CC	CC	CC	CC	CC	CC	CC	CC	CC	CC	CC	CC	CC	CC	CC	CC	CC	CC	CC	CC	CC	CC	CC	CC	CC	CC	CC	CC	TT	CC	CC	CC	CC	CC	CT	CC	CC	CC	CC	CC	CC	CC	CC	TT
2A	2713231	2A_2713231	CC	CC	CC	CC	CC	CC	CC	CC	CC	CC	TT	CC	CC	CC	CC	CC	CC	CC	CC	CC	CC	CC	CC	CC	CC	CC	CC	CC	CC	CC	CC	TT	CC	CC	CC	CC	CC	CC	CC	CC	CC	CC	CC	CC	CC	CC	CC
2A	4146762	2A_4146762	TT	TT	TT	TT	TT	TT	TT	TT	TT	TT	CC	TT	TT	TT	TT	TT	TT	TT	TT	TT	TT	TT	TT	TT	TT	TT	TT	TT	TT	TT	TT	CC	TT	TT	TT	TT	TT	TT	TT	TT	TT	TT	TT	TT	TT	TT	TT
2A	4213707	2A_4213707	CC	CC	CC	CC	CC	CC	CC	CC	CC	CC	TT	CC	CC	CC	CC	CC	CC	CC	CC	CC	CC	CC	CC	CC	CC	CC	CC	CC	CC	CC	CC	TT	CC	CC	CC	CC	CC	CC	CC	CC	CC	CC	CC	CC	CC	CC	CC
2A	5271009	2A_5271009	GG	GG	GG	AA	AA	--	GG	GG	GG	AA	AA	AA	GA	AA	AA	AA	AA	AA	AA	AA	GG	AA	AA	GG	GG	GG	GG	GG	AA	AA	AA	AA	GG	GG	GG	GG	GG	GG	AA	AA	AA	GG	GG	AA	GG	AA	AA
2A	5357720	2A_5357720	GG	GG	TT	TT	TT	GG	GG	TT	TT	TT	TT	TT	TG	TT	TT	TT	TT	TT	TT	TT	TT	TT	TT	GG	GG	GG	GG	TT	TT	TT	TT	TT	GG	GG	TT	TG	TT	TT	TT	TT	TT	TT	TT	TT	TT	TT	TT
2A	7718037	2A_7718037	AA	AA	GG	AA	GG	AA	AA	GG	GG	AA	AA	AA	AA	AA	AA	AA	AA	AA	AA	AA	GG	AA	AA	AA	AA	AA	AA	GG	AA	AA	AA	GG	AA	AA	GG	GA	GG	GG	AA	AA	AA	GG	GG	AA	GG	GA	GG
2A	10595617	2A_10595617	TT	TT	GG	GG	GG	TT	TT	GG	GG	GG	TT	GG	GT	GG	GG	GG	GG	GG	GG	GG	GG	GG	GG	TT	TT	TT	TT	GG	GG	GG	GG	GG	TT	TT	GG	GT	GG	GG	GG	GG	GG	GG	GG	GG	GG	GG	GG
2A	10734828	2A_10734828	TT	TT	CC	TT	CC	TT	TT	CC	CC	TT	TT	TT	TT	TT	TT	TT	TT	TT	TT	TT	CC	TT	TT	TT	TT	TT	TT	CC	TT	TT	TT	CC	TT	TT	CC	TC	CC	CC	TT	TT	TT	CC	CC	TT	TT	TT	CC
2A	14470872	2A_14470872	AA	AA	CC	AA	CC	AA	AA	AA	AA	CC	AA	CC	CA	AA	CA	CC	CC	CC	CC	CC	CC	CC	CC	AA	AA	AA	AA	CC	CC	AA	AA	CC	AA	AA	CC	CA	CC	AA	CC	CC	CC	CC	CC	AA	CC	CC	CC
2A	16521767	2A_16521767	CC	CC	AA	CC	AA	CC	CC	CC	CC	AA	CC	AA	AC	CC	AC	AA	AA	AA	AA	AA	AA	AA	AA	CC	CC	CC	CC	AA	AA	CC	CC	AA	CC	CC	AA	AC	AA	CC	AA	AA	AA	AA	AA	CC	AA	AA	AA
2A	17001747	2A_17001747	GG	GG	AA	GG	AA	GG	GG	GG	GG	AA	GG	AA	AG	AG	AG	AA	AA	AA	AA	AA	AA	AA	AA	GG	GG	GG	GG	AA	AA	GG	GG	AA	GG	GG	AA	AG	AA	GG	AA	AA	AA	AA	AA	GG	AA	AA	AA
2A	18910375	2A_18910375	GG	GG	AA	GG	GG	GG	GG	GG	GG	AA	GG	AA	AG	GG	AG	AA	AA	AA	AA	AA	AA	AA	AA	GG	GG	GG	GG	AA	AA	GG	GG	AA	GG	GG	AA	AG	AA	GG	AA	AA	AA	AA	AA	GG	AA	AA	AA
2A	21259815	2A_21259815	CC	CC	CC	CC	CC	CC	CC	CC	CC	AA	CC	CA	CA	CC	CA	AA	AA	AA	AA	AA	CC	AA	AA	CC	CC	CC	CC	CC	AA	CC	CC	CC	CC	CC	CC	CC	CC	CC	AA	AA	AA	CC	CC	CC	CC	CA	CC
2A	21340495	2A_21340495	GG	GG	GG	GG	GG	GG	GG	GG	GG	--	GG	GG	GG	GG	--	CC	GC	--	CC	CC	GG	CC	CC	GG	GG	GG	GG	GG	--	GG	GG	GG	GG	GG	GG	GG	GG	GG	CC	CC	GG	GG	GG	GG	GG	GG	GG
2A	23391890	2A_23391890	GG	GG	GG	GG	GG	GG	GG	GG	GG	GG	GG	GG	GG	GG	GG	GG	GG	GG	GG	GG	TT	GG	GG	GG	GG	GG	GG	GG	GG	GG	GG	TT	GG	GG	GG	GG	TT	GG	GG	GG	GG	TT	TT	GG	TT	GG	TT
2A	23752021	2A_23752021	TT	TT	TT	TT	CC	TT	TT	TT	TT	CC	TT	TC	TC	TT	TC	CC	CC	CC	CC	CC	TT	CC	CC	TT	TT	TT	TT	TT	CC	TT	TT	TT	TT	TT	TT	TT	TT	TT	CC	CC	CC	TT	TT	TT	TT	CC	TT
2A	27337443	2A_27337443	GG	GG	GG	GG	GG	GG	GG	GG	GG	GG	GG	GG	GG	GG	GG	GG	GG	GG	GG	GG	GG	GG	GG	GG	GG	GG	GG	GG	GG	GG	GG	AA	AA	GG	GG	GG	AA	GG	GG	AA	AA	GG	GG	GG	AA	GG	GG
2A	27555168	2A_27555168	GG	GG	CC	GG	CC	GG	GG	CC	CC	CC	CC	CC	GC	GG	GC	CC	CC	CC	CC	CC	CC	CC	CC	GG	GG	GG	GG	CC	CC	GG	GG	GG	GG	GG	CC	GC	GG	GC	CC	GG	GG	CC	CC	GG	GG	CC	GG
2A	30092061	2A_30092061	GG	GG	GG	GG	GG	GG	GG	GG	GG	GG	GG	GG	GG	GG	GG	GG	GG	GG	GG	GG	GG	GG	GG	GG	GG	GG	GG	GG	GG	GG	GG	AA	GG	GG	GG	GG	GG	GG	GG	GG	GG	GG	GG	GG	GG	GG	AA
2A	31358789	2A_31358789	GG	GG	CC	CC	GG	GG	CC	GG	GG	GG	GG	CC	GC	CC	GC	GG	GG	GG	GG	GG	CC	GG	GG	GG	GG	GG	GG	GG	GG	CC	CC	GG	GG	GG	CC	GC	GG	GC	GG	GG	GG	GG	GG	GG	GG	GC	GG
2A	31358952	2A_31358952	AA	AA	GG	AA	AA	AA	AA	AA	AA	AA	AA	GG	AA	AA	AA	AA	AA	AA	AA	AA	GG	AA	AA	AA	AA	AA	AA	AA	AA	AA	AA	AA	AA	AA	GG	AG	AA	AG	AA	AA	AA	AA	AA	AA	AA	AG	AA
2A	31388994	2A_31388994	TT	TT	CC	TT	TT	TT	TT	TT	TT	TT	TT	CC	TT	TT	TT	TT	TT	TT	TT	TT	CC	TT	TT	TT	TT	TT	TT	TT	TT	TT	TT	TT	TT	TT	CC	TC	TT	TC	TT	TT	TT	TT	TT	TT	TT	TC	TT
2A	31601596	2A_31601596	CC	CC	GG	CC	CC	CC	CC	CC	CC	CC	CC	GG	CC	CC	CC	CC	CC	CC	CC	CC	GG	CC	CC	CC	CC	CC	CC	GG	CC	CC	CC	CC	CC	CC	GG	CG	CC	CG	CC	CC	CC	CC	CC	CC	CC	CG	CC
2A	31603862	2A_31603862	TT	TT	CC	CC	TT	TT	CC	TT	TT	TT	TT	CC	TC	CC	TC	TT	TT	TT	TT	TT	CC	TT	TT	TT	TT	TT	TT	CC	TT	CC	CC	TT	TT	TT	CC	TC	TT	TC	TT	TT	TT	TT	TT	TT	TT	TC	TT
2A	33272988	2A_33272988	TT	TT	CC	CC	TT	TT	CC	TT	TT	TT	CC	TT	TC	CC	TC	TT	TT	TT	TT	TT	TT	TT	TT	TT	TT	TT	TT	TT	TT	CC	CC	CC	TT	TT	TT	TT	TT	TC	TT	TT	TT	TT	TT	TT	TT	TT	TT
2A	34159674	2A_34159674	GG	GA	GG	GG	GG	GG	GG	GG	GG	GG	GG	GG	GG	GG	GA	GG	GG	GA	GG	GG	GA	GG	GG	GA	GG	GA	GG	GG	GG	GG	GG	GG	GG	GG	GG	GG	GG	GA	GG	GG	GG	GG	GG	GA	GG	GG	GG
2A	35633343	2A_35633343	TT	TT	TT	GG	TT	--	GG	TT	TT	TT	TT	TT	--	GG	GG	GG	TT	--	GG	GG	GG	TT	TT	TT	TT	TT	TT	GG	TT	--	GG	TT	TT	GG	GG	GG	TT	TT	TT	GG	GG	TT	TT	TT	TT	TT	GG
2A	35633581	2A_35633581	GG	GG	GG	AA	GG	GG	AA	GG	GG	GG	GG	GG	AA	AA	AA	AA	GG	AA	AA	AA	AA	GG	GG	GG	GG	GG	GG	AA	GG	AA	AA	GG	GG	AA	AA	AA	GG	GG	GG	AA	AA	GG	GG	GG	GG	GA	AA
2A	35670466	2A_35670466	AA	AA	AA	CC	AA	AA	CC	AA	AA	AA	AA	AA	CC	CC	CC	CC	AA	CC	CC	CC	CC	AA	AA	AA	AA	AA	AA	CC	AA	CC	CC	AA	AA	CC	CC	CC	AA	AA	AA	CC	CC	AA	AA	AA	AA	AC	CC
2A	35732282	2A_35732282	AA	AA	AA	AA	AA	AA	AA	AA	AA	AA	AA	AA	AA	AA	AA	AA	AA	AA	AA	AA	AA	AA	AA	AA	AA	AA	AA	AA	AA	AA	AA	AA	AA	AA	GG	AG	AA	AA	AA	AA	AA	AA	AA	AA	AA	AG	GG
2A	35947495	2A_35947495	GG	GG	GG	TT	GG	GG	TT	GG	GG	GG	GG	GG	TT	TT	TT	TT	GG	TT	TT	TT	TT	GG	GG	GG	GG	GG	GG	TT	GG	TT	TT	GG	GG	TT	GG	GT	GG	GG	GG	TT	TT	GG	GG	GG	GG	GG	GG
2A	35997652	2A_35997652	TT	TT	TT	CC	TT	TT	CC	TT	TT	TT	TT	TT	CC	CC	CC	CC	TT	CC	CC	CC	CC	TT	TT	TT	TT	TT	TT	CC	TT	CC	CC	TT	TT	CC	TT	TC	TT	TT	TT	CC	CC	TT	TT	TT	TT	TT	TT
2A	36002961	2A_36002961	CC	CC	CC	TT	CC	CC	TT	CC	CC	CC	CC	CC	TT	TT	TT	TT	CC	TT	TT	TT	TT	CC	CC	CC	CC	CC	CC	TT	CC	TT	TT	CC	CC	TT	CC	CT	CC	CC	CC	TT	TT	CC	CC	CC	CC	CC	CC
2A	40813530	2A_40813530	TT	TT	TT	AA	TT	TT	AA	TT	TT	TT	AA	TT	AA	AA	AA	AA	AA	AA	AA	AA	TT	TT	TT	TT	TT	TT	TT	TT	TT	AA	AA	AA	AA	TT	TT	TT	TT	TT	TT	AA	AA	TT	TT	TT	TT	TA	TT
2A	40936482	2A_40936482	TT	TT	TT	TT	TT	TT	TT	TT	TT	TT	TT	TT	--	TT	TT	TT	TT	TT	TT	TT	GG	TT	TT	TT	TT	TT	TT	TT	TT	TT	TT	TT	TT	TT	GG	TT	TT	TT	TT	TT	TT	GG	TG	TT	TT	TT	GG
2A	41688891	2A_41688891	AA	AA	AA	AA	AA	AA	AA	AA	AA	AA	AA	AA	AA	AA	AA	AA	AA	AA	AA	AA	AA	AA	AA	AA	AA	AA	AA	AA	AA	AA	AA	AA	AA	AA	AA	AA	AA	AA	AA	AA	AA	AA	AA	AA	AA	AA	AA
2A	42499829	2A_42499829	CC	CC	CT	CC	TT	CC	CC	CC	CC	TT	CC	TT	CC	CC	CC	CC	CC	CC	CC	CC	CC	CC	CC	CC	CC	CC	CC	TT	CC	CC	CC	CC	CC	CC	CC	CC	CC	CC	CC	CC	CC	CC	CC	CC	CC	CC	CC
2A	42500269	2A_42500269	GG	GG	AA	GG	AA	GG	GG	GG	GG	AA	GG	AA	--	GG	GG	GG	AA	--	GG	GG	AA	GG	GG	GG	GG	GG	GG	AA	GG	GG	GG	AA	AA	GG	AA	AG	GG	AG	GG	GG	GG	AA	AA	GG	GG	GG	AA
2A	43153347	2A_43153347	AA	AA	AA	GG	AA	AA	GG	AA	AA	AA	GG	AA	GG	AA	GG	GG	AA	GG	GG	GG	AA	AA	AA	AA	AA	AA	AA	AA	AA	GG	GG	AA	AA	AA	AA	AA	AA	AA	AA	GG	GG	AA	AA	AA	AA	AA	AA
2A	43471246	2A_43471246	CC	CC	CC	CC	CC	--	CC	TT	CC	CC	CC	CC	CC	CC	CC	CC	TT	--	CC	CC	TT	CC	CC	CC	CC	CC	CC	CC	CC	--	CC	CC	TT	CC	TT	TT	CC	TC	CC	CC	CC	TT	TT	CC	CC	CC	TT
2A	43928619	2A_43928619	GG	GG	GG	GG	GG	GG	GG	GG	GG	GG	GG	GG	GG	GG	GG	GG	AA	GG	GG	GG	GG	GG	GG	GG	GG	GG	GG	GG	GG	GG	GG	GG	AA	GG	GG	GG	GG	GG	GG	GG	GG	GG	GG	GG	GG	GG	GG
2A	44026951	2A_44026951	AA	AA	AA	AA	AA	AA	AA	AA	AA	AA	AA	AA	AA	AA	AA	AA	GG	AA	AA	AA	AA	AA	AA	AA	AA	AA	AA	AA	AA	AA	AA	AA	GG	AA	AA	AA	AA	AA	AA	AA	AA	AA	AA	AA	AA	AA	AA
2A	44597944	2A_44597944	GG	GG	GG	GG	GG	GG	GG	GG	GG	GG	GG	GG	GG	GG	GG	GG	CC	GG	GG	GG	GG	GG	GG	GG	GG	GG	GG	GG	GG	GG	GG	GG	CC	GG	GG	GG	GG	GG	GG	GG	GG	GG	GG	GG	GG	GG	GG
2A	45141439	2A_45141439	CC	AA	CC	AA	CC	CC	AA	CC	CC	CC	AA	CC	AA	CC	CA	AA	CC	AA	AA	AA	CC	AA	AA	AA	AA	AA	AA	CC	CC	AA	AA	CC	CC	AA	CC	CA	CC	CA	CC	AA	AA	CC	CC	CC	CC	CC	CC
2A	45143715	2A_45143715	CC	CC	CC	CC	CC	CC	CC	CC	CC	CC	CC	CC	CC	CC	CC	CC	CC	CC	CC	CC	AA	CC	CC	CC	CC	CC	CC	CC	CC	CC	CC	CC	CC	CC	AA	AC	CC	CC	CC	CC	CC	AA	AA	CC	CC	CC	AA
2A	46103981	2A_46103981	AA	GG	AA	GG	AA	AA	GG	AA	AA	AA	GG	AA	GG	AA	AG	GG	AA	GG	GG	GG	AA	GG	GG	GG	GG	GG	GG	AA	AA	GG	GG	AA	AA	GG	AA	AG	AA	AG	AA	GG	GG	AA	AA	AA	AA	AA	AA
2A	47152330	2A_47152330	AA	AA	AA	AA	AA	AA	AA	AA	AA	AA	AA	AA	AA	AA	AA	AA	AA	AA	AA	AA	GG	AA	AA	AA	AA	AA	AA	AA	AA	AA	AA	AA	AA	AA	GG	GA	AA	AA	AA	AA	AA	GG	GG	AA	AA	AA	GG
2A	48221819	2A_48221819	GG	GG	GG	GG	GG	GG	GG	GG	GG	GG	GG	GG	GG	GG	GG	GG	AA	GG	GG	GG	GG	AA	AA	GG	GG	GG	GG	GG	GG	GG	GG	GG	AA	GG	GG	GG	GG	GG	GG	GG	GG	GG	GG	GG	GG	GG	GG
2A	48402241	2A_48402241	TT	TT	TT	TT	TT	TT	TT	TT	TT	TT	TT	TT	TT	CC	CT	TT	TT	TT	TT	TT	TT	TT	TT	TT	TT	TT	TT	CC	TT	TT	TT	TT	TT	TT	TT	TT	TT	TT	TT	TT	TT	TT	TT	TT	TT	TT	TT
2A	48573530	2A_48573530	TT	CC	TT	CC	TT	TT	CC	TT	TT	CC	CC	TT	CC	TT	TC	CC	CC	CC	CC	CC	CC	TT	TT	CC	CC	CC	CC	TT	TT	CC	CC	TT	CC	CC	CC	CC	TT	TT	TT	CC	CC	CC	CC	TT	TT	TT	CC
2A	48803292	2A_48803292	AA	GG	GA	GG	GG	AA	GG	AA	AA	GG	GG	GG	GG	GG	GG	GG	GG	GG	GG	GG	GG	AA	AA	GG	GG	GG	GG	GG	AA	GG	GG	GG	GG	GG	GG	GG	GG	AA	AA	GG	GG	GG	GG	AA	GG	AA	GG
2A	50052185	2A_50052185	CC	TT	TC	TT	TT	CC	TT	CC	CC	CC	CC	TT	TT	CC	TC	TT	TT	TT	TT	TT	TT	TT	TT	TT	TT	TT	TT	TT	CC	TT	TT	TT	TT	TT	CC	TC	TT	CC	CC	TT	TT	TT	TT	CC	TT	CC	TT
2A	50916253	2A_50916253	TT	TT	AT	TT	TT	TT	TT	TT	TT	TT	AA	TT	TT	AA	AT	TT	TT	TT	TT	TT	AA	TT	TT	TT	TT	TT	TT	AA	TT	TT	TT	AA	TT	TT	TT	TT	AA	TT	TT	TT	TT	AA	AA	TT	AA	TT	AA
2A	50959197	2A_50959197	GG	GG	AG	GG	GG	GG	GG	GG	GG	GG	AA	GG	GG	AA	AG	GG	GG	GG	GG	GG	AA	GG	GG	GG	GG	GG	GG	AA	GG	GG	GG	AA	GG	GG	GG	GG	AA	GG	GG	GG	GG	AA	AA	GG	AA	GG	AA
2A	52961322	2A_52961322	TT	CC	TT	CC	TT	TT	TT	TT	TT	TT	CC	TT	TT	TT	TT	TT	TT	TT	TT	CC	TT	CC	CC	CC	CC	CC	CC	TT	TT	CC	CC	TT	TT	TC	TT	TC	TT	CC	TT	TT	TT	TT	TT	TT	TT	TT	TT
2A	53613406	2A_53613406	TT	CC	TT	CC	TT	TT	TT	TT	TT	TT	CC	TT	TT	TT	TT	TT	TT	TT	TT	CC	TT	CC	CC	CC	CC	CC	CC	TT	TT	CC	CC	TT	TT	TC	TT	TC	TT	TC	TT	TT	TT	TT	TT	TT	TT	TT	TT
2A	54597469	2A_54597469	AA	AA	AA	AA	AA	AA	AA	AA	AA	AA	AA	AC	AA	AA	AA	AA	AA	AA	AA	AA	AA	AA	AA	AA	AA	AA	AA	AA	AA	AA	AA	AA	AA	AA	CC	AC	AA	AA	AA	AA	AA	CC	CC	AA	AA	AA	CC
2A	55115030	2A_55115030	TT	CC	TT	CC	TT	TT	TT	TT	TT	TT	CC	TT	TT	TT	TT	TT	TT	TT	TT	CC	TT	CC	CC	CC	TC	CC	CC	TT	TT	CC	CC	TT	TT	TT	TT	--	TT	TT	TT	TT	TT	TT	TT	TT	TT	TT	TT
2A	55930455	2A_55930455	AA	GG	AA	GG	AA	AA	AA	AA	AA	AA	GG	AA	AA	AA	AA	AA	AA	AA	AA	GG	AA	AA	AA	GG	GG	GG	GG	AA	AA	GG	GG	AA	AA	AG	AA	AG	AA	AG	AA	AA	AA	AA	AA	AA	AA	AA	AA
2A	56876509	2A_56876509	TT	CC	TT	CC	TT	TT	TT	TT	TT	TT	CC	TT	TT	TT	TT	TT	TT	TT	TT	CC	TT	TT	TT	CC	CC	CC	CC	TT	TT	CC	CC	TT	TT	TC	TT	TT	TT	CC	TT	TT	TT	TT	TT	TT	TT	TT	TT
2A	57822835	2A_57822835	AA	GG	AA	GG	AA	AA	AA	AA	AA	GG	GG	AA	AA	AA	AA	AA	AA	AA	AA	GG	AA	GG	GG	GG	GG	GG	GG	AA	AA	GG	GG	AA	AA	AG	AA	AG	AA	GG	AA	AA	AA	AA	AA	AA	AA	AA	AA
2A	57973461	2A_57973461	AA	AA	GG	AA	AA	AA	AA	AA	AA	AA	AA	AA	AA	AA	AA	AA	AA	AA	AA	AA	AA	AA	AA	AA	AA	AA	AA	AA	AA	AA	AA	GG	AA	AA	AA	AA	GG	AA	AA	AA	AA	AA	AA	AA	GG	AA	AA
2A	57973697	2A_57973697	GG	GG	AA	GG	GG	GG	GG	GG	GG	GG	GG	GG	GG	GG	GG	GG	GG	GG	GG	GG	GG	GG	GG	GG	GG	GG	GG	GG	GG	GG	GG	AA	GG	GG	GG	GG	AA	GG	GG	GG	GG	GG	GG	GG	AA	GG	GG
2A	58328036	2A_58328036	GG	GG	GG	GG	AA	GG	GG	GG	GG	AA	GG	AA	GG	AA	AG	GG	GG	GG	GG	GG	AA	GG	GG	GG	GG	GG	GG	AA	GG	GG	GG	GG	GG	GG	GG	GG	GG	AG	GG	GG	GG	AA	AA	AA	GG	GG	GG
2A	58865161	2A_58865161	CC	CC	CC	CC	AA	CC	CC	CC	CC	CC	CC	CC	CC	AA	AC	CC	CC	CC	CC	CC	AA	CC	CC	CC	CC	CC	CC	CC	CC	CC	CC	CC	CC	CC	CC	CC	CC	AC	CC	CC	CC	CC	CC	AA	CC	CC	CC
2A	59378259	2A_59378259	CC	CC	TT	CC	CC	CC	TT	TT	TT	CC	CC	CC	TT	CC	TC	TC	TT	--	TT	CC	TT	TT	TT	CC	CC	CC	CC	CC	TT	CC	CC	TT	TT	TT	TT	TT	TT	CC	TT	TT	TT	CC	CC	CC	TT	TT	TT
2A	59582849	2A_59582849	CC	CC	CC	CC	CC	CC	TT	TT	TT	TT	CC	TT	TT	CC	CT	CT	TT	TT	CT	CC	CC	CC	CC	--	CC	CC	CC	TT	TT	CC	CC	CC	TT	TT	CC	CT	CC	CC	TT	TT	TT	TT	TT	CC	CC	TT	CC
2A	59938799	2A_59938799	GG	GG	GG	GG	GG	GG	TT	TT	TT	TT	GG	TT	TT	GG	GT	TT	TT	TT	TT	GG	GG	GG	GG	GG	GG	GG	GG	TT	TT	GG	GG	GG	TT	TT	GG	GT	GG	GG	TT	TT	TT	TT	TT	GG	GG	TT	GG
2A	60731625	2A_60731625	CC	CC	CC	CC	CC	CC	GG	GG	GG	GG	CC	GG	GG	CC	CG	GG	GG	GG	GG	CC	CC	CC	CC	CC	CC	CC	CC	GG	GG	CC	CC	CC	GG	GG	CC	CC	CC	CC	GG	GG	GG	GG	GG	CC	CC	GG	CC
2A	60731771	2A_60731771	AA	AA	AA	AA	AA	AA	GG	GG	GG	GG	AA	GG	GG	AA	AG	AG	GG	GG	GG	AA	AA	AA	AA	AA	AA	AA	AA	GG	GG	AA	AA	AA	GG	GG	AA	AG	AA	AA	GG	GG	GG	GG	GG	AA	AA	GG	AA
2A	61275531	2A_61275531	TT	CC	CC	CC	TT	TT	TT	TT	TT	TT	CC	TT	--	TT	TT	CT	TT	TT	TT	CC	CC	CC	CC	CC	CC	CC	CC	TT	TT	CC	CC	CC	TT	TT	CC	--	CC	CC	TT	TT	TT	TT	TT	TT	CC	TT	CC
2A	61275702	2A_61275702	GG	AA	AA	AA	GG	GG	GG	GG	GG	GG	AA	GG	GG	GG	GG	AG	GG	GG	GG	AA	AA	AA	AA	AA	AA	AA	AA	GG	GG	AA	AA	AA	GG	GG	AA	AG	AA	AA	GG	GG	GG	GG	GG	GG	AA	GG	AA
2A	61300147	2A_61300147	GG	TT	TT	TT	GG	GG	GG	GG	GG	GG	TT	GG	GG	GG	GG	TG	GG	GG	GG	TT	TT	TT	TT	TT	TT	TT	TT	GG	GG	TT	TT	TT	GG	GG	TT	TG	TT	TT	GG	GG	GG	GG	GG	GG	TT	GG	TT
2A	61492672	2A_61492672	AA	TT	AA	TT	AA	AA	TT	TT	TT	AA	TT	AA	--	AA	TA	TT	TT	TT	TT	TT	TT	AA	AA	TA	TT	TT	TT	AA	TT	TT	TT	AA	TT	TT	AA	TA	AA	TT	TT	TT	TT	AA	AA	AA	AA	TT	AA
2A	65030760	2A_65030760	GG	CC	CC	CC	GG	GG	GG	GG	GG	CC	CC	CC	CG	GG	GG	GG	GG	CG	GG	CC	GG	CC	CC	CC	CC	CC	CC	CC	CC	CC	CC	CC	GG	GG	CC	CG	CC	CG	GG	GG	GG	CC	CC	GG	CC	GG	CC
2A	65952401	2A_65952401	CC	AA	CC	AA	CC	CC	CC	CC	CC	CC	AA	CC	AC	CC	CC	AC	CC	CC	CC	AA	CC	CC	CC	AA	AA	AA	AA	CC	AA	AA	AA	CC	CC	CC	CC	CC	CC	AA	CC	CC	CC	CC	CC	CC	CC	CC	CC
2A	66762423	2A_66762423	TT	CC	TT	CC	TT	TT	TT	TT	TT	TT	CC	TT	CT	TT	TT	CT	TT	TT	TT	CC	TT	TT	TT	CC	CC	CC	CC	TT	CC	CC	CC	TT	TT	TT	TT	TT	TT	CC	TT	TT	TT	TT	TT	TT	TT	TT	TT
2A	67349600	2A_67349600	AA	TT	AA	TT	AA	AA	AA	AA	AA	AA	TT	AA	AA	AA	AA	AA	AA	AA	AA	TT	AA	AA	AA	TT	TT	TT	TT	AA	TT	TT	TT	AA	AA	AA	AA	AA	AA	TA	AA	AA	AA	AA	AA	AA	AA	AA	AA
2A	68810741	2A_68810741	CC	TT	CC	TT	CC	CC	CC	CC	CC	CC	TT	CC	TC	CC	CC	CC	CC	CC	CC	TT	CC	CC	CC	TT	TT	TT	TT	CC	TT	TT	TT	CC	CC	CC	CC	CC	CC	TT	CC	CC	CC	CC	CC	CC	CC	CC	CC
2A	69294912	2A_69294912	TA	TT	AA	TT	AA	AA	AA	AA	AA	AA	TT	AA	TA	AA	TA	AA	AA	--	AA	TT	AA	AA	AA	TT	TT	TT	TT	AA	TT	TT	TT	AA	AA	AA	AA	AA	AA	TA	AA	AA	AA	AA	AA	AA	AA	AA	AA
2A	69351986	2A_69351986	CC	CC	CC	CC	CC	CC	CC	CC	CC	CC	CC	CC	CC	CC	CC	CC	CC	CC	CC	CC	CC	CC	CC	CC	CC	CC	CC	CC	CC	CC	CC	CC	CC	CC	CC	CC	CC	TT	CC	CC	CC	CC	CC	CC	CC	CC	CC
2A	69352200	2A_69352200	GG	GG	GG	GG	GG	GG	GG	GG	GG	GG	GG	GG	GG	GG	GG	GG	GG	GG	GG	GG	GG	GG	GG	GG	GG	GG	GG	GG	GG	GG	GG	GG	GG	GG	GG	GG	GG	AG	GG	GG	GG	GG	GG	GG	GG	GG	GG
2A	71064931	2A_71064931	CC	CC	CC	CC	CC	CC	CC	CC	CC	CC	CC	TT	CC	CC	CC	CC	CC	CC	CC	CC	TT	CC	CC	CC	CC	CC	CC	TT	CC	CC	CC	CC	CC	CC	CC	CC	TT	CC	CC	CC	CC	TT	TT	CC	TT	CC	CC
2A	71070627	2A_71070627	AA	GG	AA	AA	AA	AA	AA	AA	AA	AA	GG	GG	AA	AA	AA	GA	AA	AA	AA	GG	GG	AA	AA	GG	GG	GG	GG	GG	GG	AA	AA	AA	AA	AA	AA	AA	GG	GG	AA	AA	AA	GG	GG	AA	GG	AA	AA
2A	71070799	2A_71070799	TT	CC	TT	TT	TT	TT	TT	TT	TT	TT	CC	TT	TT	TT	TT	CT	TT	--	TT	CC	--	TT	TT	CC	CC	CC	CC	TT	CC	TT	TT	TT	TT	TT	TT	TT	TT	CC	TT	TT	--	TT	--	TT	TT	TT	TT
2A	71082595	2A_71082595	CC	AA	CC	CC	CC	CC	CC	CC	CC	CC	AA	AA	CC	CC	CC	AC	CC	CC	CC	AA	AA	CC	CC	AA	AA	AA	AA	AA	AA	CC	CC	CC	CC	CC	CC	CC	AA	AA	CC	CC	CC	AA	AA	CC	AA	CC	CC
2A	71139137	2A_71139137	TT	GG	TT	TT	TT	TT	TT	TT	TT	TT	GG	GG	TT	TT	TT	GT	TT	TT	TT	GG	GG	TT	TT	GG	GG	GG	GG	GG	GG	TT	TT	TT	TT	TT	TT	TT	GG	GT	TT	TT	TT	GG	GG	TT	GG	TT	TT
2A	71139823	2A_71139823	TT	CC	TT	TT	TT	TT	TT	TT	TT	TT	CC	CC	TT	TT	TT	CT	TT	TT	TT	CC	CC	TT	TT	CC	CC	CC	CC	CC	CC	TT	TT	TT	TT	TT	TT	TT	CC	CC	TT	TT	TT	CC	CC	TT	CC	TT	TT
2A	73549025	2A_73549025	AA	TT	AA	AA	AA	AA	AA	AA	AA	AA	TT	TT	AA	AA	TA	TA	AA	AA	AA	AA	AA	AA	AA	TT	TT	TT	TT	TT	TT	AA	AA	AA	AA	AA	AA	AA	TT	TT	AA	AA	AA	TT	TT	AA	TT	AA	AA
2A	74872986	2A_74872986	AA	GG	AA	AA	AA	GA	AA	AA	GA	AA	GG	GG	AA	AA	AA	GA	AA	AA	AA	AA	AA	AA	AA	GG	GG	GG	GG	GG	GG	GA	AA	AA	GA	AA	AA	AA	GG	GG	AA	AA	AA	GG	GG	AA	GA	AA	AA
2A	75314158	2A_75314158	TT	CC	TT	TT	TT	TT	TT	TT	TT	TT	CC	CC	TT	TT	TT	CT	TT	TT	TT	TT	TT	TT	TT	CC	CC	CC	CC	CC	CC	TT	TT	TT	TT	TT	TT	TT	CC	CT	TT	TT	TT	CC	CC	TT	CC	TT	TT
2A	75316169	2A_75316169	GG	AA	GG	GG	GG	GG	GG	GG	GG	GG	AA	AA	GG	GG	GG	AG	GG	GG	GG	GG	GG	GG	GG	AA	AA	AA	AA	AA	AA	GG	GG	GG	GG	GG	GG	GG	AA	AG	GG	GG	GG	AA	AA	GG	AA	GG	GG
2A	75879046	2A_75879046	GG	GG	GG	GG	GG	GG	GG	GG	GG	GG	GG	GG	GG	GG	GG	GG	GG	GG	GA	GG	GG	GG	GG	GG	GA	GG	GG	GG	GG	GG	GG	GG	GG	GG	GG	GG	GG	GG	GG	GG	GG	GA	GG	GG	GG	GG	GG
2A	75881877	2A_75881877	GG	AA	GG	GG	GG	GG	GG	GG	GG	GG	AA	AA	GG	GG	AG	AG	GG	GG	GG	GG	GG	GG	GG	AA	AA	AA	AA	AA	AA	GG	GG	GG	GG	GG	GG	GG	AA	AG	GG	GG	GG	AA	AA	GG	AA	GG	GG
2A	76501269	2A_76501269	CC	TT	CC	CC	CC	CC	CC	CC	CC	CC	TT	TT	CC	CC	TC	TC	CC	CC	CC	CC	CC	CC	CC	TT	TT	TT	TT	TT	TT	CC	CC	CC	CC	CC	CC	CC	TT	TT	CC	CC	CC	TT	TT	CC	TT	CC	CC
2A	78342961	2A_78342961	GG	TT	GG	GG	GG	GG	GG	GG	GG	GG	TT	TT	GG	GG	GG	GT	GG	GG	GG	GG	TT	GG	GG	TT	TT	TT	TT	TT	TT	GG	GG	GG	GG	GG	GG	GG	TT	GT	GG	GG	GG	GT	TT	GG	TT	GG	GG
2A	78809608	2A_78809608	CC	GG	CC	CC	CC	CC	CC	CC	CC	CC	GG	CC	CC	CC	CC	CC	CC	CC	CC	CC	GG	CC	CC	GG	GG	GG	GG	GG	GG	CC	CC	CC	CC	CC	CC	CC	CC	GC	CC	CC	CC	CC	CC	CC	CC	CC	CC
2A	78863047	2A_78863047	CC	TT	CC	CC	CC	CC	CC	CC	CC	CC	TT	CC	CC	CC	CC	TC	CC	CC	CC	CC	TT	CC	CC	TT	TT	TT	TT	TT	TT	CC	CC	CC	CC	CC	CC	CC	CC	TC	CC	CC	CC	CC	CC	CC	CC	CC	CC
2A	82027007	2A_82027007	AA	AA	CC	CC	AA	AA	CC	CC	CC	CC	AA	CC	CC	AA	AC	AC	CC	CC	CC	CC	CC	CC	CC	AA	AA	AA	AA	AA	AA	CC	CC	AA	CC	CC	CC	CC	CC	AC	CC	CC	CC	CC	CC	AA	CC	CC	AA
2A	82034103	2A_82034103	TT	TT	TT	TT	TT	TT	TT	TT	TT	TT	TT	TT	TT	TT	TT	TT	TT	TT	TT	TT	TT	TT	TT	TT	TT	TT	TT	TT	TT	TT	TT	TT	TT	TT	TT	TT	TT	TT	TT	TT	TT	TT	TT	TT	TT	TT	TT
2A	82137727	2A_82137727	CC	GG	CC	CC	CC	CC	CC	CC	CC	CC	GG	CC	CC	CC	CC	CC	CC	CC	CC	CC	CC	CC	CC	GG	GG	GG	GG	CC	GG	CC	CC	CC	CC	CC	CC	CC	CC	CC	CC	CC	CC	CC	CC	CC	CC	CC	CC
2A	83914235	2A_83914235	TT	--	TT	TT	TT	TT	TT	TT	TT	TT	--	TT	TT	TT	TT	TT	TT	TT	TT	TT	TT	TT	TT	--	--	--	--	TT	--	TT	TT	TT	TT	TT	TT	TT	TT	CC	TT	TT	TT	TT	TT	TT	TT	TT	TT
2A	84188339	2A_84188339	AA	CC	AA	AA	AA	AA	AA	AA	AA	AA	CC	AA	AA	AA	AA	AA	AA	AA	AA	AA	AA	AA	AA	CC	CC	CC	CC	AA	CC	AA	AA	AA	AA	AA	AA	AA	AA	CC	AA	AA	AA	AA	AA	AA	AA	AA	AA
2A	84188565	2A_84188565	AA	TT	AA	AA	AA	AA	AA	AA	AA	AA	TT	AA	AA	AA	AA	TA	AA	AA	AA	AA	AA	AA	AA	TT	TT	TT	TT	AA	TT	AA	AA	AA	AA	AA	AA	AA	AA	TT	AA	AA	AA	AA	AA	AA	AA	AA	AA
2A	84549564	2A_84549564	CC	TT	CC	CC	CC	CC	CC	CC	CC	CC	TT	CC	CC	CC	CC	TC	CC	CC	CC	CC	CC	CC	CC	TT	TT	TT	TT	CC	TT	CC	CC	CC	CC	CC	CC	CC	CC	TT	CC	CC	CC	CC	CC	CC	CC	CC	CC
2A	84553243	2A_84553243	CC	CC	CC	CC	CC	CC	CC	CC	CC	CC	CC	CC	CC	CC	CC	CC	CC	CC	CC	CC	CC	CC	CC	CC	CC	CC	CC	CC	CC	CC	CC	CC	CC	CC	CC	CC	CC	TT	CC	CC	--	CC	CC	CC	CC	CC	CC
2A	84945264	2A_84945264	CC	TT	CC	CC	CC	CC	CC	CC	CC	CC	TT	CC	CC	CC	CC	TC	CC	CC	CC	CC	CC	CC	CC	TT	TT	TT	TT	CC	TT	CC	CC	CC	CC	CC	CC	CC	CC	TT	CC	CC	CC	CC	CC	CC	CC	CC	CC
2A	85460568	2A_85460568	GG	CC	GG	GG	GG	GG	GG	GG	GG	GG	CC	GG	GG	GG	GG	GG	GG	GG	GG	GG	GG	GG	GG	CC	CC	CC	CC	GG	CC	GG	GG	GG	GG	GG	GG	GG	GG	CC	GG	GG	GG	GG	GG	GG	GG	GG	GG
2A	85589359	2A_85589359	GG	CC	GG	GG	GG	GG	GG	GG	GG	GG	CC	GG	GG	GG	GG	CG	GG	GG	GG	GG	GG	GG	GG	CC	CC	CC	CC	GG	CC	GG	GG	GG	GG	GG	GG	GG	GG	CC	GG	GG	GG	GG	GG	GG	GG	GG	GG
2A	86056763	2A_86056763	GG	CC	GG	GG	GG	GG	GG	GG	CG	GG	CC	GG	GG	GG	GG	GG	GG	GG	GG	GG	GG	GG	GG	CC	CC	CC	CC	GG	CC	GG	GG	GG	GG	GG	GG	GG	GG	CC	GG	GG	GG	GG	GG	GG	GG	GG	GG
2A	86278530	2A_86278530	TT	CC	TT	TT	TT	TT	TT	TT	TT	TT	CC	TT	TT	TT	TT	CT	TT	TT	TT	TT	TT	TT	TT	CC	CC	CC	CC	TT	CC	TT	TT	TT	TT	TT	TT	TT	TT	CC	TT	TT	TT	TT	TT	TT	TT	TT	TT
2A	86278734	2A_86278734	TT	CC	TT	TT	TT	TT	TT	TT	TT	TT	CC	TT	TT	TT	TT	CT	TT	TT	TT	TT	TT	TT	TT	CC	CC	CC	CC	TT	CC	TT	TT	TT	TT	TT	TT	TT	TT	CC	TT	TT	TT	TT	TT	TT	TT	TT	TT
2A	87283474	2A_87283474	GG	GG	TT	TT	GG	GG	TT	TT	TT	TT	GG	TT	TT	GG	GT	GT	TT	TT	TT	TT	GG	TT	TT	GG	GG	GG	GG	GG	GG	TT	TT	GG	TT	TT	TT	TT	TT	GG	TT	TT	TT	TT	TT	GG	TT	TT	TT
2A	87458333	2A_87458333	AA	GG	AA	AA	AA	AA	AA	AA	AA	AA	GG	AA	AA	AA	AA	GA	AA	AA	AA	AA	AA	AA	AA	GG	GG	GG	GG	AA	GG	AA	AA	AA	AA	AA	AA	AA	AA	GA	AA	AA	AA	AA	AA	AA	AA	AA	AA
2A	87458546	2A_87458546	AA	CC	AA	AA	AA	AA	AA	AA	AA	AA	CC	AA	AA	AA	CA	CA	AA	--	AA	AA	AA	AA	AA	CC	CC	CC	CC	AA	CC	AA	AA	AA	AA	AA	AA	AA	AA	CC	AA	AA	AA	AA	AA	AA	AA	AA	AA
2A	87676898	2A_87676898	TT	CC	TT	TT	TT	TT	TT	TT	TT	TT	CC	TT	TT	TT	CT	CT	TT	TT	TT	TT	TT	TT	TT	CC	CC	CC	CC	TT	CC	TT	TT	TT	TT	TT	TT	TT	TT	CT	TT	TT	TT	TT	TT	TT	TT	TT	TT
2A	88018262	2A_88018262	TT	TT	TT	TT	TT	TT	TT	TT	TT	TT	TT	TT	TT	TT	TT	TT	TT	TT	TT	TT	TT	TT	TT	TT	TT	TT	TT	TT	TT	TT	TT	TT	TT	TT	TT	TT	TT	TT	TT	TT	TT	TT	TT	TT	TT	TT	TT
2A	88851411	2A_88851411	GG	AA	GG	GG	GG	GG	GG	GG	GG	GG	AA	GG	GG	GG	GG	GA	GG	GG	GG	GG	GG	GG	GG	AA	AA	AA	AA	GG	AA	GG	GG	GG	GG	GG	GG	GG	GG	GG	GG	GG	GG	GG	GG	GG	GG	GG	GG
2A	88851540	2A_88851540	CC	TT	CC	CC	CC	CC	CC	CC	CC	CC	TT	CC	CC	CC	CC	CT	CC	CC	CC	CC	CC	CC	CC	TT	TT	TT	TT	CC	TT	CC	CC	CC	CC	CC	CC	CC	CC	CC	CC	CC	CC	CC	CC	CC	CC	CC	CC
2A	90748639	2A_90748639	TT	TT	AA	AA	TT	TT	AA	AA	AA	AA	TT	TT	AA	TT	TA	TA	AA	AA	AA	AA	TT	AA	AA	TT	TT	TT	TT	AA	TT	AA	AA	AA	AA	AA	TT	TA	AA	TT	AA	AA	AA	TA	TT	TT	AA	AA	AA
2A	90934006	2A_90934006	GG	AA	GG	GG	GG	GG	GG	GG	GG	GG	AA	GG	GG	GG	GG	GG	GG	GG	GG	GG	GG	GG	GG	AA	AA	AA	AA	GG	AA	GG	GG	GG	GG	GG	GG	GG	GG	AG	GG	GG	GG	GG	GG	GG	GG	GG	GG
2A	91136366	2A_91136366	TT	CC	TT	TT	TT	TT	TT	TT	TT	TT	CC	TT	TT	TT	TT	CT	TT	TT	TT	TT	TT	TT	TT	CC	CC	CC	CC	TT	CC	TT	TT	TT	TT	TT	TT	TT	TT	CT	TT	TT	TT	TT	TT	TT	TT	TT	TT
2A	94124763	2A_94124763	TT	CC	TT	TT	TT	TT	TT	TT	TT	TT	CC	TT	TT	TT	TT	CT	TT	TT	TT	TT	TT	TT	TT	CC	CC	CC	CC	TT	CC	TT	TT	TT	TT	TT	TT	TT	TT	CT	TT	TT	TT	TT	TT	TT	TT	TT	TT
2A	94273538	2A_94273538	AA	GG	AA	AA	AA	AA	AA	AA	AA	AA	GG	AA	AA	AA	AA	GA	AA	AA	AA	AA	AA	AA	AA	GG	GG	GG	GG	AA	GG	AA	AA	AA	AA	AA	AA	AA	AA	GG	AA	AA	AA	AA	AA	AA	AA	AA	AA
2A	95320678	2A_95320678	TT	CC	TT	TT	TT	TT	TT	TT	TT	TT	CC	TT	TT	TT	TT	CT	TT	TT	TT	TT	TT	TT	TT	CC	CC	CC	CC	TT	CC	TT	TT	TT	TT	TT	TT	TT	TT	CT	TT	TT	TT	TT	TT	TT	TT	TT	TT
2A	95608283	2A_95608283	GG	AA	GG	GG	GG	GG	GG	GG	GG	GG	AA	GG	GG	GG	GG	AG	GG	GG	GG	GG	GG	GG	GG	AA	AA	AA	AA	GG	AA	GG	GG	GG	GG	GG	GG	GG	GG	AG	GG	GG	GG	GG	GG	GG	GG	GG	GG
2A	96605619	2A_96605619	TT	GG	TT	TT	TT	TT	TT	TT	TT	TT	GG	TT	TT	TT	TT	GT	TT	TT	TT	TT	TT	TT	TT	GG	GG	GG	GG	TT	GG	TT	TT	TT	TT	TT	TT	TT	TT	GT	TT	TT	TT	TT	TT	TT	TT	TT	TT
2A	97646333	2A_97646333	GG	AA	GG	GG	GG	GG	GG	GG	GG	GG	AA	GG	GG	GG	GG	AG	GG	GG	GG	GG	GG	GG	GG	AA	AA	AA	AA	GG	AA	GG	GG	GG	GG	GG	GG	GG	GG	AG	GG	GG	GG	GG	GG	GG	GG	GG	GG
2A	97659173	2A_97659173	TT	GG	TT	TT	TT	TT	TT	TT	TT	TT	GG	TT	TT	TT	TT	GT	TT	TT	TT	TT	GG	TT	TT	GG	GG	GG	GG	TT	GG	TT	TT	TT	TT	TT	TT	TT	TT	GT	TT	TT	TT	TT	TT	TT	TT	TT	TT
2A	98845116	2A_98845116	CC	TT	CC	CC	CC	CC	CC	CC	CC	CC	TT	CC	CC	CC	CC	TC	CC	CC	CC	CC	CC	CC	CC	TT	TT	TT	TT	CC	TT	CC	CC	CC	CC	CC	CC	CC	CC	TT	CC	CC	CC	CC	CC	CC	CC	CC	CC
2A	101107999	2A_101107999	CC	TT	CC	CC	CC	--	CC	CC	CC	CC	TT	CC	CC	CC	CC	CC	CC	CC	CC	CC	CC	CC	CC	TT	TT	TT	TT	CC	TT	--	CC	CC	CC	CC	CC	CC	CC	TT	CC	CC	CC	CC	CC	CC	CC	CC	CC
2A	102949452	2A_102949452	AA	GG	AA	AA	AA	AA	AA	AA	AA	AA	GG	AA	AA	AA	AA	GA	AA	AA	AA	AA	AA	AA	AA	GG	GG	GG	GG	AA	GG	AA	AA	AA	AA	AA	AA	AA	AA	GA	AA	AA	AA	AA	AA	AA	AA	AA	AA
2A	103369792	2A_103369792	CC	TT	CC	CC	CC	CC	CC	CC	CC	CC	TT	CC	CC	CC	CC	TC	CC	CC	CC	CC	CC	CC	CC	TT	TT	TT	TT	CC	TT	CC	CC	CC	CC	CC	CC	CC	CC	TC	CC	CC	CC	CC	CC	CC	CC	CC	CC
2A	104325703	2A_104325703	TT	GG	TT	TT	TT	TT	TT	TT	TT	TT	GG	TT	TT	TT	GT	GT	TT	TT	TT	TT	TT	TT	TT	GG	GG	GG	GG	TT	GG	TT	TT	TT	TT	TT	TT	TT	TT	GT	TT	TT	TT	TT	TT	TT	TT	TT	TT
2A	104671905	2A_104671905	GG	AA	GG	GG	GG	GG	GG	GG	GG	GG	AA	GG	GG	GG	GG	GG	GG	GG	GG	GG	GG	GG	GG	AA	AA	AA	AA	GG	AA	GG	GG	GG	GG	GG	GG	GG	GG	AA	GG	GG	GG	GG	GG	GG	GG	GG	GG
2A	106124987	2A_106124987	AA	GG	AA	AA	AA	AA	AA	AA	AA	AA	GG	AA	AA	AA	AA	GA	AA	AA	AA	AA	AA	AA	AA	GG	GG	GG	GG	AA	GG	AA	AA	AA	AA	AA	AA	AA	AA	GG	AA	AA	AA	AA	AA	AA	AA	AA	AA
2A	106801163	2A_106801163	AA	GG	AA	AA	AA	AA	AA	AA	AA	AA	GG	AA	AA	AA	AA	GA	AA	AA	AA	AA	GA	AA	AA	GG	GG	GG	GG	AA	GG	AA	AA	AA	AA	AA	AA	AA	AA	GG	AA	AA	AA	AA	AA	AA	AA	AA	AA
2A	107980363	2A_107980363	TT	CC	TT	TT	TT	TT	TT	TT	TT	TT	CC	AT	AT	TT	AT	AT	TT	AT	AT	TT	TT	TT	TT	CC	CC	CC	CC	TT	CC	TT	TT	TT	TT	TT	TT	TT	TT	CC	TT	TT	TT	TT	TT	TT	TT	TT	TT
2A	108184401	2A_108184401	TT	CC	TT	TT	TT	TT	TT	TT	TT	TT	CC	TT	TT	TT	TT	CT	TT	TT	TT	TT	TT	TT	TT	CC	CC	CC	CC	TT	CC	TT	TT	TT	TT	TT	TT	TT	TT	CC	TT	TT	TT	TT	TT	TT	TT	TT	TT
2A	108240872	2A_108240872	TT	CC	TT	TT	TT	TT	TT	TT	TT	TT	CC	TT	TT	TT	TT	CT	TT	TT	TT	TT	TT	TT	TT	CC	CC	CC	CC	TT	CC	TT	TT	TT	TT	TT	TT	TT	TT	CC	TT	TT	TT	TT	TT	TT	TT	TT	TT
2A	113313080	2A_113313080	AA	AA	TT	TT	AA	AA	TT	TT	TT	AA	AA	AA	TT	AA	AT	AT	TT	TT	TT	TT	AA	AA	AA	AA	AA	AA	AA	AA	AA	TT	TT	AA	TT	TT	AA	AT	TT	AA	TT	TT	TT	AT	AA	AA	TT	TT	AA
2A	115142667	2A_115142667	TT	CC	TT	TT	TT	TT	TT	TT	TT	TT	CC	TT	TT	TT	TT	CT	TT	TT	TT	TT	TT	TT	TT	CC	CC	CC	CC	TT	CC	TT	TT	TT	TT	TT	TT	TT	TT	CC	TT	TT	TT	TT	TT	TT	TT	TT	TT
2A	116347086	2A_116347086	CC	AA	CC	CC	CC	CC	CC	CC	CC	CC	AA	CC	CC	CC	CC	AC	CC	CC	CC	CC	CC	CC	CC	AA	AA	AA	AA	CC	AA	CC	CC	CC	CC	CC	CC	CC	CC	AC	CC	CC	CC	CC	CC	CC	CC	CC	CC
2A	117111694	2A_117111694	CC	TT	CC	CC	CC	CC	CC	CC	CC	CC	TT	CC	TT	CC	TC	TC	CC	CC	CC	CC	CC	CC	CC	TT	TT	TT	TT	CC	TT	CC	CC	CC	CC	CC	CC	CC	CC	TT	CC	CC	CC	CC	CC	CC	CC	CC	CC
2A	118239917	2A_118239917	TT	GG	TT	TT	TT	TT	TT	TT	TT	TT	GG	TT	TT	TT	TT	GT	TT	TT	TT	TT	TT	TT	TT	GG	GG	GG	GG	TT	GG	TT	TT	TT	TT	TT	TT	TT	TT	GG	TT	TT	TT	TT	TT	TT	TT	TT	TT
2A	118309929	2A_118309929	GG	AA	GG	GG	GG	GG	GG	GG	GG	GG	AA	GG	GG	GG	GG	AG	GG	GG	GG	GG	GG	GG	GG	AA	AA	AA	AA	GG	AA	GG	GG	GG	GG	GG	GG	GG	GG	AG	GG	GG	GG	GG	GG	GG	GG	GG	GG
2A	123140488	2A_123140488	CC	AA	CC	CC	CC	CC	CC	CC	CC	CC	AA	CC	CC	CC	CC	AC	CC	CC	CC	CC	CC	CC	CC	AA	AA	AA	AA	CC	AA	CC	CC	CC	CC	CC	CC	CC	CC	AA	CC	CC	CC	CC	CC	CC	CC	CC	CC
2A	123213067	2A_123213067	TT	CC	TT	TT	TT	TT	TT	TT	TT	TT	CC	TT	TT	TT	TT	CT	TT	TT	TT	TT	TT	TT	TT	CC	CC	CC	CC	TT	CC	TT	TT	TT	TT	TT	TT	TT	TT	CT	TT	TT	TT	TT	TT	TT	TT	TT	TT
2A	124274331	2A_124274331	AA	GG	AA	AA	AA	AA	AA	AA	AA	AA	GG	AA	AA	AA	AA	AA	AA	AA	AA	AA	AA	AA	AA	GG	GG	GG	GG	AA	GG	AA	AA	AA	AA	AA	AA	AA	AA	GA	AA	AA	AA	AA	AA	AA	AA	AA	AA
2A	124286770	2A_124286770	AA	CC	AA	AA	AA	AA	AA	AA	AA	AA	CC	AA	AA	AA	CA	CA	AA	AA	AA	AA	AA	AA	AA	CC	CC	CC	CC	AA	CC	AA	AA	AA	AA	AA	AA	AA	AA	CA	AA	AA	AA	AA	AA	AA	AA	AA	AA
2A	125201707	2A_125201707	TT	CC	TT	TT	TT	TT	TT	TT	TT	TT	CC	TT	TT	TT	TT	CT	TT	TT	TT	TT	TT	CC	CC	CC	CC	CC	CC	TT	CC	TT	TT	TT	TT	TT	TT	TT	TT	CC	TT	TT	TT	TT	TT	TT	TT	TT	TT
2A	126575563	2A_126575563	TT	CC	TT	TT	TT	TT	TT	TT	TT	TT	CC	TT	TT	TT	TT	CT	TT	TT	TT	TT	CC	CC	CC	CC	CC	CC	CC	TT	CC	TT	TT	TT	TT	TT	TT	TT	TT	CT	TT	TT	TT	TT	TT	TT	TT	TT	TT
2A	127012603	2A_127012603	CC	TT	CC	CC	CC	CC	CC	CC	CC	CC	TT	CC	CC	CC	CC	CC	CC	CC	CC	CC	CC	TT	TT	TT	TT	TT	TT	CC	TT	CC	CC	CC	CC	CC	CC	CC	CC	TC	CC	CC	CC	CC	CC	CC	CC	CC	CC
2A	128193196	2A_128193196	AA	GG	AA	AA	AA	AA	AA	AA	AA	AA	GG	AA	AA	AA	AA	GA	AA	AA	AA	AA	AA	GG	GG	GG	GG	GG	GG	AA	GG	AA	AA	AA	AA	AA	AA	AA	AA	GG	AA	AA	AA	AA	AA	AA	AA	AA	AA
2A	131202770	2A_131202770	GG	AA	GG	GG	GG	GG	GG	GG	GG	GG	AA	GG	GG	GG	GG	AG	GG	GG	GG	GG	GG	AA	AA	AA	AA	AA	AA	GG	AA	GG	GG	GG	GG	GG	GG	GG	GG	AG	GG	GG	GG	GG	GG	GG	GG	GG	GG
2A	132784671	2A_132784671	AA	CC	AA	AA	AA	AA	AA	AA	AA	AA	CC	AA	AA	AA	CA	CA	AA	AA	AA	AA	AA	CC	CC	CC	CC	CC	CC	AA	CC	AA	AA	AA	AA	AA	AA	AA	AA	CA	AA	AA	AA	AA	AA	AA	AA	AA	AA
2A	135210572	2A_135210572	AA	GG	AA	AA	AA	AA	AA	AA	AA	AA	GG	AA	AA	AA	AA	GA	AA	AA	AA	AA	AA	GG	GG	GG	GG	GG	GG	AA	GG	AA	AA	AA	AA	AA	AA	AA	AA	GA	AA	AA	AA	AA	AA	AA	AA	AA	AA
2A	136635604	2A_136635604	AA	TT	AA	AA	AA	AA	AA	AA	AA	AA	TT	AA	AA	AA	AA	TA	AA	AA	AA	AA	AA	TT	TT	TT	TT	TT	TT	AA	TT	AA	AA	AA	AA	AA	AA	AA	AA	TT	AA	AA	AA	AA	AA	AA	AA	AA	AA
2A	137950978	2A_137950978	AA	TT	AA	AA	AA	AA	AA	AA	AA	AA	TT	AA	AA	AA	AA	TA	AA	AA	AA	AA	AA	TT	TT	TT	TT	TT	TT	AA	TT	AA	AA	AA	AA	AA	AA	AA	AA	TA	AA	AA	AA	AA	AA	AA	AA	AA	AA
2A	138881908	2A_138881908	TT	CC	TT	TT	TT	TT	TT	TT	TT	TT	CC	TT	TT	TT	TT	CT	TT	TT	TT	TT	TT	CC	CC	CC	CC	CC	CC	TT	CC	TT	TT	TT	TT	TT	TT	TT	TT	CT	TT	TT	TT	TT	TT	TT	TT	TT	TT
2A	141405439	2A_141405439	AA	GG	AA	AA	AA	AA	AA	AA	AA	AA	GG	AA	AA	AA	AA	GA	AA	AA	AA	AA	AA	GG	GG	GG	GG	GG	GG	AA	GG	AA	AA	AA	AA	AA	AA	AA	AA	GA	AA	AA	AA	AA	AA	AA	AA	AA	AA
2A	141405664	2A_141405664	CC	GG	CC	CC	CC	CC	CC	CC	CC	CC	GG	CC	CC	CC	CC	GC	CC	CC	CC	CC	CC	GG	GG	GG	GG	GG	GG	CC	GG	CC	CC	CC	CC	CC	CC	CC	CC	GG	CC	CC	CC	CC	CC	CC	CC	CC	CC
2A	141531249	2A_141531249	CC	TT	CC	CC	CC	CC	CC	CC	CC	CC	TT	CC	CC	CC	CC	CC	CC	CC	CC	CC	CC	TT	TT	TT	TT	TT	TT	CC	TT	CC	CC	CC	CC	CC	CC	CC	CC	TC	CC	CC	CC	CC	CC	CC	CC	CC	CC
2A	142397449	2A_142397449	CC	GG	CC	CC	CC	CC	CC	CC	CC	CC	GG	CC	CC	CC	CC	CC	CC	CC	CC	CC	CC	GG	GG	GG	GG	GG	GG	CC	GG	CC	CC	CC	CC	CC	CC	CC	CC	GC	CC	CC	CC	CC	CC	CC	CC	CC	CC
2A	142722477	2A_142722477	AA	GG	AA	AA	AA	AA	AA	AA	AA	AA	GG	AA	AA	AA	AA	AA	AA	AA	AA	AA	AA	GG	GG	GG	GG	--	--	AA	GG	AA	AA	AA	AA	AA	AA	AA	AA	GA	AA	AA	AA	AA	AA	AA	AA	AA	AA
2A	143174413	2A_143174413	CC	AA	CC	CC	CC	CC	CC	CC	CC	CC	AA	CC	CC	CC	CC	AC	CC	CC	CC	CC	CC	AA	AA	AA	AA	AA	AA	CC	AA	CC	CC	CC	CC	CC	CC	CC	CC	AC	CC	CC	CC	CC	CC	CC	CC	CC	CC
2A	143553676	2A_143553676	AA	AA	AA	AA	AA	AA	AA	AA	AA	AA	AG	AA	AA	AA	AA	AA	AA	AG	AG	AA	AA	AA	AA	AA	AA	AA	AA	AA	AA	AA	AA	AA	AA	AA	AA	AA	AA	AA	AA	AA	AA	AA	AA	AA	AA	AA	AA
2A	144065493	2A_144065493	GG	GG	AA	AA	GG	GG	AA	AA	AA	GG	GG	GG	AA	GG	GA	GA	AA	AA	AA	AA	GG	GG	GG	GG	GG	GG	GG	GG	GG	AA	AA	GG	AA	AA	GG	GA	AA	GG	AA	AA	AA	GA	GG	GG	AA	AA	GG
2A	147518097	2A_147518097	TT	CC	TT	TT	TT	--	TT	TT	TT	TT	CC	TT	TT	TT	TT	TT	TT	TT	TT	TT	TT	CC	CC	CC	CC	CC	CC	TT	CC	TT	TT	TT	TT	TT	TT	TT	TT	CC	TT	TT	TT	TT	--	TT	TT	TT	TT
2A	147519590	2A_147519590	GG	CC	GG	GG	GG	GG	GG	GG	GG	GG	CC	GG	GG	GG	GG	GG	GG	GG	GG	GG	GG	CC	CC	CC	CC	CC	CC	GG	CC	GG	GG	GG	GG	GG	GG	GG	GG	CC	GG	GG	GG	GG	GG	GG	GG	GG	GG
2A	148848620	2A_148848620	AA	GG	AA	AA	AA	AA	AA	AA	AA	AA	GG	AA	AA	AA	AA	GA	AA	AA	AA	AA	AA	GG	GG	GG	GG	GG	GG	AA	GG	AA	AA	AA	AA	AA	AA	AA	AA	GA	AA	AA	AA	AA	AA	AA	AA	AA	AA
2A	149236215	2A_149236215	AA	GG	AA	AA	AA	AA	AA	AA	AA	AA	GG	AA	AA	AA	GA	GA	AA	AA	AA	AA	AA	GG	GG	GG	GG	GG	GG	AA	GG	AA	AA	AA	AA	AA	AA	AA	AA	GA	AA	AA	AA	AA	AA	AA	AA	AA	AA
2A	149460584	2A_149460584	AA	TT	AA	AA	AA	AA	AA	AA	AA	AA	TT	AA	AA	AA	AA	AA	AA	AA	AA	AA	AA	TT	TT	TT	TT	TT	TT	AA	TT	AA	AA	AA	AA	AA	AA	AA	AA	TT	AA	AA	AA	AA	AA	AA	AA	AA	AA
2A	149485712	2A_149485712	TT	GG	TT	TT	TT	TT	TT	TT	TT	TT	GG	TT	TT	TT	TT	GT	TT	TT	TT	TT	TT	GG	GG	GG	GG	GG	GG	TT	GG	TT	TT	TT	TT	TT	TT	TT	TT	GG	TT	TT	TT	TT	TT	TT	TT	TT	TT
2A	149649567	2A_149649567	CC	TT	CC	CC	CC	CC	CC	CC	CC	CC	TT	CC	CC	CC	CC	TC	CC	CC	CC	CC	CC	TT	TT	TT	TT	TT	TT	CC	TT	CC	CC	CC	CC	CC	CC	CC	CC	TT	CC	CC	CC	CC	CC	CC	CC	CC	CC
2A	149906989	2A_149906989	AA	GG	AA	AA	AA	AA	AA	AA	AA	AA	GG	AA	AA	AA	AA	GA	AA	AA	AA	AA	AA	GG	GG	GG	GG	GG	GG	AA	GG	AA	AA	AA	AA	AA	AA	AA	AA	GA	AA	AA	AA	AA	AA	AA	AA	AA	AA
2A	149924118	2A_149924118	GG	TT	GG	GG	GG	GG	GG	GG	GG	GG	TT	GG	GG	GG	GG	TG	GG	GG	GG	GG	GG	TT	TT	TT	TT	TT	TT	GG	TT	GG	GG	GG	GG	GG	GG	GG	GG	TG	GG	GG	GG	GG	GG	GG	GG	GG	GG
2A	150480342	2A_150480342	GG	TT	GG	GG	GG	GG	GG	GG	GG	GG	TT	GG	GG	GG	GG	GG	GG	GG	GG	GG	GG	TT	TT	TT	TT	TT	TT	GG	TT	GG	GG	GG	GG	GG	GG	GG	GG	TT	GG	GG	GG	GG	GG	GG	GG	GG	GG
2A	150480516	2A_150480516	AA	GG	AA	AA	AA	AA	AA	AA	AA	AA	GG	AA	AA	AA	AA	GA	AA	AA	AA	AA	AA	GG	GG	GG	GG	GG	GG	AA	GG	AA	AA	AA	AA	AA	AA	AA	AA	GA	AA	AA	AA	AA	AA	AA	AA	AA	AA
2A	150611828	2A_150611828	CC	TT	CC	CC	CC	CC	CC	CC	CC	CC	TT	CC	CC	CC	CC	TC	CC	CC	CC	CC	CC	TT	TT	TT	TT	TT	TT	CC	TT	CC	CC	CC	CC	CC	CC	CC	CC	TC	CC	CC	CC	CC	CC	CC	CC	CC	CC
2A	150708384	2A_150708384	CC	TT	CC	CC	CC	CC	CC	CC	CC	CC	TT	CC	CC	CC	CC	CC	CC	CC	CC	CC	CC	TT	TT	TT	TT	TT	TT	CC	TT	CC	CC	CC	CC	CC	CC	CC	CC	TC	CC	CC	CC	CC	CC	CC	CC	CC	CC
2A	150800470	2A_150800470	CC	AA	CC	CC	CC	--	CC	CC	CC	CC	AA	CC	CC	CC	CC	AC	CC	CC	CC	CC	CC	AA	AA	AA	AA	AA	AA	CC	AA	CC	CC	CC	CC	CC	CC	CC	CC	AA	CC	CC	CC	CC	CC	CC	CC	CC	CC
2A	152242446	2A_152242446	CC	TT	CC	CC	CC	CC	CC	CC	CC	CC	TT	CC	CC	CC	CC	TC	CC	CC	CC	CC	TT	TT	TT	TT	TT	TT	TT	TT	TT	CC	CC	CC	CC	CC	CC	CC	CC	TT	CC	CC	CC	CC	CC	CC	CC	CC	CC
2A	154119630	2A_154119630	AA	GG	AA	AA	AA	AA	AA	AA	AA	AA	GG	AA	AA	AA	GA	GA	AA	AA	AA	AA	AA	GG	GG	GG	GG	GG	GG	AA	GG	AA	AA	AA	AA	AA	AA	AA	AA	GA	AA	AA	AA	AA	AA	AA	AA	AA	AA
2A	154507120	2A_154507120	GG	TT	GG	GG	GG	GG	GG	GG	GG	GG	TT	GG	GG	GG	GG	TG	GG	GG	GG	GG	GG	TT	TT	TT	TT	TT	TT	GG	TT	GG	GG	GG	GG	GG	GG	GG	GG	TT	GG	GG	GG	GG	GG	GG	GG	GG	GG
2A	155741721	2A_155741721	GG	CC	GG	GG	GG	GG	GG	GG	GG	GG	CC	GG	GG	GG	GG	CG	GG	GG	GG	GG	GG	CC	CC	CC	CC	CC	CC	GG	CC	GG	GG	GG	GG	GG	GG	GG	GG	CG	GG	GG	GG	GG	GG	GG	GG	GG	GG
2A	155743689	2A_155743689	AA	GG	AA	AA	AA	AA	AA	AA	AA	AA	GG	AA	AA	AA	GA	GA	AA	AA	AA	AA	AA	GG	GG	GG	GG	GG	GG	AA	GG	AA	AA	AA	AA	AA	AA	AA	AA	GA	AA	AA	AA	AA	AA	AA	AA	AA	AA
2A	155952861	2A_155952861	TT	CC	TT	TT	TT	TT	TT	TT	TT	TT	CC	TT	TT	TT	TT	CT	TT	TT	TT	TT	TT	CC	CC	CC	CC	CC	CC	TT	CC	TT	TT	TT	TT	TT	TT	TT	TT	CT	TT	TT	TT	TT	TT	TT	TT	TT	TT
2A	155955574	2A_155955574	AA	GG	AA	AA	AA	AA	AA	AA	AA	AA	GG	AA	AA	AA	AA	GA	AA	AA	AA	AA	AA	GG	GG	GG	GG	GG	GG	AA	GG	AA	AA	AA	AA	AA	AA	AA	AA	GA	AA	AA	AA	AA	AA	AA	AA	AA	AA
2A	156625534	2A_156625534	CC	TT	CC	CC	CC	CC	CC	CC	CC	CC	TT	CC	CC	CC	CC	CT	CC	CC	CC	CC	CC	CC	CC	TT	TT	TT	TT	CC	TT	CC	CC	CC	CC	CC	CC	CC	CC	CC	CC	CC	CC	CC	CC	CC	CC	CC	CC
2A	156625799	2A_156625799	AA	CC	AA	AA	AA	AA	AA	AA	AA	AA	CC	AA	AA	AA	AA	AA	AA	--	AA	AA	AA	AA	AA	CC	CC	CC	CC	AA	CC	AA	AA	AA	AA	AA	AA	AA	AA	AA	AA	AA	AA	AA	AA	AA	AA	AA	AA
2A	156648464	2A_156648464	TT	CC	TT	TT	TT	TT	TT	TT	TT	TT	CC	TT	TT	TT	TT	CT	TT	TT	TT	TT	CC	CC	CC	CC	CC	CC	CC	CC	CC	TT	TT	TT	TT	TT	TT	TT	TT	CC	TT	TT	TT	TT	TT	TT	TT	TT	TT
2A	157494133	2A_157494133	AA	GG	AA	AA	AA	--	AA	AA	AA	AA	GG	AA	--	AA	AA	AG	AA	AA	AA	AA	AA	AA	AA	GG	GG	--	GG	AA	GG	AA	AA	AA	AA	AA	AA	AA	AA	AA	AA	AA	--	AA	AA	AA	AA	AA	AA
2A	157777239	2A_157777239	GG	CC	GG	GG	GG	GG	GG	GG	GG	GG	CC	GG	GG	GG	GG	GC	GG	GG	GG	GG	GG	GG	GG	CC	CC	CC	CC	GG	CC	GG	GG	GG	GG	GG	GG	GG	GG	GG	GG	GG	GG	GG	GG	GG	GG	GG	GG
2A	163659144	2A_163659144	AA	AA	GG	GG	AA	AA	GG	GG	GG	AA	AA	AA	AG	AA	AG	AG	GG	GG	GG	GG	AA	AA	AA	AA	AA	AA	AA	AA	AA	GG	GG	AA	GG	AG	AA	AA	GG	AA	GG	GG	GG	AG	AA	AA	GG	GG	AA
2A	165841608	2A_165841608	CC	CC	AA	AA	AA	CC	AA	AA	AA	AA	CC	AA	CA	AA	AA	CA	AA	AA	AA	AA	AA	AA	AA	CC	CC	CC	CC	AA	CC	AA	AA	AA	AA	CA	AA	CA	AA	CC	AA	AA	AA	AA	AA	AA	AA	AA	AA
2A	167727328	2A_167727328	AA	AA	GG	GG	GG	AA	GG	GG	GG	GG	AA	GG	AG	GG	GG	AG	GG	GG	GG	GG	GG	GG	GG	AA	AA	AA	AA	GG	AA	GG	GG	GG	GG	AG	GG	AG	GG	AG	GG	GG	GG	GG	GG	GG	GG	GG	GG
2A	178169283	2A_178169283	TT	TT	CC	CC	CC	TT	CC	CC	CC	CC	TT	CC	TC	TT	TC	TC	CC	CC	CC	CC	CC	CC	CC	TT	TT	TT	TT	CC	TT	CC	CC	CC	CC	TC	CC	TC	CC	TC	CC	CC	CC	CC	CC	TT	CC	CC	CC
2A	178438650	2A_178438650	TT	TT	GG	GG	GG	TT	GG	GG	GG	GG	TT	GG	TG	TT	TG	TG	GG	GG	GG	GG	GG	GG	GG	TT	TT	TT	TT	GG	TT	GG	GG	GG	GG	TG	GG	TG	GG	TG	GG	GG	GG	GG	GG	TT	GG	GG	GG
2A	182323545	2A_182323545	TT	TT	CC	CC	CC	TT	CC	CC	CC	CC	TT	CC	TC	TT	TC	CC	CC	CC	CC	CC	CC	CC	CC	TT	TT	TT	TT	CC	TT	CC	CC	CC	CC	TC	CC	TC	CC	TC	CC	CC	CC	CC	CC	TT	CC	CC	CC
2A	183580954	2A_183580954	GG	GG	TT	TT	TT	GG	TT	TT	TT	TT	GG	TT	GT	GG	GT	GT	TT	TT	TT	TT	TT	TT	TT	GG	GG	GG	GG	TT	GG	TT	TT	TT	TT	GT	TT	GT	TT	GG	TT	TT	TT	TT	TT	GG	TT	TT	TT
2A	184753875	2A_184753875	AA	AA	GG	GG	GG	--	GG	GG	GG	GG	AA	GG	GG	AA	AG	GG	GG	GG	GG	GG	GG	GG	GG	--	AA	AA	AA	GG	AA	GG	GG	GG	GG	GG	GG	GG	GG	AG	GG	GG	GG	GG	GG	AA	GG	GG	GG
2A	185262432	2A_185262432	AA	AA	GG	GG	GG	AA	GG	GG	GG	GG	AA	GG	AG	AA	AG	GG	GG	GG	GG	GG	GG	GG	GG	AA	AA	AA	AA	GG	AA	GG	GG	GG	GG	AG	GG	AG	GG	AA	GG	GG	GG	GG	GG	AA	GG	GG	GG
2A	186414305	2A_186414305	TT	TT	CC	CC	CC	TT	CC	CC	CC	CC	TT	CC	TC	TT	TC	TC	CC	CC	CC	CC	CC	CC	CC	TT	TT	TT	TT	CC	TT	CC	CC	CC	CC	TC	CC	TC	CC	TC	CC	CC	CC	CC	CC	TT	CC	CC	CC
2A	186424942	2A_186424942	AA	AA	GG	GG	GG	AA	GG	GG	GG	GG	AA	GG	AG	AA	AG	AG	GG	GG	GG	GG	GG	GG	GG	AA	AA	AA	AA	GG	AA	GG	GG	GG	GG	AG	GG	AG	GG	AA	GG	GG	GG	GG	GG	AA	GG	GG	GG
2A	186470523	2A_186470523	GG	GG	TT	TT	TT	GG	TT	TT	TT	TT	GG	TT	GT	GG	GT	GT	TT	TT	TT	TT	TT	TT	TT	GG	GG	GG	GG	TT	GG	TT	TT	TT	TT	GT	TT	GT	TT	GT	TT	TT	TT	TT	TT	GG	TT	TT	TT
2A	187893095	2A_187893095	CC	CC	TT	TT	TT	CC	TT	TT	TT	TT	CC	TT	CT	CC	CT	TT	TT	TT	TT	TT	TT	TT	TT	CC	CC	CC	CC	TT	CC	TT	TT	TT	TT	CT	TT	CT	TT	CC	TT	TT	TT	TT	TT	CC	TT	TT	TT
2A	187893439	2A_187893439	AA	AA	GG	GG	GG	AA	GG	GG	GG	GG	AA	GG	AG	AA	AG	AG	GG	GG	GG	GG	GG	GG	GG	AA	AA	AA	AA	GG	AA	GG	GG	GG	GG	AG	GG	AG	GG	AG	GG	GG	GG	GG	GG	AA	GG	GG	GG
2A	188448228	2A_188448228	AA	AA	GG	GG	GG	AA	GG	GG	GG	GG	AA	GG	AA	AA	AG	GG	GG	GG	GG	GG	GG	GG	GG	AA	AA	AA	AA	GG	AA	GG	GG	GG	GG	AG	GG	AG	GG	AA	GG	GG	GG	GG	GG	AA	GG	GG	GG
2A	189562281	2A_189562281	GG	GG	AA	AA	AA	GG	AA	AA	AA	AA	GG	AA	GA	GG	GA	GA	AA	AA	AA	AA	AA	AA	AA	GG	GG	GG	GG	AA	GG	AA	AA	AA	AA	GA	AA	GA	AA	GG	AA	AA	AA	AA	AA	GG	AA	AA	AA
2A	189607999	2A_189607999	GG	GG	AA	AA	AA	GG	AA	AA	AA	AA	GG	AA	GA	GG	GA	GA	AA	AA	AA	AA	AA	AA	AA	GG	GG	GG	GG	AA	GG	AA	AA	AA	AA	GA	AA	GA	AA	GA	AA	AA	AA	AA	AA	GG	AA	AA	AA
2A	189817136	2A_189817136	CC	CC	TT	TT	TT	CC	TT	TT	TT	TT	CC	TT	CT	CC	CT	CT	TT	TT	TT	TT	TT	TT	TT	CC	CC	CC	CC	TT	CC	TT	TT	TT	TT	CT	TT	CT	TT	CT	TT	TT	TT	TT	TT	CC	TT	TT	TT
2A	189817322	2A_189817322	AA	AA	GG	GG	GG	AA	GG	GG	GG	GG	AA	GG	AA	AA	AG	AG	GG	--	GG	GG	GG	GG	GG	AA	AA	AA	AA	GG	AA	GG	GG	GG	GG	AG	GG	AG	GG	AA	GG	GG	GG	GG	GG	AA	GG	GG	GG
2A	190320185	2A_190320185	CC	CC	TT	TT	TT	CC	TT	TT	TT	TT	CC	TT	CT	CC	CT	CT	TT	TT	TT	TT	TT	TT	TT	CC	CC	CC	CC	TT	CC	TT	TT	TT	TT	CT	TT	CT	TT	CT	TT	TT	TT	TT	TT	CC	TT	TT	TT
2A	191019958	2A_191019958	GG	GG	AA	AA	AA	GG	AA	AA	AA	AA	GG	AA	GA	GG	GA	GA	AA	AA	AA	AA	AA	AA	AA	GG	GG	GG	GG	AA	GG	AA	AA	AA	AA	GA	AA	GA	AA	GA	AA	AA	AA	AA	AA	GG	AA	AA	AA
2A	191191155	2A_191191155	GG	GG	TT	TT	TT	GG	TT	TT	TT	TT	GG	TT	GT	GG	GT	TT	TT	TT	TT	TT	TT	TT	TT	GG	GG	GG	GG	TT	GG	TT	TT	TT	TT	GT	TT	GT	TT	GT	TT	TT	TT	TT	TT	GG	TT	TT	TT
2A	191198488	2A_191198488	GG	GG	AA	AA	AA	GG	AA	AA	AA	AA	GG	AA	GA	GG	GA	AA	AA	AA	AA	AA	AA	AA	AA	GG	GG	GG	GG	AA	GG	AA	AA	AA	AA	GA	AA	GA	AA	GA	AA	AA	AA	AA	AA	GG	AA	AA	AA
2A	194088974	2A_194088974	GG	GG	AA	AA	AA	GG	AA	AA	AA	AA	GG	AA	GA	GG	GA	GA	AA	AA	AA	AA	AA	AA	AA	GG	GG	GG	GG	AA	GG	AA	AA	AA	AA	GA	AA	GA	AA	GA	AA	AA	AA	AA	AA	GG	AA	AA	AA
2A	194710158	2A_194710158	AA	AA	GG	GG	GG	AA	GG	GG	GG	GG	AA	GG	AG	AA	AG	AG	GG	GG	GG	GG	GG	GG	GG	AA	AA	AA	AA	GG	AA	GG	GG	GG	GG	AG	GG	AG	GG	AA	GG	GG	GG	GG	GG	AA	GG	GG	GG
2A	195097506	2A_195097506	CC	CC	TT	TT	TT	CC	TT	TT	TT	TT	CC	TT	CT	CC	CT	CT	TT	TT	TT	TT	TT	TT	TT	CC	CC	CC	CC	TT	CC	TT	TT	TT	TT	CT	TT	CT	TT	CT	TT	TT	TT	TT	TT	CC	TT	TT	TT
2A	195097700	2A_195097700	GG	GG	AA	AA	AA	GG	AA	AA	AA	AA	GG	AA	GA	GG	GA	GA	AA	AA	AA	AA	AA	AA	AA	GG	GG	GG	GG	AA	GG	AA	AA	AA	AA	GA	AA	GA	AA	GA	AA	AA	AA	AA	AA	GG	AA	AA	AA
2A	195830000	2A_195830000	AA	AA	GG	GG	GG	AA	GG	GG	GG	GG	AA	GG	AG	AA	AG	AG	GG	GG	GG	GG	GG	GG	GG	AA	AA	AA	AA	GG	AA	GG	GG	GG	GG	AG	GG	AG	GG	AG	GG	GG	GG	GG	GG	AA	GG	GG	GG
2A	196216170	2A_196216170	GG	GG	AA	AA	AA	GG	AA	AA	AA	AA	GG	AA	GA	GG	GA	GA	AA	AA	AA	AA	AA	AA	AA	GG	GG	GG	GG	AA	GG	AA	AA	AA	AA	GA	AA	GA	AA	GA	AA	AA	AA	AA	AA	GG	AA	AA	AA
2A	198593910	2A_198593910	CC	CC	AA	AA	AA	CC	AA	AA	AA	AA	CC	AA	AA	CC	CA	AA	AA	AA	AA	AA	AA	AA	AA	CC	CC	CC	CC	AA	CC	AA	AA	AA	AA	CA	AA	CA	AA	CA	AA	AA	AA	AA	AA	CC	AA	AA	AA
2A	198813684	2A_198813684	GG	GG	AA	AA	AA	GG	AA	AA	AA	AA	GG	AA	AA	GG	GA	AA	AA	AA	AA	AA	AA	AA	AA	GG	GG	GG	GG	AA	GG	AA	AA	AA	AA	GA	AA	GA	AA	GA	AA	AA	AA	AA	AA	GG	AA	AA	AA
2A	199320522	2A_199320522	TT	TT	TT	TT	TT	TT	TT	TT	TT	CC	TT	TT	TT	TT	TT	TT	TT	TT	TT	TT	TT	TT	TT	TT	TT	TT	TT	TT	TT	TT	TT	TT	TT	TT	TT	TT	TT	TT	TT	TT	TT	TT	TT	TT	TT	TT	TT
2A	199331197	2A_199331197	CC	CC	TT	TT	TT	CC	TT	TT	TT	TT	CC	TT	CT	CC	CT	CT	TT	TT	TT	TT	TT	TT	TT	CC	CC	CC	CC	TT	CC	TT	TT	TT	TT	CT	TT	CT	TT	CC	TT	TT	TT	TT	TT	CC	TT	TT	TT
2A	199989794	2A_199989794	AA	AA	GG	GG	GG	AA	GG	GG	GG	GG	AA	GG	AG	AA	AG	AG	GG	GG	GG	GG	GG	GG	GG	AA	AA	AA	AA	GG	AA	GG	GG	GG	GG	AG	GG	AG	GG	AG	GG	GG	GG	GG	GG	AA	GG	GG	GG
2A	200752180	2A_200752180	GG	GG	TT	TT	TT	GG	TT	TT	TT	TT	GG	TT	GT	GG	GT	GT	TT	TT	TT	TT	TT	TT	TT	GG	GG	GG	GG	TT	GG	TT	TT	TT	TT	TT	TT	GT	TT	GT	TT	TT	TT	TT	TT	GG	TT	TT	TT
2A	201320948	2A_201320948	GG	GG	AA	AA	AA	GG	AA	AA	AA	AA	GG	AA	GA	GG	GA	GA	AA	AA	AA	AA	GG	AA	AA	GG	GG	GG	GG	AA	GG	AA	AA	GG	AA	GA	AA	GA	AA	GA	AA	AA	AA	AA	AA	GG	AA	AA	AA
2A	202071678	2A_202071678	AA	AA	AA	AA	AA	AA	AA	AA	AA	AA	AA	AA	AA	AA	AA	AA	AA	AA	AA	AA	GG	AA	AA	AA	AA	AA	AA	AA	AA	AA	AA	GG	AA	AA	AA	AA	AA	AA	AA	AA	AA	AA	AA	AA	AA	AA	AA
2A	202079261	2A_202079261	TT	TT	CC	CC	CC	TT	CC	CC	CC	TT	TT	CC	TC	TT	TC	TC	CC	CC	CC	CC	CC	CC	CC	TT	TT	TT	TT	TT	TT	CC	CC	CC	CC	TC	CC	TC	CC	TT	CC	CC	CC	CC	CC	TT	CC	CC	CC
2A	205252980	2A_205252980	CC	CC	TT	TT	TT	CC	TT	TT	TT	CC	CC	TT	--	CC	CT	CT	TT	--	TT	TT	CC	TT	TT	CC	CC	CC	CC	TT	CC	TT	TT	CC	TT	CT	TT	CT	TT	CT	TT	TT	TT	TT	--	CC	TT	TT	TT
2A	205253228	2A_205253228	TT	TT	CC	CC	CC	TT	CC	CC	CC	TT	TT	CC	TC	TT	TC	TC	CC	CC	CC	CC	TT	CC	CC	TT	TT	TT	TT	CC	TT	CC	CC	TT	CC	TC	CC	TC	CC	TC	CC	CC	CC	CC	CC	TT	CC	CC	CC
2A	205786050	2A_205786050	AA	AA	GG	GG	GG	AA	GG	GG	GG	GG	AA	GG	AG	AA	AG	AG	GG	GG	GG	GG	GG	GG	GG	AA	AA	AA	AA	GG	AA	GG	GG	GG	GG	AG	GG	AG	GG	AG	GG	GG	GG	GG	GG	AA	GG	GG	GG
2A	208236013	2A_208236013	TT	TT	TT	TT	TT	TT	TT	TT	TT	TT	TT	CC	TT	TT	TT	TT	TT	TT	TT	TT	TT	TT	TT	TT	TT	TT	TT	TT	TT	TT	TT	TT	TT	TT	TT	TT	TT	TT	TT	TT	TT	TT	TT	TT	TT	TT	TT
2A	209041248	2A_209041248	AA	AA	GG	GG	GG	AA	GG	GG	GG	AA	AA	GG	AG	AA	AG	AG	GG	GG	GG	GG	AA	GG	GG	AA	AA	AA	AA	GG	AA	GG	GG	AA	GG	AG	GG	AG	GG	AG	GG	GG	GG	GG	GG	AA	GG	GG	GG
2A	209205497	2A_209205497	TT	TT	CC	CC	CC	TT	CC	CC	CC	TT	TT	CC	--	TT	TC	TC	CC	CC	CC	CC	TT	CC	CC	TT	TT	TT	TT	CC	TT	CC	CC	TT	CC	TT	CC	TC	CC	TT	CC	CC	CC	CC	--	TT	CC	CC	CC
2A	213052282	2A_213052282	TT	TT	CC	CC	CC	TT	CC	CC	CC	TT	TT	CC	TC	TT	TC	TC	CC	CC	CC	CC	TT	CC	CC	TT	TT	TT	TT	CC	TT	CC	CC	TT	CC	TC	CC	TC	CC	TT	CC	CC	CC	CC	CC	TT	CC	CC	CC
2A	213731180	2A_213731180	AA	AA	GG	GG	GG	AA	GG	GG	GG	AA	AA	GG	AG	AA	AG	AG	GG	GG	GG	GG	AA	GG	GG	AA	AA	AA	AA	GG	AA	GG	GG	AA	GG	AG	GG	AG	GG	AA	GG	GG	GG	GG	GG	AA	GG	GG	GG
2A	213892661	2A_213892661	AA	AA	GG	GG	GG	AA	GG	GG	GG	AA	AA	GG	AG	AA	AG	GG	GG	GG	GG	GG	AA	GG	GG	AA	AA	AA	AA	GG	AA	--	GG	AA	GG	AG	GG	AG	GG	AA	GG	GG	GG	GG	GG	AA	GG	GG	GG
2A	214966871	2A_214966871	AA	AA	TT	TT	TT	AA	TT	TT	TT	AA	AA	TT	AT	AA	AT	AT	TT	TT	TT	TT	AA	TT	TT	AA	AA	AA	AA	TT	AA	TT	TT	AA	TT	AT	TT	AT	TT	AT	TT	TT	TT	TT	TT	AA	TT	TT	TT
2A	217527990	2A_217527990	CC	CC	TT	TT	TT	CC	TT	TT	TT	CC	CC	TT	CT	CC	CT	CT	TT	TT	TT	TT	CC	TT	TT	CC	CA	CC	CC	TT	CC	--	TT	CC	TT	CT	TT	CT	TT	CC	TT	TT	TT	TT	TT	CC	TT	TT	TT
2A	217836104	2A_217836104	TT	TT	CC	CC	CC	TT	CC	CC	CC	TT	TT	CC	TC	TT	TC	CC	CC	CC	CC	CC	TT	CC	CC	TT	TT	TT	TT	TC	TT	CC	CC	TT	CC	TC	CC	TC	CC	TT	CC	CC	CC	CC	CC	TT	CC	CC	CC
2A	218955185	2A_218955185	GG	GG	TT	TT	TT	GG	TT	TT	TT	GG	GG	TT	GT	GG	GT	GT	TT	TT	TT	TT	GG	TT	TT	GG	GG	GG	GG	TT	GG	TT	TT	GG	TT	GT	TT	GT	TT	GT	TT	TT	TT	TT	TT	GG	TT	TT	TT
2A	220533138	2A_220533138	CC	CC	TT	TT	TT	CC	TT	TT	TT	CC	CC	CC	CT	CC	CT	TT	TT	TT	TT	TT	CC	TT	TT	CC	CC	CC	CC	TT	CC	TT	TT	CC	TT	CT	TT	CC	TT	CT	TT	TT	TT	TT	TT	CC	TT	TT	TT
2A	222000764	2A_222000764	TT	TT	CC	CC	CC	TT	CC	CC	CC	TT	TT	CC	TC	TT	TC	TC	CC	CC	CC	CC	TT	CC	CC	TT	TT	TT	TT	CC	TT	CC	CC	TT	CC	TC	CC	TC	CC	TC	CC	CC	CC	CC	CC	TT	CC	CC	CC
2A	223262766	2A_223262766	CC	CC	AA	AA	AA	CC	AA	AA	AA	CC	CC	CC	CA	CC	CA	CA	AA	AA	AA	AA	CC	AA	AA	CC	CC	CC	CC	AA	CC	AA	AA	CC	AA	CA	AA	CA	AA	CA	AA	AA	AA	AA	AA	CC	AA	AA	AA
2A	224240327	2A_224240327	GG	GG	AA	AA	AA	GG	AA	AA	AA	GG	GG	GG	GG	GG	GA	GA	AA	AA	AA	AA	GG	AA	AA	GG	GG	GG	GG	AA	GG	AA	AA	GG	AA	GA	AA	GA	AA	GG	AA	AA	AA	AA	AA	GG	AA	AA	AA
2A	225798513	2A_225798513	CC	CC	TT	TT	TT	CC	TT	TT	TT	CC	CC	CC	CT	CC	CT	CT	TT	TT	TT	TT	CC	TT	TT	CC	CC	CC	CC	TT	CC	TT	TT	CC	TT	CT	TT	CT	TT	CT	TT	TT	TT	TT	TT	CC	TT	TT	TT
2A	226456309	2A_226456309	TT	TT	GG	GG	GG	TT	GG	GG	GG	TT	TT	GG	TG	TT	TG	TG	GG	GG	GG	GG	TT	GG	GG	TT	TT	TT	TT	GG	TT	GG	GG	TT	GG	TG	GG	TG	GG	TT	GG	GG	GG	GG	GG	TT	GG	GG	GG
2A	226629113	2A_226629113	CC	CC	TT	TT	TT	CC	TT	TT	TT	CC	CC	TT	CT	CC	CT	CT	TT	TT	TT	TT	CC	TT	TT	CC	CC	CC	CC	TT	CC	TT	TT	CC	TT	CT	TT	CT	TT	CC	TT	TT	TT	TT	TT	CC	TT	TT	TT
2A	227152191	2A_227152191	TT	TT	CC	CC	CC	TT	CC	CC	CC	TT	TT	CC	TC	TT	TC	TC	CC	CC	CC	CC	TT	CC	CC	TT	TT	TT	TT	CC	TT	CC	CC	TT	CC	TC	CC	TC	CC	TT	CC	CC	CC	CC	CC	TT	CC	CC	CC
2A	227296182	2A_227296182	CC	CC	GG	GG	GG	CC	GG	GG	GG	CC	CC	GG	CG	CC	CG	CG	GG	GG	GG	GG	CC	GG	GG	CC	CC	CC	CC	GG	CC	GG	GG	CC	GG	CG	GG	CG	GG	CG	GG	GG	GG	GG	GG	CC	GG	GG	GG
2A	228329170	2A_228329170	CC	CC	TT	TT	TT	CC	TT	TT	TT	CC	CC	TT	CT	CC	CT	CT	TT	TT	TT	TT	CC	TT	TT	CC	CC	CC	CC	TT	CC	TT	TT	CC	TT	CT	TT	CT	TT	CT	TT	TT	TT	TT	TT	CC	TT	TT	TT
2A	228331270	2A_228331270	GG	GG	AA	AA	AA	GG	AA	AA	AA	GG	GG	AA	GA	GG	GA	GA	AA	AA	AA	AA	GG	AA	AA	GG	GG	GG	GG	AA	GG	AA	AA	GG	AA	GA	AA	GA	AA	GA	AA	AA	AA	AA	AA	GG	AA	AA	AA
2A	228331421	2A_228331421	CC	CC	AA	AA	AA	CC	AA	AA	AA	CC	CC	AA	CA	CC	CA	AA	AA	AA	AA	AA	CC	AA	AA	CC	CC	CC	CC	AA	CC	AA	AA	CC	AA	CA	AA	CA	AA	CC	AA	AA	AA	AA	AA	CC	AA	AA	AA
2A	230010832	2A_230010832	GG	GG	AA	AA	AA	GG	AA	AA	AA	GG	GG	AA	GA	GG	GA	GA	AA	AA	AA	AA	GG	AA	AA	GG	GG	GG	GG	AA	GG	AA	AA	GG	AA	GA	AA	GA	AA	GA	AA	AA	AA	AA	AA	GG	AA	AA	AA
2A	231981169	2A_231981169	GG	GG	CC	CC	CC	GG	CC	CC	CC	GG	GG	CC	GC	GG	GC	GC	CC	CC	CC	CC	GG	CC	CC	GG	GG	GG	GG	CC	GG	CC	CC	GG	CC	GC	CC	GC	CC	GC	CC	CC	CC	CC	CC	GG	CC	CC	CC
2A	234055798	2A_234055798	CC	CC	TT	TT	TT	CC	TT	TT	TT	CC	CC	TT	CT	CC	CT	CT	TT	TT	TT	TT	CC	TT	TT	CC	CC	CC	CC	TT	CC	TT	TT	CC	TT	CT	TT	CT	TT	CT	TT	TT	TT	TT	TT	CC	TT	TT	TT
2A	234412556	2A_234412556	GG	GG	AA	AA	AA	GG	AA	AA	AA	GG	GG	AA	GA	GG	GA	AA	AA	AA	AA	AA	GG	AA	AA	GG	GG	GG	GG	AA	GG	AA	AA	GG	AA	GA	AA	GA	AA	GA	AA	AA	AA	AA	AA	GG	AA	AA	AA
2A	234412680	2A_234412680	AA	AA	GG	GG	GG	AA	GG	GG	GG	AA	AA	GG	AA	AA	AG	GG	GG	GG	GG	GG	AA	GG	GG	AA	AA	AA	AA	GG	AA	GG	GG	AA	GG	AG	GG	AG	GG	AG	GG	GG	GG	GG	GG	AA	GG	GG	GG
2A	234523100	2A_234523100	TT	TT	AA	AA	AA	TT	AA	AA	AA	TT	TT	AA	TA	TT	TA	TA	AA	AA	AA	AA	TT	AA	AA	TT	TT	TT	TT	AA	TT	AA	AA	TT	AA	TA	AA	TA	AA	TT	AA	AA	AA	AA	AA	TT	AA	AA	AA
2A	236497121	2A_236497121	CC	CC	AA	AA	AA	CC	AA	AA	AA	CC	CC	AA	CA	CC	CA	CA	AA	AA	AA	AA	CC	AA	AA	CC	CC	CC	CC	AA	CC	AA	CA	CC	AA	CA	AA	CA	AA	CA	AA	AA	AA	AA	AA	CC	AA	AA	AA
2A	236894209	2A_236894209	CC	CC	TT	TT	TT	CC	TT	TT	TT	CC	CC	TT	CT	CC	CT	CT	TT	TT	TT	TT	CC	TT	TT	CC	CC	CC	CC	TT	CC	TT	TT	CC	TT	CT	TT	CT	TT	CC	TT	TT	TT	TT	TT	CC	TT	TT	TT
2A	236911800	2A_236911800	GG	GG	AA	AA	AA	GG	AA	AA	AA	GG	GG	AA	GA	GG	GA	GA	AA	AA	AA	AA	GG	AA	AA	GG	GG	GG	GG	AA	GG	AA	AA	GG	AA	GA	AA	GA	AA	GA	AA	AA	AA	AA	AA	GG	AA	AA	AA
2A	239833489	2A_239833489	TT	TT	GG	GG	GG	TT	GG	GG	GG	TT	TT	GG	TG	TT	TG	TG	GG	GG	GG	GG	TT	GG	GG	TT	TT	TT	TT	GG	TT	GG	GG	TT	GG	TG	GG	TG	GG	TG	GG	GG	GG	GG	GG	TT	GG	GG	GG
2A	240580890	2A_240580890	TT	TT	CC	CC	CC	TT	CC	CC	CC	TT	TT	CC	TC	TT	TC	TC	CC	CC	CC	CC	TT	CC	CC	TT	TT	TT	TT	CC	TT	CC	CC	TT	CC	TC	CC	TC	CC	TT	CC	CC	CC	CC	CC	TT	CC	CC	CC
2A	240899288	2A_240899288	TT	TT	CC	CC	CC	TT	CC	CC	CC	TT	TT	CC	TC	TT	TC	TC	CC	CC	CC	CC	TT	CC	CC	TT	TT	TT	TT	CC	TT	CC	CC	TT	CC	TC	CC	TC	CC	TC	CC	CC	CC	CC	CC	TT	CC	CC	CC
2A	241299610	2A_241299610	TT	TT	AA	AA	AA	TT	AA	AA	AA	TT	TT	TT	TA	TT	TA	TA	AA	AA	AA	AA	TT	AA	AA	TT	TT	TT	TT	AA	TT	AA	AA	TT	AA	TA	AA	TA	AA	TA	AA	AA	AA	AA	AA	TT	AA	AA	AA
2A	241299791	2A_241299791	GG	GG	AA	AA	AA	GG	AA	AA	AA	GG	GG	AA	GA	GG	GA	GA	AA	AA	AA	AA	GG	AA	AA	GG	GG	GG	GG	AA	GG	AA	AA	GG	AA	GA	AA	GA	AA	GG	AA	AA	AA	AA	AA	GG	AA	AA	AA
2A	242858684	2A_242858684	GG	GG	AA	AA	AA	GG	AA	AA	AA	GG	GG	AA	AA	GG	GA	GA	AA	AA	AA	AA	GG	AA	AA	GG	GG	GG	GG	AA	GG	AA	AA	GG	AA	GA	AA	GA	AA	GG	AA	AA	AA	AA	AA	GG	AA	AA	AA
2A	242858852	2A_242858852	TT	TT	CC	CC	CC	TT	CC	CC	CC	TT	TT	CC	TC	TT	TC	TC	CC	CC	CC	CC	TT	CC	CC	TT	TT	TT	TT	CC	TT	CC	CC	TT	CC	TC	CC	TC	CC	TC	CC	CC	CC	CC	CC	TT	CC	CC	CC
2A	244270741	2A_244270741	CC	CC	TT	TT	TT	CC	TT	TT	TT	CC	CC	TT	CT	CC	CT	CT	TT	TT	TT	TT	CC	TT	TT	CC	CC	CC	CC	TT	CC	TT	TT	CC	TT	CT	TT	CT	TT	CC	TT	TT	TT	TT	TT	CC	TT	TT	TT
2A	244956812	2A_244956812	AA	AA	GG	GG	GG	AA	GG	GG	GG	GG	AA	GG	AG	AA	AG	AG	GG	GG	GG	GG	GG	GG	GG	AA	AA	AA	AA	GG	AA	GG	GG	GG	GG	AG	GG	AG	GG	AG	GG	GG	GG	GG	GG	AA	GG	GG	GG
2A	245403675	2A_245403675	AA	AA	GG	GG	GG	AA	GG	GG	GG	AA	AA	GG	AG	AA	AG	AG	GG	GG	GG	GG	AA	GG	GG	AA	AA	AA	AA	GG	AA	GG	GG	AA	GG	AG	GG	AG	GG	AG	GG	GG	GG	GG	GG	AA	GG	GG	GG
2A	246661699	2A_246661699	AA	AA	GG	GG	GG	AA	GG	GG	GG	AA	AA	GG	AG	AA	AG	AG	GG	GG	GG	GG	AA	GG	GG	AA	AA	AA	AA	GG	AA	GG	GG	AA	GG	AG	GG	AG	GG	AG	GG	GG	GG	GG	GG	AA	GG	GG	GG
2A	246662011	2A_246662011	AA	AA	GG	GG	GG	--	GG	GG	GG	AA	AA	GG	AG	AA	AG	AG	GG	--	GG	GG	AA	GG	GG	AA	AA	AA	AA	GG	AA	--	GG	AA	GG	GG	GG	AG	GG	AA	GG	GG	GG	GG	GG	AA	GG	GG	GG
2A	246870873	2A_246870873	CC	CC	AA	AA	AA	CC	AA	AA	AA	CC	CC	AA	CA	CC	CA	CA	AA	AA	AA	AA	CC	AA	AA	CC	CC	CC	CC	AA	CC	AA	AA	CC	AA	CA	AA	CA	AA	CA	AA	AA	AA	AA	AA	CC	AA	AA	AA
2A	248801345	2A_248801345	AA	AA	GG	GG	GG	AA	GG	GG	GG	AA	AA	GG	AA	AA	AG	AG	GG	GG	GG	GG	AA	GG	GG	AA	AA	AA	AA	GG	AA	GG	GG	AA	GG	AG	GG	AG	GG	AG	GG	GG	GG	GG	GG	AA	GG	GG	GG
2A	249626429	2A_249626429	CC	CC	TT	TT	TT	CC	TT	TT	TT	CC	CC	TT	CT	CC	CT	CT	TT	TT	TT	TT	CC	TT	TT	CC	CC	CC	CC	TT	CC	TT	TT	CC	TT	CT	TT	CT	TT	CT	TT	TT	TT	TT	TT	CC	TT	TT	TT
2A	250848519	2A_250848519	AA	AA	AA	AA	AA	AA	AA	AA	AA	GG	AA	AA	AA	AA	AA	AA	AA	AA	AA	AA	GG	AA	AA	AA	AA	AA	AA	AA	AA	AA	AA	GG	AA	AA	AA	AA	AA	GG	AA	AA	AA	AA	AA	AA	AA	AA	AA
2A	250898219	2A_250898219	TT	TT	CC	CC	CC	TT	CC	CC	CC	TT	TT	CC	TC	TT	TC	TC	CC	CC	CC	CC	TT	CC	CC	TT	TT	TT	TT	CC	TT	CC	CC	TT	CC	TC	CC	TC	CC	TT	CC	CC	CC	CC	CC	TT	CC	CC	CC
2A	252277645	2A_252277645	TT	TT	CC	CC	CC	TT	CC	CC	CC	TT	TT	CC	--	TT	CC	TC	CC	CC	CC	CC	TT	CC	CC	TT	TT	TT	TT	CC	TT	CC	CC	TT	CC	CC	CC	CC	CC	TC	CC	CC	CC	CC	CC	TT	CC	CC	CC
2A	253382145	2A_253382145	CC	CC	AA	AA	AA	CC	AA	AA	AA	CC	CC	AA	CA	CC	CA	CA	AA	AA	AA	AA	CC	AA	AA	CC	CC	CC	CC	AA	CC	AA	AA	CC	AA	CA	AA	CA	AA	CA	AA	AA	AA	AA	AA	CC	AA	AA	AA
2A	255644254	2A_255644254	AA	AA	GG	GG	GG	AA	GG	GG	GG	AA	AA	GG	--	AA	AA	AG	GG	GG	GG	GG	AA	GG	GG	AA	AA	--	AA	GG	AA	GG	GG	AA	GG	AG	GG	GG	GG	AG	GG	GG	GG	GG	GG	AA	GG	GG	GG
2A	255644514	2A_255644514	AA	AA	GG	GG	GG	AA	GG	GG	GG	AA	AA	GG	AG	AA	AG	AG	GG	GG	GG	GG	AA	GG	GG	AA	AA	AA	AA	GG	AA	GG	GG	AA	GG	AG	GG	AG	GG	AG	GG	GG	GG	GG	GG	AA	GG	GG	GG
2A	256698483	2A_256698483	AA	AA	TT	TT	TT	AA	TT	TT	TT	AA	AA	TT	AT	AA	AT	AT	TT	TT	TT	TT	AA	TT	TT	AA	AA	AA	AA	TT	AA	TT	TT	AA	TT	AT	TT	AT	TT	AT	TT	TT	TT	TT	TT	AA	TT	TT	TT
2A	257236875	2A_257236875	AA	AA	CC	CC	CC	AA	CC	CC	CC	AA	AA	CC	AC	AA	AC	AC	CC	CC	CC	CC	AA	CC	CC	AA	AA	AA	AA	CC	AA	CC	CC	AA	CC	AC	CC	AC	CC	AA	CC	CC	CC	CC	CC	AA	CC	CC	CC
2A	257507768	2A_257507768	CC	CC	TT	TT	TT	CC	TT	TT	TT	CC	CC	TT	TT	CC	CT	CT	TT	--	TT	TT	CC	TT	TT	CC	CC	CC	CC	TT	CC	TT	TT	CC	TT	CT	TT	TT	TT	CT	TT	TT	TT	TT	TT	CC	TT	TT	TT
2A	260849996	2A_260849996	CC	CC	GG	GG	GG	CC	GG	GG	GG	CC	CC	GG	CG	CC	CG	CG	GG	GG	GG	GG	CC	GG	GG	CC	CC	CC	CC	GG	CC	GG	GG	CC	GG	CG	GG	CG	GG	CG	GG	GG	GG	GG	GG	CC	GG	GG	GG
2A	264728826	2A_264728826	GG	GG	AA	AA	AA	GG	AA	AA	AA	GG	GG	AA	GA	GG	GA	GA	AA	AA	AA	AA	GG	AA	AA	GG	GG	GG	GG	AA	GG	AA	AA	GG	AA	GA	AA	GA	AA	GG	AA	AA	AA	AA	AA	GG	AA	AA	AA
2A	265411607	2A_265411607	CC	CC	TT	TT	TT	CC	TT	TT	TT	CC	CC	CC	CT	CC	CT	CT	TT	TT	TT	TT	CC	TT	TT	CC	CC	CC	CC	TT	CC	TT	TT	CC	TT	CT	TT	CT	TT	CC	TT	TT	TT	TT	TT	CC	TT	TT	TT
2A	265411759	2A_265411759	TT	TT	CC	CC	CC	TT	CC	CC	CC	TT	TT	CC	TC	TT	TC	TC	CC	CC	CC	CC	TT	CC	CC	TT	TT	TT	TT	CC	TT	CC	CC	TT	CC	TC	CC	TC	CC	TC	CC	CC	CC	CC	CC	TT	CC	CC	CC
2A	267686726	2A_267686726	GG	GG	CC	CC	CC	GG	CC	CC	CC	GG	GG	CC	GC	GG	GC	GC	CC	CC	CC	CC	GG	CC	CC	GG	GG	GG	GG	CC	GG	CC	CC	GG	CC	GC	CC	GC	CC	GG	CC	CC	CC	CC	CC	GG	CC	CC	CC
2A	267689323	2A_267689323	AA	AA	GG	GG	GG	AA	GG	GG	GG	AA	AA	GG	AG	AA	AG	AG	GG	GG	GG	GG	AA	GG	GG	AA	AA	AA	AA	GG	AA	GG	GG	AA	GG	AG	GG	AG	GG	AA	GG	GG	GG	GG	GG	AA	GG	GG	GG
2A	267696921	2A_267696921	TT	TT	CC	CC	CC	TT	CC	CC	CC	TT	TT	CC	TC	TT	TC	TC	CC	CC	CC	CC	TT	CC	CC	TT	TT	TT	TT	CC	TT	CC	CC	TT	CC	TC	CC	TC	CC	TC	CC	CC	CC	CC	CC	TT	CC	CC	CC
2A	268231550	2A_268231550	AA	AA	GG	GG	GG	AA	GG	GG	GG	AA	AA	GG	AG	AA	AG	AG	GG	GG	GG	GG	AA	GG	GG	AA	AA	AA	AA	GG	AA	GG	GG	AA	GG	AG	GG	AG	GG	AG	GG	GG	GG	GG	GG	AA	GG	GG	GG
2A	268289215	2A_268289215	AA	AA	GG	GG	GG	AA	GG	GG	GG	AA	AA	GG	AG	AA	AG	AG	GG	GG	GG	GG	AA	GG	GG	AA	AA	AA	AA	GG	AA	GG	GG	AA	GG	AG	GG	AG	GG	AA	GG	GG	GG	GG	GG	AA	GG	GG	GG
2A	268451096	2A_268451096	CC	CC	TT	TT	TT	CC	TT	TT	TT	CC	CC	TT	CT	CC	CT	CT	TT	TT	TT	TT	CC	TT	TT	CC	CC	CC	CC	TT	CC	TT	TT	CC	TT	CT	TT	CT	TT	CC	TT	TT	TT	TT	TT	CC	TT	TT	TT
2A	268993660	2A_268993660	AA	AA	CC	CC	CC	AA	CC	CC	CC	AA	AA	CC	AC	AA	AC	AC	CC	CC	CC	CC	AA	CC	CC	AA	AA	AA	AA	CC	AA	CC	CC	AA	CC	AC	CC	AC	CC	AC	CC	CC	CC	CC	CC	AA	CC	CC	CC
2A	272406578	2A_272406578	TT	TT	CC	CC	CC	TT	CC	CC	CC	TT	TT	CC	TC	TT	TC	TC	CC	CC	CC	CC	TT	CC	CC	TT	TT	TT	TT	CC	TT	CC	CC	TT	CC	TC	CC	TC	CC	TC	CC	CC	CC	CC	CC	TT	CC	CC	CC
2A	272458607	2A_272458607	TT	TT	CC	CC	CC	TT	CC	CC	CC	TT	TT	CC	TC	TT	TC	TC	CC	CC	CC	CC	TT	CC	CC	TT	TT	TT	TT	CC	TT	CC	CC	TT	CC	TC	CC	TC	CC	TC	CC	CC	CC	CC	CC	TT	CC	CC	CC
2A	272458770	2A_272458770	GG	GG	AA	AA	AA	GG	AA	AA	AA	GG	GG	AA	GA	GG	GA	GA	AA	AA	AA	AA	GG	AA	AA	GG	GG	GG	GG	AA	GG	AA	AA	GG	AA	GA	AA	GA	AA	GA	AA	AA	AA	AA	AA	GG	AA	AA	AA
2A	273209287	2A_273209287	TT	TT	CC	CC	CC	TT	CC	CC	CC	TT	TT	CC	TC	TT	TC	TC	CC	CC	CC	CC	TT	CC	CC	TT	TT	TT	TT	CC	TT	CC	CC	TT	CC	TC	CC	CC	CC	TT	CC	CC	CC	CC	CC	TT	CC	CC	CC
2A	273984545	2A_273984545	TT	TT	CC	CC	CC	TT	CC	CC	CC	TT	TT	CC	TT	TT	TT	TC	CC	CC	CC	CC	TT	CC	CC	TT	TT	TT	TT	CC	TT	CC	CC	TT	CC	TC	CC	TT	CC	CC	CC	CC	CC	CC	CC	TT	CC	CC	CC
2A	274047028	2A_274047028	AA	AA	GG	GG	GG	AA	GG	GG	GG	AA	AA	GG	AG	AA	AG	GG	GG	GG	GG	GG	AA	GG	GG	AA	AA	AA	AA	GG	AA	GG	GG	AA	GG	AG	GG	AG	GG	AG	GG	GG	GG	GG	GG	AA	GG	GG	GG
2A	276163202	2A_276163202	GG	GG	TT	TT	TT	GG	TT	TT	TT	GG	GG	TT	GT	GG	GT	GT	TT	TT	TT	TT	GG	TT	TT	GG	GG	GG	GG	TT	GG	TT	TT	GG	TT	GT	TT	GT	TT	GG	TT	TT	TT	TT	TT	GG	TT	TT	TT
2A	276253928	2A_276253928	CC	CC	AA	AA	AA	CC	AA	AA	AA	CC	CC	AA	CA	CC	CA	CA	AA	AA	AA	AA	CC	AA	AA	CC	CC	CC	CC	AA	CC	AA	AA	CC	AA	CA	AA	CA	AA	CA	AA	AA	AA	AA	AA	CC	AA	AA	AA
2A	276254092	2A_276254092	CC	CC	GG	GG	GG	CC	GG	GG	GG	CC	CC	GG	CG	CC	CG	CG	GG	GG	GG	GG	CA	GG	GG	CC	CC	CC	CC	GG	CC	GG	GG	CC	GG	CG	GG	CG	--	CC	GG	GG	GG	GG	GG	CC	GG	GG	GG
2A	276254917	2A_276254917	AA	AA	GG	GG	GG	AA	GG	GG	GG	AA	AA	GG	AG	AA	AG	AG	GG	GG	GG	GG	AA	GG	GG	AA	AA	AA	AA	GG	AA	GG	GG	AA	GG	AG	GG	AG	GG	AG	GG	GG	GG	GG	GG	AA	GG	GG	GG
2A	277226914	2A_277226914	CC	CC	TT	TT	TT	CC	TT	TT	TT	CC	CC	CC	CT	CC	CT	CT	TT	TT	TT	TT	CC	TT	TT	CC	CC	CC	CC	TT	CC	TT	TT	CC	TT	CT	TT	CT	TT	CT	TT	TT	TT	TT	TT	CC	TT	TT	TT
2A	278572895	2A_278572895	TT	TT	GG	GG	GG	TT	GG	GG	GG	TT	TT	GG	TG	TT	TG	TG	GG	GG	GG	GG	TT	GG	GG	TT	TT	TT	TT	GG	TT	GG	GG	TT	GG	TG	GG	TG	GG	TG	GG	GG	GG	GG	GG	TT	GG	GG	GG
2A	278818176	2A_278818176	GG	GG	AA	AA	AA	GG	AA	AA	AA	GG	GG	AA	GA	GG	GA	GA	AA	AA	AA	AA	GG	AA	AA	GG	GG	GG	GG	AA	GG	AA	AA	GG	AA	GA	AA	GA	AA	GG	AA	AA	AA	AA	AA	GG	AA	AA	AA
2A	278818475	2A_278818475	CC	CC	TT	TT	TT	CC	TT	TT	TT	CC	CC	TT	--	CC	CT	CT	TT	--	TT	TT	CC	TT	TT	CC	CC	CC	CC	TT	CC	--	TT	CC	TT	CT	--	CT	--	CC	TT	TT	TT	TT	TT	CC	TT	TT	TT
2A	278900658	2A_278900658	TT	TT	CC	CC	CC	TT	CC	CC	CC	TT	TT	CC	TC	TT	TC	CC	CC	CC	CC	CC	TT	CC	CC	TT	TT	TT	TT	CC	TT	CC	CC	TT	CC	TC	CC	TC	CC	TT	CC	CC	CC	CC	CC	TT	CC	CC	CC
2A	278900822	2A_278900822	AA	AA	GG	GG	GG	AA	GG	GG	GG	GG	AA	GG	AG	AA	AG	AG	GG	GG	GG	GG	GG	GG	GG	AA	AA	AA	AA	GG	AA	GG	GG	GG	GG	AG	GG	AG	GG	AG	GG	GG	GG	GG	GG	AA	GG	GG	GG
2A	278901037	2A_278901037	GG	GG	AA	AA	AA	GG	AA	AA	AA	GG	GG	AA	GA	GG	GA	AA	AA	AA	AA	AA	GG	AA	AA	GG	GG	GG	GG	AA	GG	AA	AA	GG	AA	GA	AA	GA	AA	GA	AA	AA	AA	AA	AA	GG	AA	AA	AA
2A	280350168	2A_280350168	CC	CC	TT	TT	TT	CC	TT	TT	TT	CC	CC	TT	CT	CC	CT	CT	TT	TT	TT	TT	CC	TT	TT	CC	CC	CC	CC	TT	CC	TT	TT	CC	TT	CT	TT	CT	TT	CC	TT	TT	TT	TT	TT	CC	TT	TT	TT
2A	280488054	2A_280488054	AA	AA	GG	GG	GG	AA	GG	GG	GG	AA	AA	GG	AG	AA	AG	AG	GG	GG	GG	GG	AA	GG	GG	AA	AA	AA	AA	GG	AA	GG	GG	AA	GG	AG	GG	AG	GG	AG	GG	GG	GG	GG	GG	AA	GG	GG	GG
2A	280778239	2A_280778239	AA	AA	CC	CC	CC	AA	CC	CC	CC	AA	AA	CC	AC	AA	AC	AC	CC	CC	CC	CC	AA	CC	CC	AA	AA	AA	AA	CC	AA	CC	CC	AA	CC	AC	CC	AC	CC	AC	CC	CC	CC	CC	CC	AA	CC	CC	CC
2A	281234311	2A_281234311	AA	AA	GG	GG	GG	AA	GG	GG	GG	AA	AA	GG	AG	AA	AG	AG	GG	GG	GG	GG	AA	GG	GG	AA	AA	AA	AA	GG	AA	GG	GG	AA	GG	AG	GG	AG	GG	AG	GG	GG	GG	GG	GG	AA	GG	GG	GG
2A	281369339	2A_281369339	TT	TT	CC	CC	CC	TT	CC	CC	CC	TT	TT	CC	TC	TT	TC	TC	CC	CC	CC	CC	TT	CC	CC	TT	TT	TT	TT	CC	TT	CC	CC	TT	CC	TC	CC	TC	CC	TC	CC	CC	CC	CC	CC	TT	CC	CC	CC
2A	281992586	2A_281992586	CC	CC	TT	TT	TT	CC	TT	TT	TT	CC	CC	TT	CT	CC	CT	CT	TT	TT	TT	TT	CC	TT	TT	CC	CC	CC	CC	TT	CC	TT	TT	CC	TT	CT	TT	CT	TT	CT	TT	TT	TT	TT	TT	CC	TT	TT	TT
2A	282922154	2A_282922154	GG	GG	AA	AA	AA	GG	AA	AA	AA	GG	GG	AA	GA	GG	GA	GA	AA	AA	AA	AA	GG	AA	AA	GG	GG	GG	GG	AA	GG	AA	AA	GG	AA	GA	AA	GA	AA	GG	AA	AA	AA	AA	AA	GG	AA	AA	AA
2A	283476339	2A_283476339	CC	CC	TT	TT	TT	CC	TT	TT	TT	CC	CC	TT	CT	CC	CT	TT	TT	TT	TT	TT	CC	TT	TT	CC	CC	CC	CC	TT	CC	TT	TT	CC	TT	CT	TT	CT	TT	CT	TT	TT	TT	TT	TT	CC	TT	TT	TT
2A	284848303	2A_284848303	TT	TT	CC	CC	CC	TT	CC	CC	CC	TT	TT	CC	TC	TT	TC	TC	CC	CC	CC	CC	TT	CC	CC	TT	TT	TT	TT	CC	TT	CC	CC	TT	CC	TC	CC	TC	CC	TT	CC	CC	CC	CC	CC	TT	CC	CC	CC
2A	285182316	2A_285182316	AA	AA	GG	GG	GG	AA	GG	GG	GG	AA	AA	GG	AG	AA	AG	AG	GG	GG	GG	GG	AA	GG	GG	AA	AA	AA	AA	GG	AA	GG	GG	AA	GG	AG	GG	AG	GG	AG	GG	GG	GG	GG	GG	AA	GG	GG	GG
2A	285347913	2A_285347913	CC	CC	TT	TT	TT	CC	TT	TT	TT	CC	CC	TT	CT	CC	CT	TT	TT	TT	TT	TT	CC	TT	TT	CC	CC	CC	CC	TT	CC	TT	TT	CC	TT	CT	TT	CT	TT	CC	TT	TT	TT	TT	TT	CC	TT	TT	TT
2A	285918056	2A_285918056	TT	TT	CC	CC	CC	TT	CC	CC	CC	TT	TT	CC	TC	TT	TC	TC	CC	CC	CC	CC	TT	CC	CC	TT	TT	TT	TT	CC	TT	CC	CC	TT	CC	TC	CC	TC	CC	TT	CC	CC	CC	CC	CC	TT	CC	CC	CC
2A	287607063	2A_287607063	GG	GG	GA	AA	AA	GG	AA	AA	AA	GG	GG	AA	GG	GG	GA	GA	AA	--	AA	AA	GG	AA	AA	GG	GG	GG	GG	AA	GG	AA	AA	GG	AA	GA	AA	GA	AA	GA	AA	AA	AA	AA	AA	GG	AA	AA	AA
2A	287618437	2A_287618437	TA	TT	AA	--	AA	--	AA	AA	AA	TT	TT	AA	TT	TT	TT	TA	AA	--	AA	AA	TT	AA	AA	--	TT	TT	TT	AA	TT	AA	AA	TT	AA	AA	AA	AA	--	--	AA	AA	--	AA	--	TT	AA	AA	AA
2A	288374170	2A_288374170	CC	CC	TT	TT	TT	CC	TT	TT	TT	CC	CC	CC	CT	CC	CT	TT	TT	TT	TT	TT	CC	TT	TT	CC	CC	CC	CC	TT	CC	TT	TT	CC	TT	CT	TT	CT	TT	CT	TT	TT	TT	TT	TT	CC	TT	TT	TT
2A	288403502	2A_288403502	AA	AA	CC	CC	CC	AA	CC	CC	CC	AA	AA	CC	AC	AA	AC	AC	CC	CC	CC	CC	AA	CC	CC	AA	AA	AA	AA	CC	AA	CC	CC	AA	CC	AC	CC	AC	CC	AC	CC	CC	CC	CC	CC	AA	CC	CC	CC
2A	288403709	2A_288403709	AA	AA	CC	CC	CC	AA	CC	CC	CC	AA	AA	CC	CC	AA	AC	AC	CC	CC	CC	CC	AA	CC	CC	AA	AA	AA	AA	CC	AA	CC	CC	AA	CC	AC	CC	AC	CC	AC	CC	CC	CC	CC	CC	AA	CC	CC	CC
2A	288404177	2A_288404177	CC	CC	TT	TT	TT	CC	TT	TT	TT	CC	CC	TT	CT	CC	CT	CT	TT	TT	TT	TT	CC	TT	TT	CC	CC	CC	CC	TT	CC	TT	TT	CC	TT	CT	TT	CT	TT	CT	TT	TT	TT	TT	TT	CC	TT	TT	TT
2A	288404288	2A_288404288	TT	TT	CC	CC	CC	TT	CC	CC	CC	TT	TT	CC	CC	TT	TC	TC	CC	CC	CC	CC	TT	CC	CC	TT	TT	TT	TT	CC	TT	CC	CC	TT	CC	TC	CC	TC	CC	TC	CC	CC	CC	CC	CC	TT	CC	CC	CC
2A	288465356	2A_288465356	TT	TT	CC	CC	CC	TT	CC	CC	CC	TT	TT	CC	TC	TT	TC	TC	CC	CC	CC	CC	TT	CC	CC	TT	TT	TT	TT	CC	TT	CC	CC	TT	CC	TC	CC	TC	CC	TC	CC	CC	CC	CC	CC	TT	CC	CC	CC
2A	289871063	2A_289871063	AA	AA	GG	GG	GG	AA	GG	GG	GG	AA	AA	GG	AG	AA	AG	AG	GG	GG	GG	GG	AA	GG	GG	AA	AA	AA	AA	GG	AA	GG	GG	AA	GG	AG	GG	AG	GG	AG	GG	GG	GG	GG	GG	AA	GG	GG	GG
2A	290113596	2A_290113596	CC	CC	GG	GG	GG	CC	GG	GG	GG	CC	CC	GG	GG	CC	CG	CG	GG	GG	GG	GG	CC	GG	GG	CC	CC	CC	CC	GG	CC	GG	GG	CC	GG	CG	GG	CG	GG	CC	GG	GG	GG	GG	GG	CC	GG	GG	GG
2A	290113757	2A_290113757	GG	GG	AA	AA	AA	GG	AA	AA	AA	GG	GG	AA	GA	GG	GA	GA	AA	AA	AA	AA	GG	AA	AA	GG	GG	GG	GG	AA	GG	AA	AA	GG	AA	GA	AA	GA	AA	GG	AA	AA	AA	AA	AA	GG	AA	AA	AA
2A	291076323	2A_291076323	AA	AA	GG	GG	GG	AA	GG	GG	GG	AA	AA	GG	AG	AA	AG	AG	GG	GG	GG	GG	AA	GG	GG	AA	AA	AA	AA	GG	AA	GG	GG	AA	GG	AG	GG	AG	GG	AA	GG	GG	GG	GG	GG	AA	GG	GG	GG
2A	291095942	2A_291095942	GG	GG	AA	AA	GG	GG	AA	AA	AA	GG	GG	GG	GA	GG	GG	GA	AA	AA	AA	AA	GG	AA	AA	GG	GG	GG	GG	GG	GG	AA	AA	GG	AA	GA	GG	GG	AA	GG	AA	AA	AA	GA	GG	GG	AA	AA	GG
2A	293296593	2A_293296593	GG	GG	TT	TT	TT	GG	TT	TT	TT	GG	GG	TT	TT	GG	GT	TT	TT	TT	TT	TT	GG	TT	TT	GG	GG	GG	GG	TT	GG	TT	TT	GG	TT	TT	TT	TT	TT	GT	TT	TT	TT	TT	TT	GG	TT	TT	TT
2A	293938631	2A_293938631	TT	TT	GG	GG	GG	TT	GG	GG	GG	GG	TT	GG	TG	TT	TG	TG	GG	GG	GG	GG	GG	GG	GG	TT	TT	TT	TT	GG	TT	GG	GG	GG	GG	TG	GG	TG	GG	TG	GG	GG	GG	GG	GG	TT	GG	GG	GG
2A	295398271	2A_295398271	TT	TT	GG	GG	GG	TT	GG	GG	GG	TT	TT	GG	--	TT	TG	TG	GG	GG	GG	GG	TT	GG	GG	TT	TT	TT	TT	GG	TT	GG	GG	TT	GG	TG	--	TG	GG	TG	GG	GG	GG	GG	GG	TT	GG	GG	GG
2A	296416342	2A_296416342	AA	AA	TT	TT	TT	AA	TT	TT	TT	AA	AA	TT	AT	AA	AT	AT	TT	TT	TT	TT	AA	TT	TT	AA	AA	AA	AA	TT	AA	TT	TT	AA	TT	AT	TT	AT	TT	AA	TT	TT	TT	TT	TT	AA	TT	TT	TT
2A	297243900	2A_297243900	AA	AA	TT	TT	TT	AA	TT	TT	TT	AA	AA	TT	AT	AA	AT	AT	TT	TT	TT	TT	AA	TT	TT	AA	AA	AA	AA	TT	AA	TT	TT	AA	TT	AT	TT	AT	TT	AT	TT	TT	TT	TT	TT	AA	TT	TT	TT
2A	298146668	2A_298146668	GG	GG	AA	AA	AA	--	AA	AA	AA	GG	GG	AA	GG	GG	GA	GA	AA	AA	AA	AA	GG	AA	AA	--	GG	GG	GG	AA	GG	AA	AA	GG	AA	GA	AA	GA	AA	GA	AA	AA	--	AA	AA	GG	AA	AA	AA
2A	298368613	2A_298368613	TT	TT	CC	CC	CC	TT	CC	CC	CC	TT	TT	CC	TC	TT	TC	CC	CC	CC	CC	CC	TT	CC	CC	TT	TT	TT	TT	CC	TT	CC	CC	TT	CC	TC	CC	TC	CC	TT	CC	CC	CC	CC	CC	TT	CC	CC	CC
2A	298603519	2A_298603519	AA	AA	GG	GG	GG	AA	GG	GG	GG	AA	AA	GG	AG	AA	AG	AG	GG	GG	GG	GG	AA	GG	GG	AA	AA	AA	AA	GG	AA	GG	GG	AA	GG	AG	GG	AG	GG	AG	GG	GG	GG	GG	GG	AA	GG	GG	GG
2A	298665331	2A_298665331	GG	GG	TT	TT	TT	GG	TT	TT	TT	GG	GG	TT	GT	GG	GT	GT	TT	TT	TT	TT	GG	TT	TT	GG	GG	GG	GG	TT	GG	TT	TT	GG	TT	GT	TT	GT	TT	GT	TT	TT	TT	TT	TT	GG	TT	TT	TT
2A	298683617	2A_298683617	AA	AA	CC	CC	CC	AA	CC	CC	CC	AA	AA	CC	AC	AA	AC	AC	CC	CC	CC	CC	AA	CC	CC	AA	AA	AA	AA	CC	AA	CC	CC	AA	CC	AC	CC	AC	CC	AC	CC	CC	CC	CC	CC	AA	CC	CC	CC
2A	299626170	2A_299626170	TT	TT	GG	GG	GG	TT	GG	GG	GG	TT	TT	GG	TG	TT	TG	TG	GG	GG	GG	GG	TT	GG	GG	TT	TT	TT	TT	GG	TT	GG	GG	TT	GG	TG	GG	TG	GG	TG	GG	GG	GG	GG	GG	TT	GG	GG	GG
2A	299772658	2A_299772658	GG	GG	CC	CC	CC	GG	CC	CC	CC	GG	GG	CC	GC	GG	GC	GC	CC	CC	CC	CC	GG	CC	CC	GG	GG	GG	GG	CC	GG	CC	CC	GG	CC	GC	CC	GC	CC	GG	CC	CC	CC	CC	CC	GG	CC	CC	CC
2A	302067987	2A_302067987	GG	GG	AA	AA	AA	GG	AA	AA	AA	GG	GG	AA	GA	GG	GA	AA	AA	AA	AA	AA	GG	AA	AA	GG	GG	GG	GA	AA	GG	AA	AA	GG	AA	GA	AA	GA	AA	GA	AA	AA	AA	AA	AA	GG	AA	AA	AA
2A	302289712	2A_302289712	CC	CC	TT	TT	TT	CC	TT	TT	TT	CC	CC	TT	CT	CC	CT	CT	TT	--	TT	TT	CC	TT	TT	CC	CC	CC	CC	TT	CC	TT	TT	CC	TT	CT	TT	CT	TT	CT	TT	TT	TT	TT	TT	CC	TT	TT	TT
2A	302498775	2A_302498775	AA	AA	GG	GG	GG	AA	GG	GG	GG	AA	AA	GG	AG	AA	AG	AG	GG	GG	GG	GG	AA	GG	GG	AA	AA	AA	AA	GG	AA	GG	GG	AA	GG	AG	GG	AG	GG	AG	GG	GG	GG	GG	GG	AA	GG	GG	GG
2A	302712611	2A_302712611	AA	AA	GG	GG	GG	AA	GG	GG	GG	AA	AA	GG	AG	AA	AG	AG	GG	AG	GG	GG	AA	GG	GG	AA	AA	AA	AA	GG	AA	GG	GG	AA	GG	AG	GG	AG	GG	AA	GG	GG	GG	GG	GG	AA	GG	GG	GG
2A	304122903	2A_304122903	GG	GG	AA	AA	AA	GG	AA	AA	AA	GG	GG	AA	AA	GG	GG	AA	AA	AA	AA	AA	GG	--	AA	GG	GG	GG	GG	AA	GG	AA	AA	GG	AA	AA	AA	--	AA	GA	AA	--	AA	--	AA	GG	AA	AA	AA
2A	304306469	2A_304306469	TT	TT	CC	CC	CC	TT	CC	CC	CC	TT	TT	CC	TC	TT	TC	CC	CC	CC	CC	CC	TT	CC	CC	TT	TT	TT	TT	CC	TT	CC	CC	TT	CC	TC	CC	TC	CC	TC	CC	CC	CC	CC	CC	TT	CC	CC	CC
2A	304761377	2A_304761377	GG	GG	AA	AA	AA	GG	AA	AA	AA	GG	GG	AA	AA	GG	GA	GA	AA	AA	AA	AA	GG	AA	AA	GG	GG	GG	GG	AA	GG	AA	AA	GG	AA	GA	AA	GA	AA	GA	AA	AA	AA	AA	AA	GG	AA	AA	AA
2A	304978125	2A_304978125	CC	CC	TT	TT	TT	CC	TT	TT	TT	CC	CC	TT	CT	CC	CT	CT	TT	TT	TT	TT	CC	TT	TT	CC	CC	CC	CC	TT	CC	TT	TT	CC	TT	CT	TT	CT	TT	CC	TT	TT	TT	TT	TT	CC	TT	TT	TT
2A	305510688	2A_305510688	AA	AA	GG	GG	GG	AA	GG	GG	GG	AA	AA	GG	--	AA	AG	AG	GG	GG	GG	GG	AA	GG	GG	AA	AA	AA	AA	GG	AA	GG	GG	AA	GG	AG	GG	AG	GG	AG	GG	GG	GG	GG	GG	AA	GG	GG	GG
2A	305598896	2A_305598896	GG	GG	AA	AA	AA	GG	AA	AA	AA	GG	GG	AA	GA	GG	GA	GA	AA	AA	AA	AA	GG	AA	AA	GG	GG	GG	GG	AA	GG	AA	AA	GG	AA	GA	AA	GA	AA	GA	AA	AA	AA	AA	AA	GG	AA	AA	AA
2A	305691243	2A_305691243	CC	CC	TT	TT	TT	CC	TT	TT	TT	--	CC	TT	CT	CC	CT	TT	TT	TT	TT	TT	CC	TT	TT	CC	CC	CC	CC	TT	CC	TT	TT	CC	TT	CT	TT	CT	TT	CT	TT	TT	TT	TT	TT	CC	TT	TT	TT
2A	306127086	2A_306127086	AA	AA	GG	GG	GG	AA	GG	GG	GG	AA	AA	GG	--	AA	AG	GG	GG	--	GG	GG	AA	GG	GG	AA	AA	AA	AA	GG	AA	GG	GG	AA	GG	AG	GG	--	GG	AG	GG	GG	GG	GG	--	AA	GG	GG	GG
2A	306127286	2A_306127286	AA	AA	GG	GG	GG	AA	GG	GG	GG	GG	AA	GG	AG	AA	AG	GG	GG	GG	GG	GG	GG	GG	GG	AA	AA	AA	AA	GG	AA	GG	GG	GG	GG	AG	GG	AG	GG	AG	GG	GG	GG	GG	GG	AA	GG	GG	GG
2A	306697292	2A_306697292	CC	CC	GG	GG	GG	CC	GG	GG	GG	CC	CC	GG	CG	CC	CG	GG	GG	GG	GG	GG	CC	GG	GG	CC	CC	CC	CC	GG	CC	GG	GG	CC	GG	CG	GG	CG	GG	CG	GG	GG	GG	GG	GG	CC	GG	GG	GG
2A	307675491	2A_307675491	CC	CC	TT	TT	TT	CC	TT	TT	TT	CC	CC	TT	CT	CC	CT	CT	TT	TT	TT	TT	CC	TT	TT	CC	CC	CC	CC	TT	CC	TT	TT	CC	TT	CT	TT	CT	TT	CT	TT	TT	TT	TT	TT	CC	TT	TT	TT
2A	307675610	2A_307675610	TT	TT	CC	CC	CC	TT	CC	CC	CC	TT	TT	CC	TC	TT	TC	TC	CC	CC	CC	CC	TT	CC	CC	TT	TT	TT	TT	CC	TT	CC	CC	TT	CC	TC	CC	TC	CC	TC	CC	CC	CC	CC	CC	TT	CC	CC	CC
2A	311063665	2A_311063665	GG	GG	AA	AA	AA	GG	AA	AA	AA	GG	GG	AA	GA	GG	GA	GA	AA	AA	AA	AA	GG	AA	AA	GG	GG	GG	GG	AA	GG	AA	AA	GG	AA	GA	AA	GA	AA	GG	AA	AA	AA	AA	AA	GG	AA	AA	AA
2A	312396590	2A_312396590	AA	AA	GG	GG	GG	AA	GG	GG	GG	AA	AA	GG	AG	AA	AG	GG	GG	GG	GG	GG	AA	GG	GG	AA	AA	AA	AA	GG	AA	GG	GG	AA	GG	GG	GG	AG	GG	GG	GG	GG	GG	GG	GG	AA	GG	GG	GG
2A	312468119	2A_312468119	TT	TT	GG	GG	GG	TT	GG	GG	GG	TT	TT	GG	TG	TT	TG	TG	GG	GG	GG	GG	TT	GG	GG	TT	TT	TT	TT	GG	TT	GG	GG	TT	GG	TG	GG	TG	GG	TG	GG	GG	GG	GG	GG	TT	GG	GG	GG
2A	313890774	2A_313890774	CC	CC	GG	GG	GG	CC	GG	GG	GG	CC	CC	GG	CG	CC	CG	CG	GG	GG	GG	GG	CC	GG	GG	CC	CC	CC	CC	GG	CC	GG	GG	CC	GG	CG	GG	CG	GG	CC	GG	GG	GG	GG	GG	CC	GG	GG	GG
2A	313914066	2A_313914066	AA	AA	GG	GG	GG	AA	GG	GG	GG	AA	AA	GG	AG	AA	AG	AG	GG	GG	GG	GG	AA	GG	GG	AA	AA	AA	AA	GG	AA	--	GG	AA	GG	AG	GG	GG	GG	AA	GG	GG	GG	GG	--	AA	GG	--	GG
2A	314866519	2A_314866519	TT	TT	TT	TT	TT	TT	TT	TT	TT	TT	TT	CC	TT	TT	TT	TT	TT	TT	TT	TT	TT	TT	TT	TT	TT	TT	TT	TT	TT	TT	TT	TT	TT	TT	TT	TT	TT	TT	TT	TT	TT	TT	TT	TT	TT	TT	TT
2A	315709387	2A_315709387	GG	GG	AA	AA	AA	GG	AA	AA	AA	GG	GG	AA	AA	GG	GA	GA	AA	AA	AA	AA	GG	AA	AA	GG	GG	GG	GG	AA	GG	AA	AA	GG	AA	GA	AA	AA	AA	GA	AA	AA	AA	AA	AA	GG	AA	AA	AA
2A	315963283	2A_315963283	GG	GG	AA	AA	AA	GG	AA	AA	AA	GG	GG	AA	GA	GG	GA	GA	AA	AA	AA	AA	GG	AA	AA	GG	GG	GG	GG	AA	GG	AA	AA	GG	AA	GA	AA	GA	AA	GA	AA	AA	AA	AA	AA	GG	AA	AA	AA
2A	318228436	2A_318228436	TT	TT	CC	CC	CC	TT	CC	CC	CC	TT	TT	CC	TC	TT	TC	CC	CC	CC	CC	CC	TT	CC	CC	TT	TT	TT	TT	CC	TT	CC	CC	TT	CC	TC	CC	TC	CC	TT	CC	CC	CC	CC	CC	TT	CC	CC	CC
2A	318499666	2A_318499666	GG	GG	TT	TT	TT	GG	TT	TT	TT	GG	GG	TT	GT	GG	GT	TT	TT	TT	TT	TT	GG	TT	TT	GG	GG	GG	GG	TT	GG	TT	TT	GG	TT	GT	TT	GT	TT	GT	TT	TT	TT	TT	TT	GG	TT	TT	TT
2A	318507542	2A_318507542	AA	AA	GG	GG	GG	AA	GG	GG	GG	AA	AA	GG	GG	AA	AG	AG	GG	GG	GG	GG	AA	GG	GG	AA	AA	AA	AA	GG	AA	GG	GG	AA	GG	AG	GG	AG	GG	AA	GG	GG	GG	GG	GG	AA	GG	GG	GG
2A	318822938	2A_318822938	CC	CC	TT	TT	TT	CC	TT	TT	TT	TT	CC	TT	CT	CC	CT	CT	TT	TT	TT	TT	TT	TT	TT	CC	CC	CC	CC	TT	CC	TT	TT	TT	TT	CT	TT	CC	TT	CT	TT	TT	TT	TT	TT	CC	TT	TT	TT
2A	318823132	2A_318823132	AA	AA	GG	GG	GG	AA	GG	GG	GG	AA	AA	GG	AG	AA	AG	AG	GG	GG	GG	GG	AA	GG	GG	AA	AA	AA	AA	GG	AA	GG	GG	AA	GG	AG	GG	AG	GG	AG	GG	GG	GG	GG	GG	AA	GG	GG	GG
2A	318823287	2A_318823287	CC	CC	TT	TT	TT	CC	TT	TT	TT	CC	CC	TT	CC	CC	CT	CT	TT	TT	TT	TT	CC	TT	TT	CT	CC	CC	CC	TT	CC	TT	TT	CC	TT	CT	TT	CT	TT	CC	TT	TT	TT	TT	TT	CC	TT	TT	TT
2A	318932236	2A_318932236	TT	TT	CC	CC	CC	TT	CC	CC	CC	TT	TT	CC	TC	TT	TC	TC	CC	CC	CC	CC	TT	CC	CC	TT	TT	TT	TT	CC	TT	CC	CC	TT	CC	TC	CC	TC	CC	TC	CC	CC	CC	CC	CC	TT	CC	CC	CC
2A	318934403	2A_318934403	TT	--	CC	CC	CC	TT	CC	CC	CC	TT	TT	CC	CC	--	TT	CC	CC	--	CC	CC	TC	CC	CC	TT	TT	--	TT	CC	TT	--	CC	TT	CC	TC	CC	TT	CC	TC	CC	CC	--	CC	--	TT	CC	--	CC
2A	318934657	2A_318934657	CC	CC	CC	CC	CC	CC	CC	CC	CC	CC	CC	CC	CC	CC	CC	CC	CC	CC	CC	CC	CC	CC	CC	CC	CC	CC	CC	TT	CC	CC	CC	CC	CC	CC	CC	CC	CC	CT	CC	CC	CC	CC	CC	CC	CC	CC	CC
2A	319632070	2A_319632070	AA	AA	GG	GG	GG	AA	GG	GG	GG	AA	AA	GG	AG	AA	AG	AG	GG	GG	GG	GG	AA	GG	GG	AA	AA	AA	AA	GG	AA	GG	GG	AA	GG	AG	GG	AG	GG	AA	GG	GG	GG	GG	GG	AA	GG	GG	GG
2A	320314026	2A_320314026	CC	CC	TT	TT	TT	CC	TT	TT	TT	CC	CC	TT	CT	CC	CT	CT	TT	TT	TT	TT	CC	TT	TT	CC	CC	CC	CC	TT	CC	TT	TT	CC	TT	CT	TT	CT	TT	CC	TT	TT	TT	TT	TT	CC	TT	TT	TT
2A	323697084	2A_323697084	AA	AA	CC	CC	CC	AA	CC	CC	CC	AA	AA	CC	AC	AA	AC	CC	CC	CC	CC	CC	AA	CC	CC	AA	AA	AA	AA	CC	AA	CC	CC	AA	CC	AC	CC	AC	CC	AC	CC	CC	CC	CC	CC	AA	CC	CC	CC
2A	323860230	2A_323860230	AA	AA	GG	GG	GG	AA	GG	GG	GG	AA	AA	GG	AG	AA	AG	AG	GG	GG	GG	GG	AA	GG	GG	AA	AA	AA	AA	GG	AA	GG	GG	AA	GG	AG	GG	AG	GG	AG	GG	GG	GG	GG	GG	AA	GG	GG	GG
2A	326250683	2A_326250683	CC	CC	AA	AA	AA	CC	AA	AA	AA	CC	CC	AA	CA	CC	CA	CA	AA	AA	AA	AA	CC	AA	AA	CC	CC	CC	CC	AA	CC	AA	AA	CC	AA	CA	AA	CA	AA	CA	AA	AA	AA	AA	AA	CC	AA	AA	AA
2A	327184826	2A_327184826	TT	TT	CC	CC	CC	TT	CC	CC	CC	TT	TT	CC	TC	TT	TC	TC	CC	CC	CC	CC	TT	CC	CC	TT	TT	TT	TT	CC	TT	CC	CC	TT	CC	TC	CC	TC	CC	TT	CC	CC	CC	CC	CC	TT	CC	CC	CC
2A	327206091	2A_327206091	GG	GG	AA	AA	AA	GG	AA	AA	AA	GG	GG	AA	GA	GG	GA	GA	AA	AA	AA	AA	GG	AA	AA	GG	GG	GG	GG	AA	GG	AA	AA	GG	AA	GA	AA	GA	AA	GA	AA	AA	AA	AA	AA	GG	AA	AA	AA
2A	329173452	2A_329173452	GG	GG	AA	AA	AA	GG	AA	AA	AA	GG	GG	AA	GA	GG	GA	GA	AA	AA	AA	AA	GG	AA	AA	GG	GG	GG	GG	AA	GG	AA	AA	GG	AA	GA	AA	GA	AA	GA	AA	AA	AA	AA	AA	GG	AA	AA	AA
2A	331297875	2A_331297875	CC	CC	AA	AA	AA	CC	AA	AA	AA	CC	CC	AA	--	CC	CA	AA	AA	AA	AA	AA	CC	AA	AA	CC	CC	CC	CC	AA	CC	AA	AA	CC	AA	CA	AA	CA	AA	CC	AA	AA	AA	AA	AA	CC	AA	AA	AA
2A	331478789	2A_331478789	AA	AA	GG	GG	GG	AA	GG	GG	GG	AA	AA	GG	AG	AA	AG	AG	GG	GG	GG	GG	AA	GG	GG	AA	AA	AA	AA	GG	AA	GG	GG	AA	GG	AG	GG	AG	GG	AG	GG	GG	GG	GG	GG	AA	GG	GG	GG
2A	331763368	2A_331763368	CC	CC	TT	TT	TT	CC	TT	TT	TT	CC	CC	TT	CT	CC	CT	CT	TT	TT	TT	TT	CC	TT	TT	CC	CC	CC	CC	TT	CC	TT	TT	CC	TT	CT	TT	CT	TT	CT	TT	TT	TT	TT	TT	CC	TT	TT	TT
2A	332042784	2A_332042784	TT	TT	CC	CC	CC	TT	CC	CC	CC	CC	TT	CC	TC	TT	TC	CC	CC	--	CC	CC	CC	CC	CC	TT	TT	TT	TT	CC	TT	CC	CC	CC	CC	CC	CC	TC	CC	TC	CC	CC	CC	CC	CC	TT	CC	CC	CC
2A	333729589	2A_333729589	GG	GG	TT	TT	TT	GG	TT	TT	TT	GG	GG	TT	GT	GG	GT	GT	TT	TT	TT	TT	GG	TT	TT	GG	GG	GG	GG	TT	GG	TT	TT	GG	TT	GT	TT	GT	TT	GT	TT	TT	TT	TT	TT	GG	TT	TT	TT
2A	333996558	2A_333996558	CC	CC	TT	TT	TT	CC	TT	TT	TT	CC	CC	TT	CT	CC	CT	CT	TT	TT	TT	TT	CC	TT	TT	CC	CC	CC	CC	TT	CC	TT	TT	CC	TT	CT	TT	CT	TT	CT	TT	TT	TT	TT	TT	CC	TT	TT	TT
2A	334009095	2A_334009095	CC	CC	TT	TT	TT	CC	TT	TT	TT	CC	CC	TT	CT	CC	CT	TT	TT	TT	TT	TT	CC	TT	TT	CC	CC	CC	CC	TT	CC	TT	TT	CC	TT	CT	TT	CT	TT	CC	TT	TT	TT	TT	TT	CC	TT	TT	TT
2A	334009960	2A_334009960	CC	CC	TT	TT	TT	CC	TT	TT	TT	CC	CC	TT	CT	CC	CT	CT	TT	TT	TT	TT	CC	TT	TT	CC	CC	CC	CC	TT	CC	TT	TT	CC	TT	CT	TT	CT	TT	CT	TT	TT	TT	TT	TT	CC	TT	TT	TT
2A	334010156	2A_334010156	CC	CC	TT	TT	TT	CC	TT	TT	TT	CC	CC	TT	TT	CC	CT	CT	TT	TT	TT	TT	CC	TT	TT	--	CC	CC	CC	TT	CC	TT	TT	CC	TT	TT	TT	CT	TT	CT	TT	TT	TT	TT	TT	CC	TT	TT	TT
2A	335152745	2A_335152745	AA	AA	GG	GG	GG	AA	GG	GG	GG	AA	AA	GG	AG	AA	AG	AG	GG	GG	GG	GG	AA	GG	GG	AA	AA	AA	AA	GG	AA	GG	GG	AA	GG	AG	GG	AG	GG	AA	GG	GG	GG	GG	GG	AA	GG	GG	GG
2A	336249293	2A_336249293	GG	GG	AA	AA	AA	GG	AA	AA	AA	GG	GG	AA	GG	GG	GA	GA	AA	AA	AA	AA	GG	AA	AA	GG	GG	GG	GG	AA	GG	AA	AA	GG	AA	GA	AA	GA	AA	GG	AA	AA	AA	AA	AA	GG	AA	AA	AA
2A	336355481	2A_336355481	AA	AA	GG	GG	GG	AA	GG	GG	GG	AA	AA	GG	AG	AA	AG	AG	GG	GG	GG	GG	AA	GG	GG	AA	AA	AA	AA	GG	AA	GG	GG	AA	GG	AG	GG	AG	GG	AG	GG	GG	GG	GG	GG	AA	GG	GG	GG
2A	338261102	2A_338261102	CC	CC	CC	CC	CC	CC	CC	CC	CC	CC	CC	CC	CC	CC	CC	CC	CC	CC	CC	CC	CC	CC	CC	CC	CC	CC	CC	TT	CC	CC	CC	CC	CC	CC	CC	CC	CC	CT	CC	CC	CC	CC	CC	CC	CC	CC	CC
2A	338517007	2A_338517007	GG	GG	AA	AA	AA	GG	AA	AA	AA	GG	GG	AA	GA	GG	GA	GA	AA	AA	AA	AA	GG	AA	AA	GG	GG	GG	GG	AA	GG	AA	AA	GG	AA	GA	AA	GA	AA	GG	AA	AA	AA	AA	AA	GG	AA	AA	AA
2A	339308929	2A_339308929	AA	AA	GG	GG	GG	AA	GG	GG	GG	AA	AA	GG	AG	AA	AG	AG	GG	GG	GG	GG	AA	GG	GG	AA	AA	AA	AA	GG	AA	GG	GG	AA	GG	AG	GG	AG	GG	AG	GG	GG	GG	GG	GG	AA	GG	GG	GG
2A	339324469	2A_339324469	AA	AA	GG	GG	GG	AA	GG	GG	GG	GG	AA	GG	--	AA	AA	AG	GG	--	GG	GG	GG	GG	GG	AA	AA	AA	AA	GG	AA	GG	GG	GG	GG	AG	GG	AG	GG	AA	GG	GG	GG	GG	GG	AA	GG	GG	GG
2A	341084372	2A_341084372	GG	GG	AA	AA	AA	GG	AA	AA	AA	GG	GG	AA	GA	GG	GA	GA	AA	AA	AA	AA	GG	AA	AA	GG	GG	GG	GG	AA	GG	AA	AA	GG	AA	GA	AA	GA	AA	GA	AA	AA	AA	AA	AA	GG	AA	AA	AA
2A	342651059	2A_342651059	AA	AA	GG	GG	GG	AA	GG	GG	GG	AA	AA	GG	AG	AA	AG	AG	GG	GG	GG	GG	AA	GG	GG	AA	AA	AA	AA	GG	AA	GG	GG	AA	GG	AG	GG	AG	GG	AA	GG	GG	GG	GG	GG	AA	GG	GG	GG
2A	344004762	2A_344004762	GG	GG	AA	AA	AA	GG	AA	AA	AA	GG	GG	AA	GA	GG	GA	AA	AA	AA	AA	AA	GG	AA	AA	GG	GG	GG	GG	AA	GG	AA	AA	GG	AA	GA	AA	GA	AA	GA	AA	AA	AA	AA	AA	GG	AA	AA	AA
2A	344443830	2A_344443830	CC	CC	TT	TT	TT	CC	TT	TT	TT	CC	CC	TT	CT	CC	CT	CT	TT	TT	TT	TT	CC	TT	TT	CC	CC	CC	CC	TT	CC	TT	TT	CC	TT	CT	TT	CT	TT	CC	TT	TT	TT	TT	TT	CC	TT	TT	TT
2A	344876088	2A_344876088	TT	TT	CC	CC	CC	TT	CC	CC	CC	TT	TT	CC	TC	TT	TC	TC	CC	CC	CC	CC	TT	CC	CC	TT	TT	TT	TT	CC	TT	CC	CC	TT	CC	TC	CC	TC	CC	TT	CC	CC	CC	CC	CC	TT	CC	CC	CC
2A	345143060	2A_345143060	GG	GG	AA	AA	AA	GG	AA	AA	AA	GG	GG	AA	GA	GG	GA	GA	AA	AA	AA	AA	GG	AA	AA	GG	GG	GG	GG	AA	GG	AA	AA	GG	AA	GA	AA	GA	AA	GA	AA	AA	AA	AA	AA	GG	AA	AA	AA
2A	347712750	2A_347712750	AA	AA	GG	GG	GG	AA	GG	GG	GG	AA	AA	GG	AG	AA	AG	AG	GG	GG	GG	GG	AA	GG	GG	AA	AA	AA	AA	GG	AA	GG	GG	AA	GG	AG	GG	AG	GG	AG	GG	GG	GG	GG	GG	AA	GG	GG	GG
2A	347712926	2A_347712926	TT	TT	GG	GG	GG	TT	GG	GG	GG	TT	TT	GG	TG	TT	TG	TG	GG	GG	GG	GG	TT	GG	GG	TT	TT	TT	TT	GG	TT	GG	GG	TT	GG	TG	GG	TG	GG	TT	GG	GG	GG	GG	GG	TT	GG	GG	GG
2A	349107470	2A_349107470	CC	CC	TT	TT	TT	CC	TT	TT	TT	CC	CC	TT	CT	CC	CT	CT	TT	TT	TT	TT	CC	TT	TT	CC	CC	CC	CC	TT	CC	TT	TT	CC	TT	CT	TT	CT	TT	CT	TT	TT	TT	TT	TT	CC	TT	TT	TT
2A	349627964	2A_349627964	AA	AA	GG	GG	GG	AA	GG	GG	GG	AA	AA	GG	AG	AA	AG	GG	GG	GG	GG	GG	AA	GG	GG	AA	AA	AA	AA	GG	AA	GG	GG	AA	GG	AG	GG	AG	GG	AG	GG	GG	GG	GG	GG	AA	GG	GG	GG
2A	349628202	2A_349628202	GG	GG	TT	TT	TT	GG	TT	TT	TT	GG	GG	TT	GT	GG	GT	GT	TT	TT	TT	TT	GG	TT	TT	GG	GG	GG	GG	TT	GG	TT	TT	GG	TT	TT	TT	GT	TT	GT	TT	TT	TT	TT	TT	GG	TT	TT	TT
2A	349732607	2A_349732607	GG	GG	AA	AA	AA	GG	AA	AA	AA	GG	GG	GG	GA	GG	GA	GA	AA	AA	AA	AA	GG	AA	AA	GG	GG	GG	GG	AA	GG	AA	AA	GG	AA	GA	AA	GA	AA	GA	AA	AA	AA	AA	AA	GG	AA	AA	AA
2A	350123727	2A_350123727	TT	TT	CC	CC	CC	TT	CC	CC	CC	TT	TT	CC	TC	TT	TC	TC	CC	CC	CC	CC	TT	CC	CC	TT	TT	TT	TT	CC	TT	CC	CC	TT	CC	TC	CC	TC	CC	TC	CC	CC	CC	CC	CC	TT	CC	CC	CC
2A	351051311	2A_351051311	GG	GG	AA	AA	AA	GG	AA	AA	AA	GG	GG	AA	GA	GG	GG	GA	AA	AA	AA	AA	GG	AA	AA	GG	GG	GG	GG	AA	GG	AA	AA	GG	AA	GA	AA	GA	AA	GG	AA	AA	AA	AA	AA	GG	AA	AA	AA
2A	351166256	2A_351166256	GG	GG	CC	CC	CC	GG	CC	CC	CC	GG	GG	CC	GC	GG	GC	CC	CC	CC	CC	CC	GG	CC	CC	GG	GG	GG	GG	CC	GG	CC	CC	GG	CC	GC	CC	GC	CC	GC	CC	CC	CC	CC	CC	GG	CC	CC	CC
2A	351166504	2A_351166504	GG	GG	AA	AA	AA	GG	AA	AA	AA	GG	GG	AA	--	GG	GA	GA	AA	--	AA	AA	GG	AA	AA	GG	GG	GG	GG	AA	GG	AA	AA	GG	AA	GA	AA	GA	--	GA	AA	AA	AA	AA	AA	GG	AA	AA	AA
2A	351393623	2A_351393623	CC	CC	GG	GG	GG	CC	GG	GG	GG	CC	CC	GG	CG	CC	CG	CG	GG	GG	GG	GG	CC	GG	GG	CC	CC	CC	CC	GG	CC	GG	GG	CC	GG	CG	GG	CG	GG	CC	GG	GG	GG	GG	GG	CC	GG	GG	GG
2A	351489828	2A_351489828	TT	TT	CC	CC	CC	TT	CC	CC	CC	TT	TT	CC	TC	TT	TC	TC	CC	CC	CC	CC	TT	CC	CC	TT	TT	TT	TT	CC	TT	CC	CC	TT	CC	TC	CC	TC	CC	TT	CC	CC	CC	CC	CC	TT	CC	CC	CC
2A	352400939	2A_352400939	CC	CC	TT	TT	TT	CC	TT	TT	TT	CC	CC	TT	CT	CC	CT	CT	TT	TT	TT	TT	CC	TT	TT	CC	CC	CC	CC	TT	CC	TT	TT	CC	TT	CT	TT	CT	TT	CT	TT	TT	TT	TT	TT	CC	TT	TT	TT
2A	352401071	2A_352401071	AA	AA	GG	GG	GG	AA	GG	GG	GG	AA	AA	GG	AG	AA	AG	GG	GG	GG	GG	GG	AA	GG	GG	AA	AA	AA	AA	GG	AA	GG	GG	AA	GG	AG	GG	AG	GG	AA	GG	GG	GG	GG	GG	AA	GG	GG	GG
2A	352663460	2A_352663460	AA	AA	GG	GG	GG	AA	GG	GG	GG	AA	AA	GG	AG	AA	AG	AG	GG	GG	GG	GG	AA	GG	GG	AA	AA	AA	AA	GG	AA	GG	GG	AA	GG	AG	GG	AG	GG	AA	GG	GG	GG	GG	GG	AA	GG	GG	GG
2A	353937431	2A_353937431	AA	AA	GG	GG	GG	AA	GG	GG	GG	AA	AA	GG	AG	AA	AG	AG	GG	GG	GG	GG	AA	GG	GG	AA	AA	AA	AA	GG	AA	GG	GG	AA	GG	AG	GG	AG	GG	AA	GG	GG	GG	GG	GG	AA	GG	GG	GG
2A	355521992	2A_355521992	CC	CC	TT	TT	TT	CC	TT	TT	TT	CC	CC	TT	CT	CC	CT	TT	TT	TT	TT	TT	CC	TT	TT	CC	CC	CC	CC	TT	CC	TT	TT	CC	TT	CT	TT	CT	TT	CT	TT	TT	TT	TT	TT	CC	TT	TT	TT
2A	357253623	2A_357253623	TT	TT	CC	CC	CC	TT	CC	CC	CC	CC	TT	CC	TC	TT	TC	TC	CC	CC	CC	CC	CC	CC	CC	TT	TT	TT	TT	CC	TT	CC	CC	CC	CC	TC	CC	TC	CC	TC	CC	CC	CC	CC	CC	TT	CC	CC	CC
2A	358971361	2A_358971361	TT	TT	CC	CC	CC	TT	CC	CC	CC	TT	TT	CC	CC	TT	CC	CC	CC	CC	CC	CC	TT	CC	CC	TT	TT	TT	TT	CC	TT	CC	CC	TT	CC	TC	CC	TC	CC	TC	CC	CC	CC	CC	CC	TT	CC	CC	CC
2A	359396944	2A_359396944	CC	CC	TT	TT	TT	CC	TT	TT	TT	CC	CC	TT	CT	CC	CT	TT	TT	TT	TT	TT	CC	TT	TT	CC	CC	CC	CC	TT	CC	TT	TT	CC	TT	CT	TT	CT	TT	CC	TT	TT	TT	TT	TT	CC	TT	TT	TT
2A	359670965	2A_359670965	GG	GG	AA	AA	AA	GG	AA	AA	AA	GG	GG	AA	GA	GG	GA	AA	AA	AA	AA	AA	GG	AA	AA	GG	GG	GG	GG	AA	GG	AA	AA	GG	AA	GA	AA	GA	AA	GA	AA	AA	AA	AA	AA	GG	AA	AA	AA
2A	359996811	2A_359996811	AA	AA	GG	GG	GG	AA	GG	GG	GG	AA	AA	GG	AG	AA	AG	AG	GG	GG	GG	GG	AA	GG	GG	AA	AA	AA	AA	GG	AA	GG	GG	AA	GG	AG	GG	AG	GG	AG	GG	GG	GG	GG	GG	AA	GG	GG	GG
2A	359996963	2A_359996963	TT	TT	CC	CC	CC	TT	CC	CC	CC	TT	TT	CC	TT	TT	TC	TC	CC	CC	CC	CC	TT	CC	CC	TT	TT	TT	TT	CC	TT	CC	CC	TT	CC	TC	CC	TC	CC	TT	CC	CC	CC	CC	CC	TT	CC	CC	CC
2A	360447540	2A_360447540	GG	GG	AA	AA	AA	GG	AA	AA	AA	GG	GG	AA	GA	GG	GA	AA	AA	AA	AA	AA	GG	AA	AA	GG	GG	GG	GG	AA	GG	AA	AA	GG	AA	GA	AA	GA	AA	GA	AA	AA	AA	AA	AA	GG	AA	AA	AA
2A	360516992	2A_360516992	GG	GG	AA	AA	AA	GG	AA	AA	AA	GG	GG	AA	GA	GG	GA	GA	AA	AA	AA	AA	GG	AA	AA	GG	GG	GG	GG	AA	GG	AA	AA	GG	AA	AA	AA	GA	AA	GA	AA	AA	AA	AA	AA	GG	AA	AA	AA
2A	360762486	2A_360762486	AA	AA	GG	GG	GG	AA	GG	GG	GG	GG	AA	GG	AG	AA	AG	AG	GG	GG	GG	GG	GG	GG	GG	AA	AA	AA	AA	GG	AA	GG	GG	GG	GG	AG	GG	AG	GG	AA	GG	GG	GG	GG	GG	AA	GG	GG	GG
2A	360842950	2A_360842950	CC	CC	AA	AA	AA	CC	AA	AA	AA	CC	CC	AA	CA	CC	CA	CA	AA	AA	AA	AA	CC	AA	AA	CC	CC	CC	CC	AA	CC	AA	AA	CC	AA	CA	AA	CA	AA	CC	AA	AA	AA	AA	AA	CC	AA	AA	AA
2A	361723589	2A_361723589	CC	CC	GG	GG	GG	CC	GG	GG	GG	CC	CC	GG	CG	CC	CG	CG	GG	GG	GG	GG	CC	GG	GG	CC	CC	CC	CC	GG	CC	GG	GG	CC	GG	CG	GG	CG	GG	CG	GG	GG	GG	GG	GG	CC	GG	GG	GG
2A	362038305	2A_362038305	GG	GG	CC	CC	CC	GG	CC	CC	CC	GG	GG	CC	GC	GG	GG	GC	CC	CC	CC	CC	GG	CC	CC	GG	GG	GG	GG	CC	GG	CC	CC	GG	CC	GC	CC	GC	CC	GC	CC	CC	CC	CC	CC	GG	CC	CC	CC
2A	362126990	2A_362126990	CC	CC	TT	TT	TT	CC	TT	TT	TT	CC	CC	TT	CT	CC	CT	TT	TT	TT	TT	TT	CC	TT	TT	CC	CC	CC	CC	TT	CC	TT	TT	CC	TT	CT	TT	CT	TT	CC	TT	TT	TT	TT	TT	CC	TT	TT	TT
2A	362195477	2A_362195477	TT	TT	CC	CC	CC	TT	CC	CC	CC	TT	TT	CC	TT	TT	TT	TC	CC	CC	CC	CC	TT	CC	CC	TT	TT	TT	TT	--	TT	--	CC	TT	CC	TT	CC	TT	CC	TT	AC	CC	CC	CC	CC	TT	TC	CC	CC
2A	363668271	2A_363668271	TT	TT	AA	AA	AA	TT	AA	AA	AA	TT	TT	AA	TA	TT	TA	AA	AA	AA	AA	AA	TT	AA	AA	TT	TT	TT	TT	AA	TT	AA	AA	TT	AA	TA	AA	TA	AA	TA	AA	AA	AA	AA	AA	TT	AA	AA	AA
2A	363676041	2A_363676041	GG	GG	AA	AA	AA	GG	AA	GA	AA	GG	GG	GA	GA	GG	GA	AA	AA	AA	AA	AA	GG	AA	AA	GG	GG	GG	GG	AA	GG	AA	AA	GG	GA	GA	AA	GA	AA	GG	AA	AA	AA	AA	GA	GG	AA	GA	AA
2A	365389409	2A_365389409	AA	AA	GG	GG	GG	AA	GG	GG	GG	AA	AA	GG	AG	AA	AG	AG	GG	GG	GG	GG	AA	GG	GG	AA	AA	AA	AA	GG	AA	GG	GG	AA	GG	AG	GG	AG	GG	AA	GG	GG	GG	GG	GG	AA	GG	GG	GG
2A	367615423	2A_367615423	CC	CC	TT	TT	TT	CC	TT	TT	TT	CC	CC	TT	CT	CC	CT	CT	TT	TT	TT	TT	CC	TT	TT	CC	CC	CC	CC	TT	CC	TT	TT	CC	TT	CT	TT	CT	TT	CT	TT	TT	TT	TT	TT	CC	TT	TT	TT
2A	368059106	2A_368059106	AA	AA	CC	CC	CC	AA	CC	CC	CC	AA	AA	CC	AC	AA	AC	AC	CC	CC	CC	CC	AA	CC	CC	AA	AA	AA	AA	CC	AA	CC	CC	AA	CC	AC	CC	AC	CC	AA	CC	CC	CC	CC	CC	AA	CC	CC	CC
2A	370573479	2A_370573479	AA	AA	GG	GG	GG	AA	GG	GG	GG	AA	AA	GG	AG	AA	AG	AG	GG	GG	GG	GG	AA	GG	GG	AA	AA	AA	AA	GG	AA	GG	GG	AA	GG	AG	GG	AG	GG	AG	GG	GG	GG	GG	GG	AA	GG	GG	GG
2A	373815478	2A_373815478	GG	GG	TT	TT	TT	GG	TT	TT	TT	GG	GG	TT	GT	GG	GT	GT	TT	TT	TT	TT	GG	TT	TT	GG	GG	GG	GG	TT	GG	TT	TT	GG	TT	GT	TT	GT	TT	GT	TT	TT	TT	TT	TT	GG	TT	TT	TT
2A	374596856	2A_374596856	CC	CC	GG	GG	GG	CC	GG	GG	GG	CC	CC	GG	CG	CC	CG	GG	GG	GG	GG	GG	CC	GG	GG	CC	CC	CC	CC	GG	CC	GG	GG	CC	GG	CG	GG	CG	GG	CG	GG	GG	GG	GG	GG	CC	GG	GG	GG
2A	375057626	2A_375057626	TT	TT	GG	GG	GG	TT	GG	GG	GG	TT	TT	GG	TG	TT	TG	GG	GG	GG	GG	GG	TT	GG	GG	TT	TT	TT	TT	GG	TT	GG	GG	TT	GG	TG	GG	TG	GG	TT	GG	GG	GG	GG	GG	TT	GG	GG	GG
2A	376770942	2A_376770942	GG	GG	AA	AA	AA	GG	AA	AA	AA	GG	GG	AA	GA	GG	GA	GA	AA	AA	AA	AA	GG	AA	AA	GG	GG	GG	GG	AA	GG	AA	AA	GG	AA	GA	AA	GA	AA	GA	AA	AA	AA	AA	AA	GG	AA	AA	AA
2A	376919226	2A_376919226	AA	AA	GG	GG	GG	AA	GG	GG	GG	AA	AA	GG	AG	AA	AG	AG	GG	GG	GG	GG	AA	GG	GG	AA	AA	AA	AA	GG	AA	GG	GG	AA	GG	AG	GG	AG	GG	AG	GG	GG	GG	GG	GG	AA	GG	GG	GG
2A	377061344	2A_377061344	CC	CC	TT	TT	TT	CC	TT	TT	TT	CC	CC	TT	CT	CC	CT	TT	TT	TT	TT	TT	CC	TT	TT	CC	CC	CC	CC	TT	CC	TT	TT	CC	TT	CT	TT	CT	TT	CC	TT	TT	TT	TT	TT	CC	TT	TT	TT
2A	378596834	2A_378596834	CC	CC	TT	TT	TT	CC	TT	TT	TT	CC	CC	TT	CT	CC	CT	CT	TT	TT	TT	TT	CC	TT	TT	CC	CC	CC	CC	TT	CC	TT	TT	CC	TT	CT	TT	CT	TT	CT	TT	TT	TT	TT	TT	CC	TT	TT	TT
2A	378637592	2A_378637592	GG	GG	TT	TT	TT	GG	TT	TT	TT	GG	GG	TT	GT	GG	GT	TT	TT	TT	TT	TT	GG	TT	TT	GG	GG	GG	GG	TT	GG	TT	TT	GG	TT	GT	TT	GT	TT	GG	TT	TT	TT	TT	TT	GG	TT	TT	TT
2A	379139583	2A_379139583	GG	GG	AA	AA	AA	GG	AA	AA	AA	GG	GG	AA	GA	GG	GA	AA	AA	AA	AA	AA	GG	AA	AA	GG	GG	GG	GG	AA	GG	AA	AA	GG	AA	GA	AA	GA	AA	GA	AA	AA	AA	AA	AA	GG	AA	AA	AA
2A	379251662	2A_379251662	GG	GG	AA	AA	AA	GG	AA	AA	AA	GG	GG	AA	GA	GG	GG	GA	AA	AA	AA	AA	GG	AA	AA	GG	GG	GG	GG	AA	GG	AA	AA	GG	AA	GA	AA	GA	AA	GG	AA	AA	AA	AA	AA	GG	AA	AA	AA
2A	379251908	2A_379251908	GG	GG	AA	AA	AA	GG	AA	AA	AA	GG	GG	GG	GA	GG	GA	GA	AA	AA	AA	AA	GG	AA	AA	GG	GG	GG	GG	AA	GG	AA	AA	GG	AA	GA	AA	GA	AA	GA	AA	AA	AA	AA	AA	GG	AA	AA	AA
2A	379367310	2A_379367310	TT	TT	CC	CC	CC	TT	CC	CC	CC	TT	TT	CC	TC	TT	TC	TC	CC	CC	CC	CC	TT	CC	CC	TT	TT	TT	TT	CC	TT	CC	CC	TT	CC	TC	CC	TC	CC	TT	CC	CC	CC	CC	CC	TT	CC	CC	CC
2A	379598841	2A_379598841	AA	AA	GG	GG	GG	AA	GG	GG	GG	AA	AA	GG	AG	AA	AG	AG	GG	GG	GG	GG	AA	GG	GG	AA	AA	AA	AA	GG	AA	GG	GG	AA	GG	AG	GG	AG	GG	AA	GG	GG	GG	GG	GG	AA	GG	GG	GG
2A	382802343	2A_382802343	AA	AA	GG	GG	GG	AA	GG	GG	GG	AA	AA	GG	AG	AA	AG	GG	GG	GG	GG	GG	AA	GG	GG	AA	AA	AA	AA	GG	AA	GG	GG	AA	GG	AG	GG	AG	GG	AG	GG	GG	GG	GG	GG	AA	GG	GG	GG
2A	382854951	2A_382854951	CC	CC	AA	AA	AA	CC	AA	AA	AA	CC	CC	AA	CA	CC	CA	CA	AA	AA	AA	AA	CC	AA	AA	CC	CC	CC	CC	AA	CC	AA	AA	CC	AA	CA	AA	CA	AA	CA	AA	AA	AA	AA	AA	CC	AA	AA	AA
2A	383190534	2A_383190534	GG	--	GG	GG	GG	GG	GG	GG	--	GG	GG	GG	--	GG	GG	GG	GG	--	GG	GG	GG	GG	--	GG	GG	GG	GG	GA	GG	--	GG	GG	--	GG	--	GG	--	GG	GG	GG	GG	--	--	GG	GG	GG	GG
2A	385454267	2A_385454267	AA	AA	GG	GG	GG	AA	GG	GG	GG	AA	AA	GG	AG	AA	AG	GG	GG	GG	GG	GG	AA	GG	GG	AA	AA	AA	AA	GG	AA	GG	GG	AA	GG	AG	GG	AG	GG	AG	GG	GG	GG	GG	GG	AA	GG	GG	GG
2A	385716786	2A_385716786	GG	GG	CC	CC	CC	GG	CC	CC	CC	GG	GG	CC	GC	GG	GC	GC	CC	CC	CC	CC	GG	CC	CC	GG	GG	GG	GG	CC	GG	CC	CC	GG	CC	GC	CC	GC	CC	GC	CC	CC	CC	CC	CC	GG	CC	CC	CC
2A	388630668	2A_388630668	TT	TT	CC	CC	CC	TT	CC	CC	CC	TT	TT	CC	TC	TT	TC	TC	CC	CC	CC	CC	TT	CC	CC	TT	TT	TT	TT	CC	TT	CC	CC	TT	CC	TC	CC	TC	CC	TC	CC	CC	CC	CC	CC	TT	CC	CC	CC
2A	389742567	2A_389742567	GG	GG	AA	AA	AA	GG	AA	AA	AA	GG	GG	AA	GA	GG	GA	GA	AA	AA	AA	AA	GG	AA	AA	GG	GG	GG	GG	AA	GG	AA	AA	GG	AA	GA	AA	GA	AA	GG	AA	AA	AA	AA	AA	GG	AA	AA	AA
2A	390323219	2A_390323219	TT	TT	CC	CC	CC	TT	CC	CC	CC	TT	TT	CC	TC	TT	TC	CC	CC	CC	CC	CC	TT	CC	CC	TT	TT	TT	TT	CC	TT	CC	CC	TT	CC	TC	CC	TC	CC	TC	CC	CC	CC	CC	CC	TT	CC	CC	CC
2A	390886365	2A_390886365	GG	GG	AA	AA	AA	GG	AA	AA	AA	GG	GG	AA	GA	GG	GA	GA	AA	AA	AA	AA	GG	AA	AA	GG	GG	GG	GG	AA	GG	AA	AA	GG	AA	GA	AA	GA	AA	GG	AA	AA	AA	AA	AA	GG	AA	AA	AA
2A	393003634	2A_393003634	TT	TT	CC	CC	CC	TT	CC	CC	CC	TT	TT	CC	TC	TT	TC	TC	CC	CC	CC	CC	TT	CC	CC	TT	TT	TT	TT	CC	TT	CC	CC	TT	CC	TC	CC	TC	CC	TC	CC	CC	CC	CC	CC	TT	CC	CC	CC
2A	393509739	2A_393509739	CC	CC	TT	TT	TT	CC	TT	TT	TT	CC	CC	TT	CT	CC	CT	CT	TT	TT	TT	TT	CC	TT	TT	CC	CC	CC	CC	TT	CC	TT	TT	CC	TT	CT	TT	CT	TT	CT	TT	TT	TT	TT	TT	CC	TT	TT	TT
2A	395496764	2A_395496764	CC	CC	TT	TT	TT	CC	TT	TT	TT	CC	CC	TT	CT	CC	CT	CT	TT	TT	TT	TT	CC	TT	TT	CC	CC	CC	CC	TT	CC	TT	TT	CC	TT	CT	TT	CT	TT	CT	TT	TT	TT	TT	TT	CC	TT	TT	TT
2A	396651282	2A_396651282	GG	GG	AA	AA	AA	GG	AA	AA	AA	GG	GG	AA	GA	GG	GA	GA	AA	AA	AA	AA	GG	AA	AA	GG	GG	GG	GG	AA	GG	AA	AA	GG	AA	GA	AA	GA	AA	GG	AA	AA	AA	AA	AA	GG	AA	AA	AA
2A	396657232	2A_396657232	TT	TT	CC	CC	CC	TT	CC	CC	CC	TT	TT	CC	TC	TT	TC	CC	CC	CC	CC	CC	TT	CC	CC	TT	TT	TT	TT	CC	TT	CC	CC	TT	CC	TC	CC	TC	CC	TT	CC	CC	CC	CC	CC	TT	CC	CC	CC
2A	398341859	2A_398341859	TT	TT	CC	CC	CC	TT	CC	CC	CC	TT	TT	CC	TC	TT	TC	TC	CC	CC	CC	CC	TT	CC	CC	TT	TT	TT	TT	CC	TT	CC	CC	TT	CC	TC	CC	TC	CC	TT	CC	CC	CC	CC	CC	TT	CC	CC	CC
2A	399823676	2A_399823676	AA	AA	CC	CC	CC	AA	CC	CC	CC	AA	AA	CC	AC	AA	AC	AC	CC	CC	CC	CC	AA	CC	CC	AA	AA	AA	AA	CC	AA	CC	CC	AA	CC	AC	CC	AC	CC	AC	CC	CC	CC	CC	CC	AA	CC	CC	CC
2A	402181270	2A_402181270	GG	GG	CC	CC	CC	GG	CC	CC	CC	GG	GG	CC	GC	GG	GC	GC	CC	CC	CC	CC	GG	CC	CC	GG	GG	GG	GG	CC	GG	CC	CC	GG	CC	GC	CC	GC	CC	GC	CC	CC	CC	CC	CC	GG	CC	CC	CC
2A	403695141	2A_403695141	TT	TT	CC	CC	CC	TT	CC	CC	CC	TT	TT	CC	TC	TT	TC	TC	CC	CC	CC	CC	TT	CC	CC	TT	TT	TT	TT	CC	TT	CC	CC	TT	CC	TC	CC	TC	CC	TC	CC	CC	CC	CC	CC	TT	CC	CC	CC
2A	403700021	2A_403700021	GG	GG	TT	TT	TT	GG	TT	TT	TT	GG	GG	TT	GG	GG	GT	GT	TT	TT	TT	TT	GG	TT	TT	GG	GG	GG	GG	TT	GG	TT	TT	GG	TT	GT	TT	GT	TT	GG	TT	TT	TT	TT	TT	GG	TT	TT	TT
2A	404107662	2A_404107662	CC	CC	TT	TT	TT	CC	TT	TT	TT	CC	CC	TT	CT	CC	CT	CT	TT	TT	TT	TT	CC	TT	TT	CC	CC	CC	CC	TT	CC	TT	TT	CC	TT	CT	TT	CT	TT	CT	TT	TT	TT	TT	TT	CC	TT	TT	TT
2A	404880778	2A_404880778	TT	TT	GG	GG	GG	TT	GG	GG	GG	TT	TT	GG	GG	TT	TG	GG	GG	GG	GG	GG	TT	GG	GG	TT	TT	TT	TT	GG	TT	GG	GG	TT	GG	TG	GG	TG	GG	TG	GG	GG	GG	GG	GG	TT	GG	GG	GG
2A	405722129	2A_405722129	CC	CC	TT	TT	TT	CC	TT	TT	TT	CC	CC	TT	CT	CC	CT	CT	TT	TT	TT	TT	CC	TT	TT	CC	CC	CC	CC	TT	CC	TT	TT	CC	TT	CT	TT	CT	TT	CT	TT	TT	TT	TT	TT	CC	TT	TT	TT
2A	406653727	2A_406653727	CC	CC	TT	TT	CC	CC	TT	TT	TT	CC	CC	CC	CT	CC	CT	CT	TT	TT	TT	TT	CC	TT	TT	CC	CC	CC	CC	CC	CC	TT	TT	CC	TT	CT	CC	CC	TT	CC	TT	TT	TT	CT	CC	CC	TT	TT	CC
2A	406660893	2A_406660893	CC	CC	GG	GG	GG	CC	GG	GG	GG	CC	CC	GG	CG	CC	CG	CG	GG	GG	GG	GG	CC	GG	GG	CC	CC	CC	CC	GG	CC	GG	GG	CC	GG	CG	GG	CG	GG	CC	GG	GG	GG	GG	GG	CC	GG	GG	GG
2A	409421526	2A_409421526	CC	CC	TT	TT	TT	CC	TT	TT	TT	CC	CC	TT	CT	CC	CT	CT	TT	TT	TT	TT	CC	TT	TT	CC	CC	CC	CC	TT	CC	TT	TT	CC	TT	CT	TT	CT	TT	CC	TT	TT	TT	TT	TT	CC	TT	TT	TT
2A	409634989	2A_409634989	GG	GG	AA	AA	AA	GG	AA	AA	AA	GG	GG	AA	GA	GG	GA	GA	AA	AA	AA	AA	GG	AA	AA	GG	GG	GG	GG	AA	GG	AA	AA	GG	AA	GA	AA	GA	AA	GA	AA	AA	AA	AA	AA	GG	AA	AA	AA
2A	413584218	2A_413584218	GG	GG	AA	AA	AA	GG	AA	AA	AA	GG	GG	AA	GA	GG	GA	GA	AA	AA	AA	AA	GG	AA	AA	GG	GG	GG	GG	AA	GG	AA	AA	GG	AA	GA	AA	GA	AA	GA	AA	AA	AA	AA	AA	GG	AA	AA	AA
2A	414352545	2A_414352545	AA	AA	GG	GG	GG	AA	GG	GG	GG	AA	AA	GG	GG	AA	AG	AG	GG	GG	GG	GG	AA	GG	GG	AA	AA	AA	AA	GG	AA	GG	GG	AA	GG	AG	GG	AG	GG	AG	GG	GG	GG	GG	GG	AA	GG	GG	GG
2A	414426322	2A_414426322	GG	GG	AA	AA	AA	GG	AA	AA	AA	GG	GG	AA	GA	GG	GA	GA	AA	AA	AA	AA	GG	AA	AA	GG	GG	GG	GG	AA	GG	AA	AA	GG	AA	GA	AA	GA	AA	GA	AA	AA	AA	AA	AA	GG	AA	AA	AA
2A	414474978	2A_414474978	AA	AA	GG	GG	GG	AA	GG	GG	GG	AA	AA	GG	AG	AA	AG	AG	GG	GG	GG	GG	AA	GG	GG	AA	AA	AA	AA	GG	AA	GG	GG	AA	GG	AG	GG	AG	GG	AG	GG	GG	GG	GG	GG	AA	GG	GG	GG
2A	416952665	2A_416952665	TT	TT	CC	CC	CC	TT	CC	CC	CC	TT	TT	CC	TC	TT	TC	CC	CC	CC	CC	CC	TT	CC	CC	TT	TT	TT	TT	CC	TT	CC	CC	TT	CC	TC	CC	TC	CC	TC	CC	CC	CC	CC	CC	TT	CC	CC	CC
2A	419007250	2A_419007250	CC	CC	CC	CC	TT	CC	CC	CC	CC	CC	CC	CC	CC	CC	CC	CC	CC	CC	CC	CC	CC	CC	CC	CC	CC	CC	CC	TT	CC	CC	CC	CC	CC	CC	TT	CT	CC	CC	CC	CC	CC	CT	CT	CC	CC	CC	TT
2A	419007517	2A_419007517	TT	TT	CC	CC	CC	TT	CC	CC	CC	TT	TT	CC	TC	TT	TC	TC	CC	CC	CC	CC	TT	CC	CC	TT	TT	TT	TT	CC	TT	CC	CC	TT	CC	TC	CC	TC	CC	TT	CC	CC	CC	CC	CC	TT	CC	CC	CC
2A	419219889	2A_419219889	CC	CC	GG	GG	GG	CC	GG	GG	GG	CC	CC	GG	CG	CC	CG	CG	GG	GG	GG	GG	CC	GG	GG	CC	CC	CC	CC	GG	CC	GG	GG	CC	GG	CG	GG	CG	GG	CC	GG	GG	GG	GG	GG	CC	GG	GG	GG
2A	419476584	2A_419476584	AA	AA	GG	GG	GG	AA	GG	GG	GG	AA	AA	GG	AG	AA	AG	AG	GG	GG	GG	GG	AA	GG	GG	AA	AA	AA	AA	GG	AA	GG	GG	AA	GG	AG	GG	AG	GG	AG	GG	GG	GG	GG	GG	AA	GG	GG	GG
2A	420061145	2A_420061145	GG	GG	AA	AA	AA	GG	AA	AA	AA	GG	GG	AA	GA	GG	GA	GA	AA	AA	AA	AA	GG	AA	AA	GG	GG	GG	GG	AA	GG	AA	AA	GG	AA	GA	AA	GA	AA	GA	AA	AA	AA	AA	AA	GG	AA	AA	AA
2A	421544664	2A_421544664	TT	TT	CC	CC	CC	TT	CC	CC	CC	TT	TT	CC	TC	TT	TC	TC	CC	CC	CC	CC	TT	CC	CC	TT	TT	TT	TT	CC	TT	CC	CC	TT	CC	TC	CC	TC	CC	TC	CC	CC	CC	CC	CC	TT	CC	CC	CC
2A	422782823	2A_422782823	GG	GG	AA	AA	AA	GG	AA	AA	AA	GG	GG	AA	GA	GG	GA	GA	AA	AA	AA	AA	GG	AA	AA	GG	GG	GG	GG	AA	GG	AA	AA	GG	AA	GA	AA	GA	AA	GG	AA	AA	AA	AA	AA	GG	AA	AA	AA
2A	423073690	2A_423073690	CC	CC	AA	AA	AA	CC	AA	AA	AA	CC	CC	AA	CA	CC	CA	CA	AA	AA	AA	AA	CC	AA	AA	CC	CC	CC	CC	AA	CC	AA	AA	CC	AA	CA	AA	CA	AA	CA	AA	AA	AA	AA	AA	CC	AA	AA	AA
2A	423186032	2A_423186032	GG	GG	AA	AA	AA	GG	AA	AA	AA	GG	GG	AA	GA	GG	GA	GA	AA	AA	AA	AA	GG	AA	AA	GG	GG	GG	GG	AA	GG	AA	AA	GG	AA	GA	AA	GA	AA	GA	AA	AA	AA	AA	AA	GG	AA	AA	AA
2A	425708937	2A_425708937	AA	AA	GG	GG	GG	AA	GG	GG	GG	AA	AA	GG	AG	AA	AG	GG	GG	GG	GG	GG	AA	GG	GG	AA	AA	AA	AA	GG	AA	GG	GG	AA	GG	AG	GG	AG	GG	AG	GG	GG	GG	GG	GG	AA	GG	GG	GG
2A	425726521	2A_425726521	TT	TT	GG	GG	GG	TT	GG	GG	GG	TT	TT	GG	TG	TT	TG	TG	GG	GG	GG	GG	TT	GG	GG	TT	TT	TT	TT	GG	TT	GG	GG	TT	GG	TG	GG	TG	GG	TG	GG	GG	GG	GG	GG	TT	GG	GG	GG
2A	426338846	2A_426338846	CC	CC	TT	TT	TT	CC	TT	TT	TT	CC	CC	TT	CT	CC	CT	TT	TT	TT	TT	TT	CC	TT	TT	CC	CC	CC	CC	TT	CC	TT	TT	CC	TT	CT	TT	CT	TT	CT	TT	TT	TT	TT	TT	CC	TT	TT	TT
2A	426385502	2A_426385502	TT	TT	CC	CC	CC	TT	CC	CC	CC	TT	TT	CC	TC	TT	TC	TC	CC	CC	CC	CC	TT	CC	CC	TT	TT	TT	TT	CC	TT	CC	CC	TT	CC	TC	CC	TC	CC	TT	CC	CC	CC	CC	CC	TT	CC	CC	CC
2A	430068330	2A_430068330	CC	CC	GG	GG	GG	CC	GG	GG	GG	CC	CC	GG	CG	CC	CG	CG	GG	GG	GG	GG	CC	GG	GG	CC	CC	CC	CC	GG	CC	GG	GG	CC	GG	CG	GG	CG	GG	CG	GG	GG	GG	GG	GG	CC	GG	GG	GG
2A	430439120	2A_430439120	TT	TT	CC	CC	CC	TT	CC	CC	CC	TT	TT	CC	TC	TT	TC	TC	CC	CC	CC	CC	TT	CC	CC	TT	TT	TT	TT	CC	TT	CC	CC	TT	CC	TC	CC	TC	CC	TC	CC	CC	CC	CC	CC	TT	CC	CC	CC
2A	432029272	2A_432029272	TT	TT	GG	GG	GG	TT	GG	GG	GG	TT	TT	GG	TG	TT	TG	GG	GG	GG	GG	GG	TT	GG	GG	TT	TT	TT	TT	GG	TT	GG	GG	TT	GG	TG	GG	TG	GG	TG	GG	GG	GG	GG	GG	TT	GG	GG	GG
2A	434373270	2A_434373270	CC	CC	AA	AA	AA	CC	AA	AA	AA	CC	CC	AA	CA	CC	CA	AA	AA	AA	AA	AA	CC	AA	AA	CC	CC	CC	CC	AA	CC	AA	AA	CC	AA	AA	AA	CA	AA	CC	AA	AA	AA	AA	AA	CC	AA	AA	AA
2A	434413511	2A_434413511	TT	TT	CC	CC	CC	TT	CC	CC	CC	TT	TT	CC	--	TT	TC	CC	CC	CC	CC	CC	TT	CC	CC	TT	TT	--	TT	CC	TT	CC	CC	TT	CC	TC	CC	TT	CC	TC	CC	CC	CC	CC	CC	TT	CC	CC	CC
2A	437109011	2A_437109011	GG	GG	AA	AA	AA	GG	AA	AA	AA	GG	GG	AA	GA	GG	GA	GA	AA	AA	AA	AA	GG	AA	AA	GG	GG	GG	GG	AA	GG	AA	AA	GG	AA	GA	AA	GA	AA	GA	AA	AA	AA	AA	AA	GG	AA	AA	AA
2A	437109245	2A_437109245	GG	GG	AA	AA	AA	GG	AA	AA	AA	GG	GG	AA	GG	GG	GG	AA	AA	AA	AA	AA	GG	AA	AA	GG	GG	GG	GG	AA	GG	AA	AA	GG	AA	GA	AA	GA	AA	GG	AA	AA	AA	AA	AA	GG	AA	AA	AA
2A	438440346	2A_438440346	CC	CC	TT	TT	TT	CC	TT	TT	TT	CC	CC	TT	CT	CC	CT	CT	TT	TT	TT	TT	CC	TT	TT	CC	CC	CC	CC	TT	CC	TT	TT	CC	TT	CT	TT	CT	TT	CC	TT	TT	TT	TT	TT	CC	TT	TT	TT
2A	438989429	2A_438989429	CC	CC	TT	TT	TT	CC	TT	TT	TT	CC	CC	TT	TT	CC	CT	TT	TT	TT	TT	TT	CC	TT	TT	CC	CC	CC	CC	TT	CC	TT	TT	CC	TT	CT	TT	CT	TT	CT	TT	TT	TT	TT	TT	CC	TT	TT	TT
2A	439575593	2A_439575593	AA	AA	GG	GG	GG	AA	GG	GG	GG	AA	AA	GG	AG	AA	AG	AG	GG	GG	GG	GG	AA	GG	GG	AA	AA	AA	AA	GG	AA	GG	GG	AA	GG	AG	GG	AG	GG	AA	GG	GG	GG	GG	GG	AA	GG	GG	GG
2A	439575787	2A_439575787	TT	TT	GG	GG	GG	TT	GG	GG	GG	TT	TT	GG	TG	TT	TG	TG	GG	GG	GG	GG	TT	GG	GG	TT	TT	TT	TT	GG	TT	GG	GG	TT	GG	TG	GG	TG	GG	TT	GG	GG	GG	GG	GG	TT	GG	GG	GG
2A	441636034	2A_441636034	TT	TT	CC	CC	CC	TT	CC	CC	CC	TT	TT	CC	TC	TT	TC	TC	CC	CC	CC	CC	TT	CC	CC	TT	TT	TT	TT	CC	TT	CC	CC	TT	CC	TC	CC	TC	CC	TC	CC	CC	CC	CC	CC	TT	CC	CC	CC
2A	441636264	2A_441636264	AA	AA	GG	GG	GG	--	GG	GG	GG	AA	AA	GG	--	AA	AA	AG	GG	GG	GG	GG	--	GG	GG	--	AA	AA	AA	GG	AA	--	GG	AA	GG	AG	GG	--	GG	AA	GG	GG	GG	GG	--	AA	GG	GG	GG
2A	442242360	2A_442242360	CC	CC	AA	AA	AA	CC	AA	AA	AA	CC	CC	AA	CA	CC	CA	CA	AA	AA	AA	AA	CC	AA	AA	CC	CC	CC	CC	AA	CC	AA	AA	CC	AA	CA	AA	CA	AA	CA	AA	AA	AA	AA	AA	CC	AA	AA	AA
2A	442558704	2A_442558704	AA	AA	GG	GG	GG	AA	GG	GG	GG	AA	AA	GG	AG	AA	AA	GG	GG	GG	GG	GG	AA	GG	GG	AA	AA	AA	AA	GG	AA	GG	GG	AA	GG	AG	GG	AA	--	AA	GG	GG	GG	GG	GG	AA	GG	GG	GG
2A	444185688	2A_444185688	CC	CC	TT	TT	TT	CC	TT	TT	TT	CC	CC	TT	CT	CC	CT	CT	TT	TT	TT	TT	CC	TT	TT	CC	CC	CC	CC	TT	CC	TT	TT	CC	TT	CT	TT	CT	TT	CT	TT	TT	TT	TT	TT	CC	TT	TT	TT
2A	444583519	2A_444583519	GG	GG	AA	AA	AA	GG	AA	AA	AA	GG	GG	AA	GA	GG	GA	GA	AA	AA	AA	AA	GG	AA	AA	GG	GG	GG	GG	AA	GG	AA	AA	GG	AA	GA	AA	GA	AA	GA	AA	AA	AA	AA	AA	GG	AA	AA	AA
2A	445319690	2A_445319690	GG	GG	AA	AA	AA	GG	AA	AA	AA	GG	GG	AA	GG	GG	GA	GA	AA	AA	AA	AA	GG	AA	AA	GG	GG	GG	GG	AA	GG	AA	AA	GG	AA	GA	AA	GA	AA	GG	AA	AA	AA	AA	AA	GG	AA	AA	AA
2A	445581642	2A_445581642	CC	CC	TT	TT	TT	CC	TT	TT	TT	TT	CC	TT	TT	CC	CT	CT	TT	TT	TT	TT	TT	TT	TT	CC	CC	CC	CC	TT	CC	TT	TT	TT	TT	CT	TT	CT	TT	CT	TT	TT	TT	TT	TT	CC	TT	TT	TT
2A	447385336	2A_447385336	CC	CC	CT	CC	CC	CC	CC	CC	CT	CC	CC	CC	CT	CC	CC	CC	CT	CC	CC	CC	CC	CC	CC	CC	CC	CC	CC	CC	CC	CC	CC	CC	CT	CC	CC	CC	CT	CC	CC	CC	CC	CC	CC	CC	CT	CC	CT
2A	447385897	2A_447385897	TT	TT	CC	CC	CC	TT	CC	CC	CC	TT	TT	CC	TC	TT	TC	TC	CC	CC	CC	CC	TT	CC	CC	TT	TT	TT	TT	CC	TT	CC	CC	TT	CC	TC	CC	TC	CC	TC	CC	CC	CC	CC	CC	TT	CC	CC	CC
2A	448290791	2A_448290791	TT	TT	CC	CC	CC	TT	CC	CC	CC	TT	TT	CC	TC	TT	TC	TC	CC	CC	CC	CC	TT	CC	CC	TT	TT	TT	TT	CC	TT	CC	CC	TT	CC	TC	CC	TC	CC	TT	CC	CC	CC	CC	CC	TT	CC	CC	CC
2A	448405717	2A_448405717	TT	TT	CC	CC	CC	TT	CC	CC	CC	TT	TT	CC	TC	TT	TC	TC	CC	CC	CC	CC	TT	CC	CC	TT	TT	TT	TT	CC	TT	CC	CC	TT	CC	TC	CC	TC	CC	TC	CC	CC	CC	CC	CC	TT	CC	CC	CC
2A	449983595	2A_449983595	AA	AA	CC	CC	CC	AA	CC	CC	CC	AA	AA	CC	AC	AA	AC	AC	CC	CC	CC	CC	AA	CC	CC	AA	AA	AA	AA	CC	AA	CC	CC	AA	CC	AC	CC	AC	CC	AC	CC	CC	CC	CC	CC	AA	CC	CC	CC
2A	450440765	2A_450440765	TT	TT	CC	CC	CC	TT	CC	CC	CC	TT	TT	CC	TC	TT	TC	TC	CC	CC	CC	CC	TT	CC	CC	TT	TT	TT	TT	CC	TT	CC	CC	TT	CC	TC	CC	TC	CC	TC	CC	CC	CC	CC	CC	TT	CC	CC	CC
2A	450452788	2A_450452788	AA	AA	GG	GG	GG	AA	GG	GG	GG	AA	AA	GG	AG	AA	AG	GG	GG	GG	GG	GG	AA	GG	GG	AA	AA	AA	AA	GG	AA	GG	GG	AA	GG	AG	GG	AG	GG	AA	GG	GG	GG	GG	GG	AA	GG	GG	GG
2A	453793359	2A_453793359	AA	AA	GG	GG	AA	AA	GG	GG	GG	AA	AA	GG	AG	AA	AG	AG	GG	GG	GG	GG	AA	GG	GG	AA	AA	AA	AA	AA	AA	GG	GG	AA	GG	AG	AA	AA	GG	AG	GG	GG	GG	AG	AA	AA	GG	GG	AA
2A	453793539	2A_453793539	TT	TT	TT	TT	AA	TT	TT	TT	TT	TT	TT	TT	TT	TT	TT	TT	TT	TT	TT	TT	TT	TT	TT	TT	TT	TT	TT	AA	TT	TT	TT	TT	TT	TT	AA	TA	TT	TT	TT	TT	TT	TA	AA	TT	TT	TT	AA
2A	453874305	2A_453874305	TT	TT	CC	CC	CC	TT	CC	CC	CC	TT	TT	CC	TC	TT	TC	CC	CC	CC	CC	CC	TT	CC	CC	TT	TC	TT	TT	CC	TT	CC	CC	TT	CC	TC	CC	TC	CC	TC	CC	CC	CC	CC	CC	TT	CC	CC	CC
2A	453952518	2A_453952518	TT	TT	CC	CC	CC	TT	CC	CC	CC	TT	TT	CC	TC	TT	TC	TC	CC	CC	CC	CC	TT	CC	CC	TT	TT	TT	TT	CC	TT	CC	CC	TT	CC	TC	CC	TC	CC	TC	CC	CC	CC	CC	CC	TT	CC	CC	CC
2A	454257525	2A_454257525	CC	CC	TT	TT	CC	CC	TT	TT	TT	CC	CC	TT	CT	CC	CT	TT	TT	TT	TT	TT	CC	TT	TT	CC	CC	CC	CC	CC	CC	TT	TT	CC	TT	CT	CC	CC	TT	CT	TT	TT	TT	CT	CC	CC	TT	TT	CC
2A	455466042	2A_455466042	AA	AA	AA	AA	GG	AA	AA	AA	AA	AA	AA	AA	AA	AA	AA	AA	AA	AA	AA	AA	AA	AA	AA	AA	AA	AA	AA	GG	AA	AA	AA	AA	AA	AA	GG	AG	AA	AA	AA	AA	AA	AG	GG	AA	AA	AA	GG
2A	455521726	2A_455521726	--	GG	AA	AA	GG	GG	AA	AA	AA	GG	GG	AA	AA	GG	GA	GA	AA	--	AA	AA	GG	AA	--	GG	GG	GG	GG	GG	GG	AA	AA	GG	AA	GA	GG	GG	AA	GG	AA	AA	AA	GA	--	GG	AA	AA	GG
2A	455521937	2A_455521937	AA	AA	GG	GG	GG	AA	GG	GG	GG	GG	AA	GG	AG	AA	AG	AG	GG	GG	GG	GG	GG	GG	GG	AA	AA	AA	AA	GG	AA	GG	GG	GG	GG	AG	GG	AG	GG	AG	GG	GG	GG	GG	GG	AA	GG	GG	GG
2A	457400509	2A_457400509	CC	CC	TT	TT	CC	CC	TT	TT	TT	CC	CC	TT	CT	CC	CT	CT	TT	TT	TT	TT	CC	TT	TT	CC	CC	CC	CC	CC	CC	TT	TT	CC	TT	CT	CC	CC	TT	CT	TT	TT	TT	CT	CC	CC	TT	TT	CC
2A	458846512	2A_458846512	TT	TT	CC	CC	CC	TT	CC	CC	CC	TT	TT	CC	--	TT	TC	CC	CC	CC	CC	CC	TT	CC	CC	--	TT	TT	TT	CC	TT	CC	CC	TT	CC	TC	CC	TT	--	TC	CC	CC	CC	CC	CC	TT	CC	CC	CC
2A	458846770	2A_458846770	GG	GG	AA	AA	GG	GG	AA	AA	AA	GG	GG	AA	GA	GG	GA	GA	AA	AA	AA	AA	GG	AA	AA	GG	GG	GG	GG	GG	GG	AA	AA	GG	AA	GA	GG	GG	AA	GA	AA	AA	AA	GA	GG	GG	AA	AA	GG
2A	459634911	2A_459634911	GG	GG	AA	AA	GG	GG	AA	AA	AA	GG	GG	AA	GA	GG	GA	AA	AA	AA	AA	AA	GG	AA	AA	GG	GG	GG	GG	GG	GG	AA	AA	GG	AA	GA	GG	GG	AA	GG	AA	AA	AA	GG	GG	GG	AA	AA	GG
2A	461168137	2A_461168137	CC	CC	TT	TT	CC	CC	TT	TT	TT	CC	CC	TT	CT	CC	CT	CT	TT	TT	TT	TT	CC	TT	TT	CC	CC	CC	CC	CC	CC	TT	TT	CC	TT	CT	CC	CC	TT	CC	TT	TT	TT	CT	CC	CC	TT	TT	CC
2A	463097002	2A_463097002	--	GG	AA	AA	GG	GG	AA	AA	AA	GG	GG	AA	AA	GG	GG	GA	AA	AA	AA	AA	GG	AA	AA	GG	GG	GG	GG	GG	GG	AA	AA	GG	AA	AA	GT	GG	AA	GG	AA	AA	AA	GG	GG	GG	AA	AA	GG
2A	463258625	2A_463258625	TT	TT	CC	CC	CC	TT	CC	CC	CC	TT	TT	CC	TC	TT	TC	TC	CC	CC	CC	CC	TT	CC	CC	TT	TT	TT	TT	CC	TT	CC	CC	TT	CC	TC	CC	TC	CC	TT	CC	CC	CC	CC	CC	TT	CC	CC	CC
2A	464834192	2A_464834192	GG	GG	AA	AA	GG	GG	AA	AA	AA	GG	GG	AA	AA	GG	GA	AA	--	--	AA	AA	GG	AA	AA	GG	GG	GG	GG	GG	GG	AA	AA	GG	AA	GA	GG	GG	AA	GG	AA	AA	AA	GA	GG	GG	AA	GA	GG
2A	464834490	2A_464834490	TT	TT	CC	CC	CC	TT	CC	CC	CC	TT	TT	TC	TC	TT	TC	TC	--	CC	CC	CC	TT	CC	CC	TT	TT	TT	TT	CC	TT	CC	CC	TT	CC	TC	--	CC	--	TT	CC	CC	CC	CC	CC	TT	CC	CC	CC
2A	464954681	2A_464954681	GG	GG	CC	CC	CC	GG	CC	CC	CC	GG	GG	CC	GC	GG	GC	GC	--	CC	CC	CC	GG	CC	CC	GG	GG	GG	GG	CC	GG	CC	CC	GG	CC	GC	CC	GC	CC	GG	CC	CC	CC	CC	CC	GG	CC	CC	CC
2A	465945387	2A_465945387	TT	TT	GG	GG	GG	TT	GG	GG	GG	TT	TT	GG	TG	TT	TG	GG	TT	GG	GG	GG	TT	GG	GG	TT	TT	TT	TT	GG	TT	GG	GG	TT	GG	TG	GG	TG	GG	TT	GG	GG	GG	GG	GG	TT	GG	GG	GG
2A	467876089	2A_467876089	GG	GG	AA	AA	GG	GG	AA	AA	AA	GG	GG	AA	GA	GG	GA	GA	GG	AA	AA	AA	GG	AA	AA	GG	GG	GG	GG	GG	GG	AA	AA	GG	AA	GA	GG	GG	AA	GG	AA	AA	AA	GG	GG	GG	AA	AA	GG
2A	467946958	2A_467946958	CC	CC	AA	AA	CC	CC	AA	AA	AA	CC	CC	AA	CA	CC	CA	AA	CC	AA	AA	AA	CC	AA	AA	CC	CC	CC	CC	CC	CC	AA	AA	CC	AA	CA	CC	CC	AA	CC	AA	AA	AA	CA	CC	CC	AA	AA	CC
2A	468287860	2A_468287860	AA	AA	GG	GG	AA	AA	GG	GG	GG	AA	AA	GG	AG	AA	AG	AG	AA	GG	GG	GG	AA	GG	GG	AA	AA	AA	AA	AA	AA	GG	GG	AA	GG	AG	AA	AA	GG	AA	GG	GG	GG	AG	AA	AA	GG	GG	AA
2A	469182988	2A_469182988	AA	AA	GG	GG	GG	AA	GG	GG	GG	AA	AA	GG	AG	AA	AG	AG	--	GG	GG	GG	AA	GG	GG	AA	AA	AA	AA	GG	AA	GG	GG	AA	GG	AG	GG	AG	GG	AA	GG	GG	GG	GG	GG	AA	GG	GG	GG
2A	469831438	2A_469831438	TT	TT	CC	CC	TT	TT	CC	CC	CC	TT	TT	CC	TC	TT	TC	CC	--	CC	CC	CC	TT	CC	CC	TT	TT	TT	TT	TT	TT	CC	CC	TT	CC	TC	TT	TT	CC	TT	CC	CC	CC	TC	TT	TT	CC	CC	TT
2A	469831641	2A_469831641	GG	GG	AA	AA	GG	GG	AA	AA	AA	GG	GG	AA	GA	GG	GA	GA	--	AA	AA	AA	GG	AA	AA	GG	GG	GG	GG	GG	GG	AA	AA	GG	AA	GA	GG	GG	AA	GG	AA	AA	AA	GA	GG	GG	AA	AA	GG
2A	471496340	2A_471496340	TT	TT	AA	AA	TT	TT	AA	AA	AA	TT	TT	AA	TA	TT	TA	TA	--	AA	AA	AA	TT	AA	AA	TT	TT	TT	TT	TT	TT	AA	AA	TT	AA	TA	TT	TT	AA	TT	AA	AA	AA	TA	TT	TT	AA	AA	TT
2A	471928202	2A_471928202	CC	CC	TT	TT	TT	CC	TT	TT	TT	CC	CC	TT	CT	CC	CT	TT	--	TT	TT	TT	CC	TT	TT	CC	CC	CC	CC	TT	CC	TT	TT	CC	TT	CT	TT	CT	TT	CC	TT	TT	TT	TT	TT	CC	TT	TT	TT
2A	471928450	2A_471928450	TT	TT	TT	TT	TT	TT	TT	TT	TT	AA	TT	TT	TT	TT	TT	TT	--	--	TT	TT	AA	TT	TT	TT	TT	TT	TT	TT	TT	TT	TT	AA	TT	TT	TT	TT	TT	TT	TT	TT	TT	TT	TT	TT	TT	TT	TT
2A	472577481	2A_472577481	CC	CC	TT	TT	CC	CC	TT	TT	TT	CC	CC	TT	TT	CC	CT	CT	CC	TT	TT	TT	CC	TT	TT	CC	CC	CC	CC	CC	CC	TT	TT	CC	TT	CT	CC	CC	TT	CC	TT	TT	TT	CT	CC	CC	TT	TT	CC
2A	472577630	2A_472577630	TT	TT	CC	CC	CC	TT	CC	CC	CC	TT	TT	CC	TC	TT	TC	TC	TT	CC	CC	CC	TT	CC	CC	TT	TT	TT	TT	CC	TT	CC	CC	TT	CC	TC	CC	TC	CC	TT	CC	CC	CC	CC	CC	TT	CC	CC	CC
2A	472636762	2A_472636762	CC	CC	TT	TT	CC	CC	TT	TT	TT	CC	CC	TT	CT	CC	CT	CT	--	TT	TT	TT	CC	TT	TT	CC	CC	CC	CC	CC	CC	TT	TT	CC	TT	CT	CC	CC	TT	CC	TT	TT	TT	CT	CC	CC	TT	TT	CC
2A	473516838	2A_473516838	AA	AA	GG	GG	GG	AA	GG	GG	GG	AA	AA	GG	AG	AA	AG	AG	--	GG	GG	GG	AA	GG	GG	AA	AA	AA	AA	GG	AA	GG	GG	AA	GG	AG	GG	AG	GG	AA	GG	GG	GG	GG	GG	AA	GG	GG	GG
2A	474022636	2A_474022636	CC	CC	TT	TT	CC	CC	TT	TT	TT	TT	CC	TT	CT	CC	CT	CT	TT	TT	TT	TT	TT	TT	TT	CC	CC	CC	CC	CC	CC	TT	TT	TT	TT	CT	CC	CC	TT	CC	TT	TT	TT	CT	CC	CC	TT	TT	CC
2A	474202019	2A_474202019	TT	TT	GG	GG	GG	TT	GG	GG	GG	GG	TT	GG	TG	TT	TG	TG	GG	GG	GG	GG	GG	GG	GG	TT	TT	TT	TT	GG	TT	GG	GG	GG	GG	TG	GG	TG	GG	TT	GG	GG	GG	GG	GG	TT	GG	GG	GG
2A	475385160	2A_475385160	AA	AA	AA	AA	CC	AA	AA	AA	AA	AA	AA	AA	AA	AA	AA	AA	--	AA	AA	AA	AA	AA	AA	AA	AA	AA	AA	CC	AA	AA	AA	AA	AA	AA	CC	AC	AA	AA	AA	AA	AA	CC	CC	AA	AA	AA	CC
2A	475389237	2A_475389237	GG	GG	AA	AA	GG	GG	AA	AA	AA	AA	GG	AA	GA	GG	GA	GA	--	AA	AA	AA	AA	AA	AA	GG	GG	GG	GG	GG	GG	AA	AA	AA	AA	GA	GG	GG	AA	GG	AA	AA	AA	GA	GG	GG	AA	AA	GG
2A	475389361	2A_475389361	AA	AA	AA	AA	GG	AA	AA	AA	AA	AA	AA	AA	AA	AA	AA	AA	--	AA	AA	AA	AA	AA	AA	AA	AA	AA	AA	GG	AA	AA	AA	AA	AA	AA	GG	AG	AA	AA	AA	AA	AA	AG	GG	AA	AA	AA	GG
2A	475772199	2A_475772199	AA	AA	GG	GG	GG	AA	GG	GG	GG	GG	AA	GG	AG	AA	AG	AG	--	GG	GG	GG	GG	GG	GG	AA	AA	AA	AA	GG	AA	GG	GG	GG	GG	AG	GG	GG	GG	AG	GG	GG	GG	GG	GG	AA	GG	GG	GG
2A	476465040	2A_476465040	AA	AA	CC	CC	CC	AA	CC	CC	CC	CC	AA	CC	AC	AA	AC	AC	CC	CC	CC	CC	CC	CC	CC	AA	AA	AA	AA	CC	AA	CC	CC	CC	CC	AC	CC	AC	CC	AC	CC	CC	CC	CC	CC	AA	CC	CC	CC
2A	476793273	2A_476793273	CC	CC	TT	TT	CC	CC	TT	TT	TT	TT	CC	TT	CT	CC	CT	CT	TT	TT	TT	TT	TT	TT	TT	CC	CC	CC	CC	CC	CC	TT	TT	TT	TT	CT	CC	CC	TT	CC	TT	TT	TT	CT	CC	CC	TT	TT	CC
2A	480013919	2A_480013919	AA	AA	AT	AA	AA	AA	AA	AA	AA	AA	AA	AA	AA	AA	AA	AA	AT	AA	AA	AA	AA	AA	AA	AA	AA	AA	AA	AA	AA	AA	AA	AA	AA	AA	AA	AA	AA	AA	AA	AA	AA	AA	AA	AA	AA	AA	AA
2A	480014077	2A_480014077	TT	TT	CC	CC	CC	TT	CC	CC	CC	CC	TT	CC	TC	TT	TC	TC	CC	CC	CC	CC	CC	CC	CC	TT	TT	TT	TT	CC	TT	CC	CC	CC	CC	TC	CC	TC	CC	TC	CC	CC	CC	CC	CC	TT	CC	CC	CC
2A	480014201	2A_480014201	GG	GG	GG	GG	AA	GG	GG	GG	GG	GG	GG	GG	GG	GG	GG	GG	GG	GG	GG	GG	GG	GG	GG	GG	GG	GG	GG	AA	GG	GG	GG	GG	GG	GG	AA	GA	GG	GG	GG	GG	GG	GA	AA	GG	GG	GG	AA
2A	480014795	2A_480014795	TT	TT	CC	CC	CC	TT	CC	CC	CC	CC	TT	CC	TC	TT	TC	TC	CC	CC	CC	CC	CC	CC	CC	TT	TT	TT	TT	CC	TT	CC	CC	CC	CC	TC	CC	TC	CC	TC	CC	CC	CC	CC	CC	TT	CC	CC	CC
2A	480019740	2A_480019740	CC	CC	TT	TT	CC	--	TT	TT	TT	TT	CC	TT	--	CC	CT	CT	TT	--	TT	TT	TT	TT	TT	--	CC	CC	CC	CC	CC	TT	TT	TT	TT	CT	CC	CC	TT	CC	TT	TT	TT	CT	CC	CC	TT	TT	CC
2A	480021462	2A_480021462	TT	TT	TC	CC	TT	TT	CC	CC	CC	CC	TT	CC	TC	TT	TC	TC	TC	CC	CC	CC	CC	CC	CC	TT	TT	TT	TT	TT	TT	CC	CC	CC	CC	TC	TT	TT	CC	TT	CC	CC	CC	TT	TT	TT	CC	TC	TT
2A	481462169	2A_481462169	CC	CC	TT	TT	CC	--	TT	TT	TT	TT	CC	TT	TT	CC	CT	TT	TT	TT	TT	TT	TT	TT	TT	CC	CC	CC	CC	CC	CC	TT	TT	TT	TT	TT	CC	CC	TT	CC	TT	TT	TT	CC	CC	CC	TT	TT	CC
2A	481809576	2A_481809576	TT	TT	CC	CC	CC	TT	CC	CC	CC	CC	TT	CC	TC	TT	TC	TC	CC	CC	CC	CC	CC	CC	CC	TT	TT	TT	TT	CC	TT	CC	CC	CC	CC	TC	CC	TC	CC	TC	CC	CC	CC	CC	CC	TT	CC	CC	CC
2A	481809755	2A_481809755	AA	AA	GG	GG	AA	AA	GG	GG	GG	GG	AA	GG	GG	AA	AA	AG	GG	--	GG	GG	GG	GG	GG	AA	AA	AA	AA	AA	AA	GG	GG	GG	GG	AG	AA	AA	GG	AA	GG	GG	GG	AA	AA	AA	GG	GG	AA
2A	482225104	2A_482225104	GG	GG	AA	AA	GG	GG	AA	AA	AA	AA	GG	AA	GA	GG	GA	AA	AA	AA	AA	AA	AA	AA	AA	GG	GG	GG	GG	GG	GG	AA	AA	AA	AA	GA	GG	GG	AA	GG	AA	AA	AA	GG	GG	GG	AA	AA	GG
2A	483093349	2A_483093349	TT	TT	CC	CC	CC	TT	CC	CC	CC	CC	TT	CC	TC	TT	TC	TC	CC	CC	CC	CC	CC	CC	CC	TT	TT	TT	TT	CC	TT	CC	CC	CC	CC	TC	CC	TC	CC	TT	CC	CC	CC	CC	CC	TT	CC	CC	CC
2A	485259017	2A_485259017	CC	CC	AA	AA	CC	CC	AA	AA	AA	AA	CC	AA	CA	CC	CA	CA	AA	AA	AA	AA	AA	AA	AA	CC	CC	CC	CC	CC	CC	AA	AA	AA	AA	CA	CC	CC	AA	CC	AA	AA	AA	CA	CC	CC	AA	AA	CC
2A	487237545	2A_487237545	CC	CC	TT	TT	CC	CC	TT	TT	TT	TT	CC	TT	CT	CC	CT	TT	TT	TT	TT	TT	TT	TT	TT	CC	CC	CC	CC	CC	CC	TT	TT	TT	TT	CT	CC	CC	TT	CC	TT	TT	TT	CT	CC	CC	TT	TT	CC
2A	487685965	2A_487685965	GG	GG	TT	TT	GG	GG	TT	TT	TT	TT	GG	TT	GT	GG	GT	GT	TT	TT	TT	TT	TT	TT	TT	GG	GG	GG	GG	GG	GG	TT	TT	TT	TT	GT	GG	GG	TT	GG	TT	TT	TT	GT	GG	GG	TT	TT	GG
2A	488498079	2A_488498079	TT	TT	AA	AA	TT	TT	AA	AA	AA	AA	TT	AA	TA	TT	TA	TA	AA	AA	AA	AA	AA	AA	AA	TT	TT	TT	TT	TT	TT	AA	AA	AA	AA	TA	TT	TT	AA	TA	AA	AA	AA	TA	TT	TT	AA	AA	TT
2A	488513742	2A_488513742	AA	AA	TT	TT	TT	AA	TT	TT	TT	TT	AA	TT	AT	AA	AT	AT	TT	TT	TT	TT	TT	TT	TT	AA	AA	AA	AA	TT	AA	TT	TT	TT	TT	AT	TT	AT	TT	AT	TT	TT	TT	TT	TT	AA	TT	TT	TT
2A	488721397	2A_488721397	GG	GG	AA	AA	GG	GG	AA	AA	AA	GG	GG	GG	GA	GG	GA	GA	AA	AA	AA	AA	GG	AA	AA	GG	GG	GG	GG	GG	GG	AA	AA	GG	AA	GA	GG	GG	AA	GG	AA	AA	AA	GA	GG	GG	AA	AA	GG
2A	493410785	2A_493410785	GG	GG	GG	GG	AA	GG	GG	GG	GG	GG	GG	GG	GG	GG	GG	GG	GG	GG	GG	GG	GG	GG	GG	GG	GG	GG	GG	AA	GG	GG	GG	GG	GG	GG	AA	GA	GG	GG	GG	GG	GG	GA	AA	GG	GG	GG	AA
2A	493410977	2A_493410977	TT	TT	TT	TT	CC	TT	TT	TT	TT	TT	TT	TT	TT	TT	TT	TT	TT	TT	TT	TT	--	TT	TT	TT	TT	TT	TT	CC	TT	TT	TT	TT	TT	TT	CC	TC	TT	TT	TT	TT	TT	TC	CC	TT	TT	TT	CC
2A	494405913	2A_494405913	CC	CC	CC	CC	GG	CC	CC	CC	CC	CC	CC	CC	CC	CC	CC	CC	CC	CC	CC	CC	CC	CC	CC	CC	CC	CC	CC	GG	CC	CC	CC	CC	CC	CC	GG	CG	CC	CG	CC	CC	CC	CG	GG	CC	CC	CC	GG
2A	494442039	2A_494442039	CC	CC	CC	CC	GG	CC	CC	CC	CC	CC	CC	CC	CC	CC	CC	CC	CC	CC	CC	CC	CC	CC	CC	CC	CC	CC	CC	GG	CC	CC	CC	CC	CC	CC	GG	CG	CC	CG	CC	CC	CC	CG	GG	CC	CC	CC	GG
2A	497770133	2A_497770133	AA	AA	TT	TT	TT	AA	TT	TT	TT	TT	AA	TT	AT	AA	AT	TT	TT	--	TT	TT	--	TT	TT	AA	AA	AA	AA	TT	AA	--	--	TT	TT	AT	TT	--	--	AA	TT	TT	TT	TT	TT	AA	TT	TT	TT
2A	497770294	2A_497770294	TT	TT	TT	TT	TT	TT	TT	TT	TT	GG	TT	GG	TT	TT	TT	TT	GG	TT	TT	TT	GG	TT	TT	TT	TT	TT	TT	TT	TT	TT	TT	GG	TT	TT	TT	TT	TT	TT	TT	TT	TT	TT	TT	TT	TT	TT	TT
2A	497789648	2A_497789648	TT	TT	CC	CC	CC	TT	CC	CC	CC	CC	TT	CC	TC	TT	TC	TC	CC	CC	TC	CC	CC	CC	CC	TT	TT	TT	TT	CC	TT	CC	CC	CC	CC	TC	CC	TC	CC	TT	CC	CC	CC	CC	CC	TT	CC	CC	CC
2A	499580089	2A_499580089	GG	GG	GG	GG	GG	GG	GG	GG	GG	TT	GG	TT	GG	GG	GG	GG	TT	GG	GG	GG	TT	GG	GG	GG	GG	GG	GG	GG	GG	GG	GG	TT	GG	GG	GG	GG	GG	GG	GG	GG	GG	GG	GG	GG	GG	GG	GG
2A	499587870	2A_499587870	GG	GG	GG	GG	GG	GG	GG	GG	GG	AA	GG	AA	GG	GG	GG	GG	AA	GG	GG	GG	AA	GG	GG	GG	GG	GG	GG	GG	GG	GG	GG	AA	GG	GG	GG	GG	GG	GG	GG	GG	GG	GG	GG	GG	GG	GG	GG
2A	499655769	2A_499655769	TT	TT	CC	CC	CC	TT	CC	CC	CC	CC	TT	CC	TC	TT	TC	TC	CC	CC	CC	CC	CC	CC	CC	TT	TT	TT	TT	CC	TT	--	CC	CC	CC	TC	CC	TC	CC	TT	CC	CC	CC	CC	--	TT	CC	CC	CC
2A	499655922	2A_499655922	CC	CC	CC	CC	CC	CC	CC	CC	CC	TT	CC	TT	CC	CC	CC	CC	TT	CC	CC	CC	TT	CC	CC	CC	CC	CC	CC	CC	CC	CC	CC	TT	CC	CC	CC	CC	CC	CC	CC	CC	CC	CC	CC	CC	CC	CC	CC
2A	499676866	2A_499676866	GG	GG	GG	GG	GG	GG	GG	GG	GG	AA	GG	AA	GG	GG	GG	GG	AA	GG	GG	GG	AA	GG	GG	GG	GG	GG	GG	GG	GG	GG	GG	AA	GG	GG	GG	GG	GG	GG	GG	GG	GG	GG	GG	GG	GG	GG	GG
2A	499775922	2A_499775922	TT	TT	CC	CC	CC	TT	CC	CC	CC	CC	TT	CC	TC	TT	TC	TC	CC	CC	CC	CC	CC	CC	CC	TT	TT	TT	TT	CC	TT	CC	CC	CC	CC	TC	CC	TC	CC	TC	CC	CC	CC	CC	CC	TT	CC	CC	CC
2A	500332022	2A_500332022	AA	AA	GG	GG	GG	AA	GG	GG	GG	GG	AA	GG	AG	AA	AG	AG	GG	GG	GG	GG	GG	GG	GG	AA	AA	AA	AA	GG	AA	GG	GG	GG	GG	AG	GG	AG	GG	AA	GG	GG	GG	GG	GG	AA	GG	GG	GG
2A	500334974	2A_500334974	AA	AA	AA	AA	AA	AA	AA	AA	AA	GG	AA	GG	AA	AA	AA	AA	GG	AA	AA	AA	GG	AA	AA	AA	AA	AA	AA	AA	AA	AA	AA	GG	AA	AA	AA	AA	AA	AA	AA	AA	AA	AA	AA	AA	AA	AA	AA
2A	500773728	2A_500773728	GG	GG	GG	GG	GG	GG	GG	GG	GG	AA	GG	AA	GG	GG	GG	GG	AA	GG	GG	GG	AA	GG	GG	GG	GG	GG	GG	GG	GG	GG	GG	AA	GG	GG	GG	GG	GG	GG	GG	GG	GG	GG	GG	GG	GG	GG	GG
2A	501309862	2A_501309862	CC	CC	TT	TT	TT	CC	TT	TT	TT	CC	CC	CC	CT	CC	CT	CT	CC	TT	TT	TT	CC	TT	TT	CC	CC	CC	CC	TT	CC	TT	TT	CC	TT	CT	TT	CT	TT	CC	TT	TT	TT	TT	TT	CC	TT	TT	TT
2A	502798730	2A_502798730	CC	CC	CC	CC	TT	CC	CC	CC	CC	TT	CC	TT	CC	CC	CC	CC	TT	CC	CC	CC	TT	CC	CC	CC	CC	CC	CC	CC	CC	CC	CC	TT	CC	CC	TT	CT	CC	CC	CC	CC	CC	TT	TT	CC	CC	CC	TT
2A	504279552	2A_504279552	AA	AA	GG	GG	GG	AA	GG	GG	GG	AA	AA	GG	AG	AA	AG	GG	AA	--	GG	GG	AA	GG	GG	AA	AA	AA	AA	GG	AA	GG	GG	AA	GG	AG	GG	GG	GG	AG	GG	GG	GG	GG	--	AA	GG	GG	GG
2A	504280003	2A_504280003	CC	CC	TT	TT	TT	CC	TT	TT	TT	CC	CC	TT	TT	CC	CT	CT	CC	TT	TT	TT	CC	TT	TT	CC	CC	CC	CC	TT	CC	TT	TT	CC	--	CT	CC	CC	TT	CC	TT	TT	--	TT	--	CC	TT	TT	TT
2A	507472615	2A_507472615	TT	TT	CC	CC	TT	TT	CC	CC	CC	CC	TT	TT	TC	TT	TC	TC	CC	CC	CC	CC	CC	CC	CC	TT	TT	TT	TT	TT	TT	CC	CC	CC	CC	TC	TT	TT	CC	TC	CC	CC	CC	TC	TT	TT	CC	CC	TT
2A	507489752	2A_507489752	GG	GG	GG	GG	GG	GG	GG	GG	GG	AA	GG	GG	GG	GG	GG	GG	AA	GG	GG	GG	AA	GG	GG	GG	GG	GG	GG	GG	GG	GG	GG	AA	GG	GG	GG	GG	GG	GG	GG	GG	GG	GG	GG	GG	GG	GG	GG
2A	509165199	2A_509165199	TT	TT	CC	CC	CC	TT	CC	CC	CC	CC	TT	CC	TC	TT	TC	TC	CC	CC	CC	CC	CC	CC	CC	TT	TT	TT	TT	TT	TT	CC	CC	CC	CC	TC	CC	TC	CC	TC	CC	CC	CC	CC	CC	TT	CC	CC	CC
2A	510288864	2A_510288864	CC	CC	TT	TT	TT	CC	TT	TT	TT	CC	CC	TT	TT	CC	CT	CT	CC	TT	TT	TT	CC	TT	TT	CC	CC	CC	CC	CC	CC	TT	TT	CC	TT	CT	TT	CT	TT	CT	TT	TT	TT	TT	TT	CC	TT	TT	TT
2A	510289062	2A_510289062	CC	CC	TT	TT	TT	CC	TT	TT	TT	CC	CC	TT	CT	CC	CT	CT	CC	TT	TT	TT	CC	TT	TT	CC	CC	CC	CC	CC	CC	TT	TT	CC	TT	CT	TT	CT	TT	CT	TT	TT	TT	TT	TT	CC	TT	TT	TT
2A	510812090	2A_510812090	CC	CC	TT	TT	TT	CC	TT	TT	TT	CC	CC	TT	CT	CC	CT	CT	CC	TT	TT	TT	CC	TT	TT	CC	CC	CC	CC	CC	CC	TT	TT	CC	TT	CT	TT	CT	TT	CT	TT	TT	TT	TT	TT	CC	TT	TT	TT
2A	512512591	2A_512512591	CC	CC	TT	TT	TT	CC	TT	TT	TT	CC	CC	TT	CT	CC	CT	CT	CC	TT	TT	TT	CC	TT	TT	CC	CC	CC	CC	CC	CC	TT	TT	CC	TT	CT	TT	CT	TT	CT	TT	TT	TT	TT	TT	CC	TT	TT	TT
2A	512817721	2A_512817721	GG	GG	GG	GG	GG	GG	GG	GG	GG	AA	GG	GG	GG	GG	GG	GG	AA	GG	GG	GG	AA	GG	GG	GG	GG	GG	GG	AA	GG	GG	GG	AA	GG	GG	GG	GG	GG	GG	GG	GG	GG	GG	GG	GG	GG	GG	GG
2A	513832428	2A_513832428	GG	GG	CC	CC	CC	GG	CC	CC	CC	GG	GG	CC	GC	GG	GC	GC	GG	CC	CC	CC	GG	CC	CC	GG	GG	GG	GG	CC	GG	CC	CC	GG	CC	GC	CC	GC	CC	GC	CC	CC	CC	CC	CC	GG	CC	CC	CC
2A	514382669	2A_514382669	GG	GG	AA	AA	AA	GG	AA	AA	AA	GG	GG	AA	GA	GG	GA	GA	GG	AA	AA	AA	GG	AA	AA	GG	GG	GG	GG	AA	GG	AA	AA	GG	AA	GA	AA	GA	AA	GA	AA	AA	AA	AA	AA	GG	AA	AA	AA
2A	515722439	2A_515722439	GG	GG	AA	AA	AA	GG	AA	AA	AA	AA	GG	AA	GA	GG	GA	GA	AA	AA	AA	AA	AA	AA	AA	GG	GG	GG	GG	GG	GG	AA	AA	AA	AA	GA	AA	GA	AA	GG	AA	AA	AA	AA	AA	GG	AA	AA	AA
2A	516135267	2A_516135267	TT	TT	CC	CC	CC	TT	CC	CC	CC	CC	TT	CC	TC	TT	TC	TC	CC	CC	CC	CC	CC	CC	CC	TT	TT	TT	TT	TT	TT	CC	CC	CC	CC	TC	CC	TC	CC	TT	CC	CC	CC	CC	CC	TT	CC	CC	CC
2A	516301183	2A_516301183	CC	CC	TT	TT	TT	CC	TT	TT	TT	TT	CC	TT	--	CC	CT	CT	TT	TT	TT	TT	TT	TT	TT	--	CC	CC	CC	CC	CC	TT	TT	TT	--	TT	TT	TT	TT	CT	TT	TT	--	TT	TT	CC	TT	TT	TT
2A	517818428	2A_517818428	CC	CC	GG	GG	GG	CC	GG	GG	GG	GG	CC	GG	CG	CC	CG	CG	GG	GG	GG	GG	GG	GG	GG	CC	CC	CC	CC	CC	CC	GG	GG	GG	GG	CG	GG	CG	GG	CG	GG	GG	GG	GG	GG	CC	GG	GG	GG
2A	518796386	2A_518796386	CC	CC	AA	AA	AA	CC	AA	AA	AA	AA	CC	AA	CA	CC	CA	CA	AA	AA	AA	AA	AA	AA	AA	CC	CC	CC	CC	CC	CC	AA	AA	AA	AA	CA	AA	CA	AA	CA	AA	AA	AA	AA	AA	CC	AA	AA	AA
2A	519549798	2A_519549798	AA	AA	GG	GG	GG	AA	GG	GG	GG	GG	AA	GG	AG	AA	AG	GG	GG	GG	GG	GG	GG	GG	GG	AA	AA	AA	AA	AA	AA	GG	GG	GG	GG	AG	GG	AG	GG	AG	GG	GG	GG	GG	GG	AA	GG	GG	GG
2A	520614011	2A_520614011	CC	CC	TT	TT	TT	CC	TT	TT	TT	TT	CC	TT	CT	CC	CT	CT	TT	TT	TT	TT	TT	TT	TT	CC	CC	CC	CC	CC	CC	TT	TT	TT	TT	CT	TT	CT	TT	CT	TT	TT	TT	TT	TT	CC	TT	TT	TT
2A	521384494	2A_521384494	TT	TT	TT	TT	CC	TT	TT	TT	TT	CC	TT	CC	TT	TT	TT	TT	CC	TT	TT	TT	CC	TT	TT	TT	TT	TT	TT	TT	TT	TT	TT	CC	TT	TT	CC	TC	TT	TT	TT	TT	TT	TC	CC	TT	TT	TT	CC
2A	521384680	2A_521384680	GG	GG	AA	AA	AA	GG	AA	AA	AA	AA	GG	AA	GG	GG	GA	GA	AA	AA	AA	AA	AA	AA	AA	GG	GG	GG	GG	GG	GG	AA	AA	AA	AA	GA	AA	GA	AA	GA	AA	AA	AA	AA	AA	GG	AA	AA	AA
2A	521944695	2A_521944695	AA	AA	GG	GG	GG	AA	GG	GG	GG	GG	AA	GG	GG	AA	AG	AG	GG	GG	GG	GG	GG	GG	GG	AA	AA	AA	AA	AA	AA	GG	GG	GG	GG	AG	GG	AG	GG	AG	GG	GG	GG	GG	GG	AA	GG	GG	GG
2A	523789512	2A_523789512	GG	GG	AA	AA	AA	GG	AA	AA	AA	AA	GG	AA	GG	GG	GG	GA	--	AA	AA	AA	AA	AA	--	GG	GG	GG	GG	GG	GG	--	AA	--	AA	GG	AA	GA	AA	GG	AA	AA	--	GA	AA	GG	AA	AA	AA
2A	525638063	2A_525638063	TT	TT	GG	GG	GG	TT	GG	GG	GG	GG	GG	GG	TG	GG	GG	GG	GG	GG	GG	GG	GG	GG	GG	TT	TT	TT	TT	GG	TT	GG	GG	GG	GG	TG	GG	TG	GG	TG	GG	GG	GG	GG	GG	GG	GG	GG	GG
2A	526095770	2A_526095770	CC	CC	GG	GG	GG	CC	GG	GG	GG	GG	CC	GG	CG	CC	CG	GG	GG	GG	GG	GG	GG	GG	GG	CC	CC	CC	CC	CC	CC	GG	GG	GG	GG	CG	GG	CG	GG	CG	GG	GG	GG	GG	GG	CC	GG	GG	GG
2A	526158949	2A_526158949	GG	GG	GG	GG	GG	GG	GG	GG	GG	GG	AA	GG	GG	AA	GA	GG	GG	GG	GG	GG	GG	GG	GG	GG	GG	GG	GG	AA	GG	GG	GG	GG	GG	GG	GG	GG	GG	GG	GG	GG	GG	GG	GG	AA	GG	GG	GG
2A	526223314	2A_526223314	TT	TT	TT	TT	TT	TT	TT	TT	TT	TT	CC	TT	TT	CC	TC	TT	TT	TT	TT	TT	TT	TT	TT	TT	TT	TT	TT	CC	TT	TT	TT	TT	TT	TT	TT	TT	TT	TT	TT	TT	TT	TT	TT	CC	TT	TT	TT
2A	531920285	2A_531920285	TT	TT	AA	AA	AA	TT	AA	AA	AA	AA	TT	AA	TA	TT	TA	TA	AA	AA	AA	AA	AA	AA	AA	TT	TT	TT	TT	TT	TT	AA	AA	AA	AA	TA	AA	TA	AA	TT	AA	AA	AA	AA	AA	TT	AA	AA	AA
2A	533410102	2A_533410102	CC	CC	TT	TT	TT	CC	TT	TT	TT	TT	CC	TT	CT	CC	CT	CT	TT	TT	TT	TT	TT	TT	TT	CC	CC	CC	CC	CC	CC	TT	TT	TT	TT	CT	TT	CT	TT	CT	TT	TT	TT	TT	TT	CC	TT	TT	TT
2A	534140967	2A_534140967	TT	TT	TT	TT	TT	--	TT	TT	TT	TT	TT	TT	TT	TT	TT	TT	TT	TT	TT	TT	--	TT	TT	TT	TT	TT	TT	CC	--	TT	TT	TT	TT	TT	TT	TT	TT	TT	TT	TT	TT	TT	TT	TT	TT	TT	TT
2A	534637400	2A_534637400	AA	AA	GG	GG	GG	AA	GG	GG	GG	GG	AA	GG	AG	AA	AG	AG	GG	GG	GG	GG	GG	GG	GG	AA	AA	AA	AA	AA	AA	GG	GG	GG	GG	AG	GG	AG	GG	AA	GG	GG	GG	GG	GG	AA	GG	GG	GG
2A	535703066	2A_535703066	CC	CC	TT	TT	TT	CC	TT	TT	TT	TT	CC	TT	TT	CC	CT	TT	TT	TT	TT	TT	TT	TT	TT	--	CC	CC	CC	CC	CC	TT	TT	TT	TT	CT	TT	CT	TT	CT	TT	TT	TT	TT	TT	CC	TT	TT	TT
2A	536560365	2A_536560365	CC	CC	TT	TT	TT	CC	TT	TT	TT	TT	CC	TT	CT	CC	CT	CT	TT	TT	TT	TT	TT	TT	TT	CC	CC	CC	CC	CC	CC	TT	TT	TT	TT	CT	TT	CT	TT	CT	TT	TT	TT	TT	TT	CC	TT	TT	TT
2A	538229217	2A_538229217	TT	TT	TT	TT	TT	TT	TT	TT	TT	TT	TT	TT	TT	TT	TT	TT	TT	TT	TT	TT	TT	TT	TT	TT	TT	TT	TT	CC	TT	TT	TT	TT	TT	TT	TT	TT	TT	TT	TT	TT	TT	TT	TT	TT	TT	TT	TT
2A	538470486	2A_538470486	AA	AA	GG	GG	GG	AA	GG	GG	GG	GG	AA	GG	AG	AA	AG	AG	GG	GG	GG	GG	GG	GG	GG	AA	AA	AA	AA	GG	AA	GG	GG	GG	GG	AG	GG	AG	GG	AG	GG	GG	GG	GG	GG	AA	GG	GG	GG
2A	539490377	2A_539490377	TT	TT	CC	CC	CC	TT	CC	CC	CC	CC	TT	CC	TC	TT	TC	TC	CC	CC	CC	CC	CC	CC	CC	TT	TT	TT	TT	CC	TT	CC	CC	CC	CC	TC	CC	TC	CC	TC	CC	CC	CC	CC	CC	TT	CC	CC	CC
2A	540819416	2A_540819416	CC	CC	GG	GG	GG	CC	GG	GG	GG	GG	CC	GG	CC	CC	CG	CG	GG	GG	GG	GG	GG	GG	GG	CC	CC	CC	CC	CC	CC	GG	GG	GG	GG	GG	GG	CG	GG	CG	GG	GG	GG	GG	GG	CC	GG	GG	GG
[truncated: 7,777 more rows]
[truncated: 235 more columns]
